# Supplementary material for: Astrocyte induction of disease-associated microglia is suppressed by acute exposure to fAD neurons in human iPSC triple cultures
Source: Cell Rep. Author manuscript; Available in PMC 2025 Jul 22. (PMC12282607; doi:10.1016/j.celrep.2025.115777)
Supplement: 2 [file NIHMS2092653-supplement-2.xlsx]

## Sheet: Sheet1
Figure	Subfigure	Independent Differentiation #	iA Line	iMG Line	iN Line
1	1A	NA	NA	NA	NA
	1B	NA	NA	NA	NA
	1C	Representative images	NA	NA	BR24
	1D	Representative images	BR24	NA	NA
	1E	Representative images	NA	BR24	NA
	1F	NA	NA	NA	NA
	1G - Bar Blot	1	BR33	BR33	BR33
		2	BR24	BR24	BR24
		3	BR24	BR33	7889-SA (WT)
	1G - ICC	1	BR33	BR33	7889-SA (WT)
	1H	Representative images	BR24	BR24	BR33
	1I	Representative blot (technical replicates shown)	BR24	BR24	BR33
2	2A-G	1	BR24	BR33	7889-SA (WT)
	2H	1	BR24	BR24	7889-SA (WT)
		2	BR24	BR33	7889-SA (WT)
		3	BR33	BR33	7889-SA (WT)
	2I	1	BR24	BR24	BR24
		2	BR33	BR33	BR33
		3	BR33	BR33	BR33
	2J-M	1	BR33	BR33	BR33
3	3A	1	BR24	BR33	7889-SA (WT)
	3B	1	BR24	BR24	BR24
		2	BR33	BR33	BR33
		3	BR33	BR33	BR33
	3C	NA	NA	NA	NA
	3D-E	1	BR24	BR24	BR24
		2	BR33	BR33	BR33
		3	BR33	BR33	BR33
	3F	NA	NA	NA	NA
	3G-H	1	BR33	BR24	BR24
4	4A	Representative image	BR24	BR24	BR24
		Representative image	BR33	BR33	BR33
	4B-D	1	BR24	BR33	7889-SA (WT)
	4E	1	BR33	BR24	BR24
	4F-H	1	BR24	BR24	7889-SA (WT)
		2	BR24	BR24	7889-SA (WT)
		3	BR33	BR33	7889-SA (WT)
		4	BR33	BR33	7889-SA (WT)
	4I	1	BR24	BR24	7889-SA (WT)
		2	BR24	BR24	7889-SA (WT)
		3	BR33	BR33	7889-SA (WT)
		4	BR33	BR33	7889-SA (WT)
		5	BR33	BR33	BR33
5	5A	Representative blot (technical replicates shown)	BR24	BR24	7889-SA (WT)
	5B-C	1	BR24	BR24	7889-SA (WT)
		2	BR24	BR24	7889-SA (WT)
		3	BR33	BR33	7889-SA (WT)
		4	BR33	BR33	7889-SA (WT)
		5	BR33	BR33	BR33
	5D	Representative image	BR33	BR33	BR33
	5E	Representative blot (technical replicates shown)	BR33	BR33	BR33
	5F-I	1	BR33	BR33	BR33
		2	BR33	BR33	BR33
		3	BR24	BR24	BR24
	5J	Representative image	BR24	BR24	BR24
	5K	Representative blot (technical replicates shown)	BR33	BR33	BR33
	5L	1	BR33	BR33	BR33
		2	BR33	BR33	BR33
		3	BR24	BR24	BR24
	5M	1	BR24	BR24	BR24
		2	BR33	BR33	BR33
	5N	1	BR33	BR33	BR33
		2	BR33	BR33	BR33
		3	BR24	BR24	BR24
6	6A	NA	NA	NA	NA
	6B	Representative image	BR33	BR24	7889-SA (WT)
	6C	Representative image	BR33	BR24	7889-SA (APPSwe; PSEN1M146V)
	6D-E	1	BR33	BR33	7889-SA (WT and APPSwe; PSEN1M146V)
		2	BR33, BR24	BR33, BR24	7889-SA (WT and APPSwe; PSEN1M146V)
		3	BR24	BR24	7889-SA (WT and APPSwe; PSEN1M146V)
	6F	Representative blot (technical replicates shown)	BR24	BR24	7889-SA (WT and APPSwe; PSEN1M146V)
	6G	1	BR33	BR33	7889-SA (WT and APPSwe; PSEN1M146V)
		2	BR33, BR24	BR33, BR24	7889-SA (WT and APPSwe; PSEN1M146V)
		3	BR24	BR24	7889-SA (WT and APPSwe; PSEN1M146V)
	6H-I	1	BR24	BR33	7889-SA (WT and APPSwe; PSEN1M146V)
	6J	1	BR24	BR24	7889-SA (WT and APPSwe; PSEN1M146V)
		2	BR33	BR33	7889-SA (WT and APPSwe; PSEN1M146V)
		3	BR33	BR33	7889-SA (WT and APPSwe; PSEN1M146V)
	6K	1	BR24	BR33	7889-SA (WT and APPSwe; PSEN1M146V)
7	7A-D	1	BR24	BR33	7889-SA (WT and APPSwe; PSEN1M146V)
	7E	Representative blot (technical replicates shown)	BR33	BR33	7889-SA (WT and APPSwe; PSEN1M146V)
	7F	1	BR24	BR24	7889-SA (WT and APPSwe; PSEN1M146V)
		2	BR24	BR24	7889-SA (WT and APPSwe; PSEN1M146V)
		3	BR33	BR33	7889-SA (WT and APPSwe; PSEN1M146V)
		4	BR33	BR33	7889-SA (WT and APPSwe; PSEN1M146V)
		5	BR33	BR33	7889-SA (WT and APPSwe; PSEN1M146V)
	7G	1	BR24	BR24	7889-SA (WT and APPSwe; PSEN1M146V)
		2	BR24	BR24	7889-SA (WT and APPSwe; PSEN1M146V)
		3	BR33	BR33	7889-SA (WT and APPSwe; PSEN1M146V)
		4	BR33	BR33	7889-SA (WT and APPSwe; PSEN1M146V)
	7H-I	1	BR24	BR24	7889-SA (WT and APPSwe; PSEN1M146V)
		2	BR33	BR33	7889-SA (WT and APPSwe; PSEN1M146V)
		3	BR33	BR33	7889-SA (WT and APPSwe; PSEN1M146V)
		4	BR33	BR33	7889-SA (WT and APPSwe; PSEN1M146V)
	7J	Representative image	BR33	BR33	7889-SA (WT)
	7K-L	1	BR33	BR33	7889-SA (WT)
		2	BR24	BR24	7889-SA (WT)
	7M-N	1	BR33	BR33	7889-SA (APPSwe; PSEN1M146V)
		2	BR24	BR24	7889-SA (APPSwe; PSEN1M146V)
S1	S1A	Representative blot (technical replicates shown)	NA	NA	BR33
	S1B	Representative blot (technical replicates shown)	BR33	NA	NA
	S1C	Representative blot (technical replicates shown)	NA	BR33	NA
	S1D	Representative image	BR33	N/A	N/A
	S1E	1	BR33	BR33	BR33
		2	BR24	BR24	BR24
		3	BR24	BR33	7889-SA (WT)
	S1F	Representative blot (technical replicates shown)	BR33	BR33	BR33
	S1G	Representative images	BR24	BR24	BR24
	S1H	NA	NA	NA	NA
	S1I	Representative image	BR33	N/A	N/A
	S1J	Representative blot (technical replicates shown)	BR24	BR33	BR33
S2	S2A-I	1	BR24	BR33	7889-SA (WT)
S3	S3A-C	1	BR24	BR24	BR33
	S3D-E	1	BR24	BR24	BR24
		2	BR33	BR33	BR33
		3	BR33	BR33	BR33
	S3F	Representative images	BR33, BR24	BR33, BR24	7889-SA (WT)
	S3G-J	1	BR24	BR33	7889-SA (WT)
S4	S4A	1	BR33	BR24	BR24
	S4B-E	1	BR24	BR33	7889-SA (WT)
	S4F-G	1	BR33	BR33	BR33
		2	BR33	BR33	BR33
		3	BR24	BR24	BR24
S5	S5A-B	1	BR33	BR33	7889-SA (WT and APPSwe; PSEN1M146V)
		2	BR33	BR33	7889-SA (WT and APPSwe; PSEN1M146V)
		3	BR24	BR24	7889-SA (WT and APPSwe; PSEN1M146V)
		4	BR24	BR24	7889-SA (WT and APPSwe; PSEN1M146V)
	S5C	Representative image	BR33	BR33	7889-SA (WT)
	S5D	Representative image	BR33	BR33	7889-SA (APPSwe; PSEN1M146V)
	S5E	Representative image	BR24	BR24	7889-SA (WT)
	S5F	Representative image	BR24	BR24	7889-SA (APPSwe; PSEN1M146V)
	S5G	1	BR33	BR33	7889-SA (WT and APPSwe; PSEN1M146V)
		2	BR33, BR24	BR33, BR24	7889-SA (WT and APPSwe; PSEN1M146V)
		3	BR24	BR24	7889-SA (WT and APPSwe; PSEN1M146V)
	S6H	Representative images	BR33	BR33	7889-SA (WT and APPSwe; PSEN1M146V)
S6	S6A-H	1	BR24	BR33	7889-SA (WT and APPSwe; PSEN1M146V)
S7	S7A	1	BR24	BR24	7889-SA (WT and APPSwe; PSEN1M146V)
		2	BR24	BR24	7889-SA (WT and APPSwe; PSEN1M146V)
		3	BR33	BR33	7889-SA (WT and APPSwe; PSEN1M146V)
		4	BR33	BR33	7889-SA (WT and APPSwe; PSEN1M146V)
		5	BR33	BR33	7889-SA (WT and APPSwe; PSEN1M146V)
	S7B-C	1	BR24	BR24	7889-SA (WT and APPSwe; PSEN1M146V)
		2	BR24	BR24	7889-SA (WT and APPSwe; PSEN1M146V)
		3	BR33	BR33	7889-SA (WT and APPSwe; PSEN1M146V)
		4	BR33	BR33	7889-SA (WT and APPSwe; PSEN1M146V)
	S7D-E	1	BR24	BR24	7889-SA (WT and APPSwe; PSEN1M146V)
		2	BR33	BR33	7889-SA (WT and APPSwe; PSEN1M146V)
		3	BR33	BR33	7889-SA (WT and APPSwe; PSEN1M146V)
		4	BR33	BR33	7889-SA (WT and APPSwe; PSEN1M146V)
	S7F-G	1	BR33	BR33	7889-SA (WT)
		2	BR24	BR24	7889-SA (WT)
	S7H-I	1	BR33	BR33	7889-SA (APPSwe; PSEN1M146V)
		2	BR24	BR24	7889-SA (APPSwe; PSEN1M146V)
	S7J	NA	NA	NA	NA
	S7K-N	1	BR33	BR33	APP V717I and corrected WT
		2	BR24	BR24	APP V717I and corrected WT
