# Supplementary material for: Astrocyte induction of disease-associated microglia is suppressed by acute exposure to fAD neurons in human iPSC triple cultures
Source: Cell Rep. Author manuscript; Available in PMC 2025 Jul 22. (PMC12282607; doi:10.1016/j.celrep.2025.115777)
Supplement: 3 [file NIHMS2092653-supplement-3.xlsx]

## Sheet: Sheet1
Base Media	Description
Astrocyte Maturation Media	1:1 DMEM/F12: Neurobasal Media + 1% N2 + 1% Sodium Pyruvate + 1% Glutamax + 5 ug/mL N-acetyl-cysteine + 5 ng/mL heparain-binding EGF-like gf + 10 ng.mL CNTF + 10 ng/mL BMP4 + 500 ug/mL dbcAMP
Neuron Base Media	Neurobasal Media + 1% Glutamax + 0.5% MEM NEAA + 0.3% Dextrose
Micorglia Base Media	Phenol Red Free DMEM/F12 + 2% Insulin-transferrin-selenite + 4% B27 + 0.5% N2 + 1% Glutamax + 1% NEAA + 400 uM monothioglycerol + 5 ug/mL insulin
Triple Culture Base Media	1:1 DMEM/F12: Neurobasal Media + 2% Insulin-transferrin-selenite + 4% B27 + 1% N2 + 1% Glutamax + 1% NEAA + 400 uM monothioglycerol + 5 ug/mL insulin + 1% Sodium Pyruvate + 5 ug/mL N-acetyl-cysteine + 5 ng/mL heparin-binding EGF-like gf + 10 ng/mL CNTF + 10 ng/mL BMP4 + 500 ug/ml dbCAMP
Media Recipes	Description
iA Control	Astrocyte Maturation Media + 2.5 ug/mL dox
iN Control	Neuron Base Media + 2% B27 + 10 ng/mL CNTF, GDNF, BDNF + 1 ug/mL dox
iMG Control	Microglia Base Media + 100 ng/mL IL-24 + 50 ng/mL TGF-B1 + 100 ng/mL CD200 + 25 ng/mL M-CSF + 100 ng/mL CX3CL1
Triple Culture Media (TCM) #1	Triple Culture Base Media + 100 ng/mL each of IL-34, CXCL1, and CD200 + 50 ng/mL TGFB1 + 25 ng/mL MCSF + 10 ng/mL of each BDNF + GDNF
Triple Culture Media (TCM) #2	Triple Culture Base Media + 10 ng/mL of each BDNF + GDNF
Triple Culture Media (TCM) #3	Triple Culture Base Meida + 10 ng/mL IL-34 + 50 ng/mL TGFB1 + 25 ng/mL MCSF + 10 ng/mL of each BDNF + GDNF
Triple Culture Media (TCM) #4	1:1 DMEM/F12: Neurobasal Media + 4% B27 + 100 ng/mL of each IL-34, CXCL1, and CD200 + 50 ng/mL TGFB1 + 25 ng/mL M-CSF + 10 ng/mL of each BDNF and GDNF
Triple Culture Media (TCM) #5	StemCell Technologies BrainPhys + 100 ng/mL of each IL-34, CXCL1, and CD200 + 50 ng/mL TGFB1 + 25 ng/mL M-CSF
Triple Culture Media (TCM) #6	1:1 StemCell Technologies BrainPhys: DMEM/F12:NBM + 100 ng/mL of each IL-34, CXCL1, and CD200 + 50 ng/mL TGFB1 + 25 ng/mL M-CSF + 1% N2 + 1% Sodium Pyruvate + 1% Glutamax + 5 ug/mL N-acetyl-cysteine + 5 ng/mL heparain-binding EGF-like gf + 10 ng.mL CNTF + 10 ng/mL BMP4
