# Supplementary material for: Astrocyte induction of disease-associated microglia is suppressed by acute exposure to fAD neurons in human iPSC triple cultures
Source: Cell Rep. Author manuscript; Available in PMC 2025 Jul 22. (PMC12282607; doi:10.1016/j.celrep.2025.115777)
Supplement: 4 [file NIHMS2092653-supplement-4.xlsx]

## Sheet: TOC
Extended Data	Description
Sheet2	DEG test table for iNs in TC vs MC (scRNAseq)
Sheet3	DEG test table for iAs in TC vs MC (scRNAseq)
Sheet4	DEG test table for iMGs in TC vs MC (scRNAseq)
Sheet5	GO_BP for iNs in TC vs MC (scRNAseq)
Sheet6	GO_BP for iAs in TC vs MC (scRNAseq)
Sheet7	GO_BP for iMGs in TC vs MC (scRNAseq)
Sheet8	GO_CC for iNs in TC vs MC (scRNAseq)
Sheet9	GO_CC for iAs in TC vs MC (scRNAseq)
Sheet10	GO_CC for iMGs in TC vs MC (scRNAseq)
Sheet11	sc cluster markers (TC vs MC)

## Sheet: Sheet2
	p_val	avg_log2FC	pct.1	pct.2	p_val_adj
ACTG1	0	-0.311577	0.997	0.999	0
ADCY8	2.73434e-139	-0.313418	0.259	0.39	6.91625e-135
ADGRB3	4.98224e-230	-0.466938	0.609	0.745	1.26021e-225
ADGRL3	2.9936e-181	-0.307209	0.96	0.976	7.57201e-177
AFF3	5.73585e-269	-0.41742	0.809	0.887	1.45083e-264
AL033504.1	2.06364e-129	-0.280455	0.19	0.313	5.21977e-125
ANK3	7.41475e-271	-0.32142	0.948	0.975	1.87549e-266
ANKS1B	6.03191e-174	-0.353197	0.624	0.741	1.52571e-169
AP000462.1	2.59829e-125	0.282879	0.454	0.326	6.57211e-121
APP	4.48798e-180	-0.269768	0.905	0.943	1.13519e-175
ARHGAP28	2.58737e-216	0.257999	0.275	0.115	6.54449e-212
ASTN2	1.68417e-101	-0.299945	0.499	0.599	4.25993e-97
ATP6V0B	3.39829e-187	-0.276197	0.85	0.913	8.59564e-183
AUTS2	1.26933e-216	-0.310606	0.972	0.986	3.21065e-212
B2M	1.2765e-306	0.475268	0.414	0.205	3.22877e-302
BICD1	1.45285e-92	-0.2615	0.737	0.799	3.67483e-88
BRINP3	4.17918e-266	0.471662	0.648	0.459	1.05708e-261
C12orf57	2.7906e-200	-0.298915	0.716	0.829	7.05855e-196
C1orf56	3.19753e-182	0.273978	0.378	0.216	8.08783e-178
C1QB	6.29708e-217	0.296596	0.228	0.08	1.59278e-212
CADM1	9.8733e-308	0.481135	0.963	0.914	2.49735e-303
CADM2	0	-0.55696	0.895	0.93	0
CADPS	0	-0.508108	0.516	0.689	0
CALD1	0	-0.436746	0.358	0.595	0
CALM1	8.40812e-294	-0.304739	0.978	0.989	2.12675e-289
CALM2	0	-0.310636	0.999	1	0
CAMK1D	6.31592e-105	-0.263604	0.374	0.485	1.59755e-100
CAMK2N1	9.24127e-212	-0.396243	0.744	0.844	2.33749e-207
CCSER1	0	-0.750745	0.925	0.976	0
CDH18	1.35089e-291	-0.585073	0.571	0.75	3.41694e-287
CDH2	2.52482e-149	-0.279559	0.705	0.801	6.38627e-145
CDH4	2.93174e-104	-0.290145	0.423	0.534	7.41556e-100
CDH7	8.95833e-63	0.283347	0.358	0.273	2.26592e-58
CELF4	3.59682e-124	-0.349263	0.514	0.619	9.09781e-120
CEP85L	9.2305e-151	-0.350689	0.37	0.5	2.33476e-146
CFL1	1.52333e-299	-0.293225	0.979	0.993	3.8531e-295
CHN1	1.30894e-140	-0.269793	0.4	0.538	3.31083e-136
CKB	1.24914e-161	-0.284575	0.629	0.749	3.15957e-157
CNTN4	2.54462e-69	-0.46952	0.332	0.417	6.43637e-65
CNTN5	0	-0.807773	0.54	0.698	0
CNTNAP2	0	-0.697847	0.974	0.992	0
CNTNAP5	1.62523e-99	-0.277611	0.852	0.879	4.11086e-95
CSMD1	2.20787e-110	-0.371995	0.942	0.936	5.58458e-106
CSMD3	2.47774e-51	-0.304845	0.424	0.485	6.26721e-47
CTNNA2	0	-0.327262	0.994	0.999	0
CTNNB1	0	0.734749	0.873	0.696	0
CXADR	8.80468e-199	-0.29659	0.695	0.812	2.22706e-194
DAAM1	4.56767e-165	-0.259645	0.825	0.896	1.15535e-160
DAB1	1.26336e-171	-0.494738	0.517	0.655	3.19554e-167
DACH1	8.34713e-100	-0.301309	0.878	0.9	2.11132e-95
DCC	0	-0.842172	0.398	0.635	0
DCLK1	1.31566e-198	-0.277607	0.88	0.934	3.32782e-194
DGKB	1.78176e-199	0.434942	0.439	0.268	4.50678e-195
DLG2	3.38211e-116	-0.329774	0.434	0.547	8.5547e-112
DLGAP1	5.62876e-51	-0.250169	0.455	0.527	1.42374e-46
DOCK10	0	0.404705	0.365	0.147	0
DOK6	8.15322e-134	-0.299639	0.446	0.574	2.06227e-129
DPP10	1.01737e-97	-0.33371	0.443	0.55	2.57335e-93
DPP6	1.65227e-102	-0.296028	0.653	0.73	4.17926e-98
DSCAM	2.08581e-298	-0.62275	0.553	0.699	5.27584e-294
EBF1	2.0666e-160	-0.359168	0.937	0.931	5.22727e-156
EBF3	8.94634e-163	-0.364265	0.469	0.594	2.26289e-158
EEF1A1	1.44522e-230	-0.266814	0.999	0.999	3.65555e-226
EFNA5	2.64765e-128	-0.3777	0.522	0.622	6.69696e-124
EIF1	0	-0.354139	0.835	0.918	0
ELOB	1.13594e-211	-0.273012	0.942	0.972	2.87326e-207
EPC1	1.00526e-125	-0.25686	0.558	0.672	2.5427e-121
ERC2	1.3708e-151	-0.268281	0.776	0.855	3.4673e-147
ESRRG	1.97683e-141	-0.349077	0.16	0.274	5.0002e-137
FAM155A	0	-0.594877	0.855	0.913	0
FAM19A2	8.43081e-82	-0.366987	0.394	0.478	2.13249e-77
FAT3	5.26159e-102	0.351138	0.659	0.567	1.33087e-97
FAU	8.2184e-186	-0.253216	0.97	0.982	2.07876e-181
FGF14	1.00837e-60	-0.262889	0.668	0.724	2.55057e-56
FNBP1L	1.30211e-199	-0.280015	0.849	0.915	3.29355e-195
FRAS1	7.05944e-69	-0.259139	0.213	0.294	1.78562e-64
FRMD3	3.73605e-206	-0.344569	0.326	0.491	9.44996e-202
FRMD4A	1.41077e-134	-0.294958	0.74	0.82	3.56841e-130
FRY	9.78781e-115	-0.26338	0.501	0.611	2.47573e-110
FSTL5	6.82988e-291	-0.588672	0.195	0.377	1.72755e-286
FTH1	0	-0.333243	0.998	0.999	0
FXYD6	1.99427e-134	-0.266539	0.564	0.675	5.04431e-130
GALNT17	0	0.509961	0.43	0.228	0
GAPDH	0	-0.393684	0.969	0.987	0
GAS2	6.39387e-62	-0.342043	0.242	0.318	1.61727e-57
GPC6	9.43262e-250	-0.698542	0.396	0.568	2.38589e-245
GPM6A	2.83579e-142	-0.403317	0.674	0.746	7.17286e-138
GPX4	1.04834e-273	-0.358876	0.685	0.825	2.65166e-269
GRIA2	3.22308e-109	-0.257574	0.215	0.326	8.15246e-105
GRIA4	1.50303e-174	0.329679	0.789	0.677	3.80175e-170
GRID2	3.23879e-95	-0.342219	0.115	0.202	8.1922e-91
GRIP1	4.66297e-114	-0.32174	0.709	0.775	1.17945e-109
GRM7	3.51249e-31	-0.255102	0.383	0.433	8.88449e-27
H1FX	0	-0.395108	0.668	0.817	0
H2AFZ	5.33153e-169	-0.276324	0.687	0.804	1.34856e-164
H3F3A	0	-0.394363	0.998	0.999	0
H3F3B	0	-0.369326	0.929	0.968	0
HINT1	1.14251e-217	-0.286676	0.894	0.945	2.88986e-213
HP1BP3	2.16286e-132	-0.252848	0.621	0.733	5.47074e-128
HS3ST2	9.03744e-130	-0.251964	0.16	0.274	2.28593e-125
HS3ST4	2.69324e-22	-0.273343	0.407	0.442	6.81227e-18
HSBP1	3.87731e-154	-0.257295	0.709	0.814	9.80727e-150
HSP90AB1	2.5994e-289	-0.293759	0.99	0.997	6.57491e-285
ID4	1.12514e-66	-0.370155	0.438	0.496	2.84594e-62
IGFBP7	0	-0.992733	0.13	0.68	0
JAK1	0	0.442088	0.585	0.385	0
JMJD1C	1.15602e-139	-0.25649	0.795	0.863	2.92405e-135
KAZN	2.42871e-118	-0.313501	0.655	0.756	6.14317e-114
KCNB2	2.03328e-265	-0.396156	0.826	0.902	5.14299e-261
KCND2	7.80757e-109	-0.341082	0.343	0.461	1.97485e-104
KCNH7	4.73475e-197	-0.37064	0.671	0.786	1.19761e-192
KIDINS220	2.33609e-180	-0.264063	0.836	0.907	5.9089e-176
KIRREL3	2.26541e-291	0.514807	0.628	0.431	5.73013e-287
KLF12	2.15547e-108	-0.257941	0.472	0.585	5.45203e-104
LARGE1	4.45444e-290	0.588716	0.824	0.713	1.12671e-285
LDLRAD4	5.4285e-301	0.370385	0.352	0.149	1.37309e-296
LHX9	6.08046e-100	-0.321146	0.289	0.395	1.53799e-95
LIFR	1.10133e-161	0.270075	0.366	0.217	2.78571e-157
LMO3	3.58199e-116	-0.319322	0.194	0.309	9.06028e-112
LRP1B	1.02678e-237	-0.663605	0.678	0.777	2.59714e-233
LRRC4C	4.75353e-117	-0.295583	0.26	0.38	1.20236e-112
LRRC7	2.57878e-175	-0.395423	0.651	0.752	6.52276e-171
LRRC75A	6.58605e-191	0.275075	0.385	0.218	1.66588e-186
LRRTM4	3.0516e-96	-0.413248	0.463	0.557	7.71871e-92
LSAMP	1.06395e-186	-0.443594	0.885	0.921	2.69116e-182
LUZP2	8.91935e-65	-0.30323	0.298	0.386	2.25606e-60
MAB21L1	2.23002e-91	-0.277868	0.394	0.492	5.64062e-87
MACROD2	3.65207e-124	-0.290641	0.795	0.848	9.23754e-120
MAF	0	0.404207	0.388	0.152	0
MAGI2	2.53393e-143	-0.328334	0.645	0.748	6.40933e-139
MAML3	0	-0.511858	0.731	0.872	0
MAN2A1	6.84396e-181	-0.369966	0.212	0.354	1.73111e-176
MAPT	4.02753e-217	-0.279547	0.88	0.934	1.01872e-212
MARCKSL1	0	-0.387291	0.98	0.996	0
MEF2C	0	0.573732	0.415	0.114	0
MGAT4C	1.48239e-219	-0.519671	0.418	0.558	3.74956e-215
MT2A	0	-0.645928	0.025	0.417	0
MYCBP2	0	-0.395763	0.794	0.897	0
MYL6	2.08391e-204	-0.273311	0.949	0.976	5.27105e-200
MYT1L	2.4738e-131	-0.299077	0.642	0.743	6.25722e-127
NACA	7.29358e-201	-0.278703	0.887	0.94	1.84484e-196
NAV2	7.35198e-183	-0.399068	0.701	0.798	1.85961e-178
NBEA	6.91429e-109	-0.264683	0.771	0.841	1.7489e-104
NCL	4.21739e-166	-0.251925	0.888	0.94	1.06675e-161
NEFL	4.7138e-55	-0.438787	0.989	0.98	1.19231e-50
NEFM	2.63266e-56	-0.536801	0.988	0.971	6.65905e-52
NEGR1	0	-0.74489	0.611	0.778	0
NELL1	3.19575e-124	-0.310122	0.169	0.281	8.08332e-120
NKAIN3	0	0.727806	0.948	0.858	0
NLGN1	1.06111e-82	-0.440969	0.507	0.575	2.68397e-78
NNAT	2.03104e-203	-0.357982	0.917	0.944	5.13732e-199
NOVA1	0	-0.596374	0.727	0.849	0
NPAS3	2.86973e-189	-0.460557	0.472	0.616	7.2587e-185
NREP	5.44767e-227	-0.311642	0.849	0.915	1.37793e-222
NRG1	0	-0.723157	0.935	0.977	0
NRG3	0	-0.541932	0.984	0.988	0
NRXN1	1.11006e-303	-0.297936	0.996	0.999	2.80779e-299
NRXN3	8.23971e-118	-0.371692	0.432	0.548	2.08415e-113
NSG1	1.49707e-216	-0.31298	0.657	0.792	3.7867e-212
NTRK2	3.80192e-126	0.29656	0.659	0.543	9.61657e-122
OLFM3	8.78791e-111	-0.331726	0.4	0.508	2.22281e-106
OPCML	5.76455e-180	-0.279361	0.126	0.257	1.45809e-175
PAK2	1.70196e-161	-0.260351	0.681	0.801	4.30493e-157
PBX1	0	-0.532364	0.923	0.976	0
PBX3	6.13772e-75	-0.288959	0.498	0.574	1.55248e-70
PCDH11Y	6.8045e-57	-0.251663	0.208	0.282	1.72113e-52
PCDH7	5.38265e-99	-0.412269	0.518	0.597	1.36149e-94
PCDH9	2.60482e-267	-0.485564	0.918	0.943	6.58864e-263
PCSK1N	0	-0.355715	0.984	0.992	0
PDE4D	7.52004e-172	-0.392415	0.714	0.801	1.90212e-167
PEG10	6.80574e-87	-0.374888	0.975	0.974	1.72144e-82
PGRMC1	9.92681e-169	-0.282297	0.437	0.586	2.51089e-164
PITPNC1	1.48621e-94	0.256158	0.566	0.463	3.75922e-90
PKIA	2.45105e-149	-0.259243	0.822	0.891	6.19968e-145
PLEKHA5	4.53674e-116	-0.344351	0.931	0.953	1.14752e-111
PLPPR1	1.25508e-179	0.303992	0.816	0.705	3.17461e-175
PLXNA4	2.5344e-187	0.296218	0.803	0.642	6.41052e-183
PPDPF	9.31774e-141	-0.255726	0.701	0.803	2.35683e-136
PRKCE	9.27569e-15	-0.254044	0.546	0.527	2.34619e-10
PRMT1	7.28017e-216	-0.312083	0.478	0.644	1.84145e-211
PRPH	0	1.4928	0.803	0.284	0
PTPRO	3.02597e-145	-0.284909	0.502	0.629	7.65388e-141
RAB3C	0	-0.481929	0.53	0.715	0
RACK1	7.23564e-140	-0.260902	0.756	0.834	1.83018e-135
RALYL	0	-0.691192	0.707	0.813	0
RASGEF1B	7.01265e-215	-0.6616	0.468	0.595	1.77378e-210
RGS7	1.60653e-104	-0.344657	0.634	0.715	4.06355e-100
RNF219-AS1	8.64006e-46	-0.307202	0.152	0.21	2.18542e-41
RORA	1.88989e-162	-0.430592	0.488	0.606	4.78028e-158
RPL10	8.36932e-224	-0.293253	0.994	0.996	2.11694e-219
RPL18	1.62814e-199	-0.276131	0.959	0.979	4.11821e-195
RPL18A	7.70931e-210	-0.296386	0.974	0.984	1.94999e-205
RPL8	3.70166e-239	-0.295229	0.936	0.969	9.36298e-235
RPLP1	4.60378e-286	-0.290662	0.997	0.999	1.16448e-281
RPS12	1.96253e-234	-0.297282	0.983	0.99	4.96402e-230
RPS13	2.44058e-201	-0.278752	0.954	0.974	6.1732e-197
RPS14	1.81539e-215	-0.286387	0.946	0.97	4.59185e-211
RPS15	8.29722e-232	-0.280196	0.976	0.985	2.0987e-227
RPS27A	2.22797e-279	-0.309966	0.972	0.988	5.63543e-275
RPS3	9.27573e-154	-0.255903	0.856	0.908	2.3462e-149
RPS4X	1.05907e-142	-0.251082	0.9	0.934	2.67881e-138
RPS8	4.03731e-257	-0.299988	0.996	0.997	1.0212e-252
RPSA	2.76708e-165	-0.267994	0.904	0.94	6.99905e-161
RTN1	0	-0.324782	0.996	0.998	0
RUNX1T1	4.41126e-179	-0.305666	0.942	0.945	1.11578e-174
SAMD5	1.61734e-149	-0.327008	0.221	0.357	4.0909e-145
SCAND1	5.59121e-177	-0.285655	0.567	0.705	1.41424e-172
SDK1	2.36079e-37	-0.313799	0.59	0.627	5.97139e-33
SEMA6D	3.4645e-123	-0.267355	0.968	0.981	8.76311e-119
SERINC1	1.3557e-153	-0.262784	0.687	0.802	3.4291e-149
SETBP1	6.88324e-117	-0.274005	0.442	0.564	1.74105e-112
SGCZ	8.25006e-29	-0.439748	0.39	0.428	2.08677e-24
SKP1	8.60487e-179	-0.260266	0.939	0.966	2.17652e-174
SLC35F1	2.72846e-128	-0.393119	0.544	0.643	6.90137e-124
SLC8A1	2.09384e-166	-0.409907	0.585	0.704	5.29615e-162
SNCA	4.89152e-169	-0.320962	0.402	0.548	1.23726e-164
SNCG	4.86282e-101	-0.308105	0.833	0.86	1.23e-96
SORBS2	4.20599e-107	-0.252703	0.681	0.763	1.06386e-102
SOX4	1.10549e-207	-0.361222	0.979	0.984	2.79623e-203
SPARC	0	-0.256868	0.073	0.245	0
SPCS2	1.18897e-143	-0.255627	0.621	0.741	3.00738e-139
SSBP2	8.3328e-264	-0.40853	0.399	0.585	2.1077e-259
ST6GALNAC5	0	0.578787	0.407	0.126	0
STAT3	1.08686e-241	0.333226	0.487	0.3	2.7491e-237
STMN1	0	-0.404104	1	1	0
STMN2	0	-0.277709	1	1	0
STMN4	2.57291e-170	-0.292964	0.708	0.811	6.50792e-166
SUMO2	3.52833e-209	-0.278385	0.88	0.935	8.92456e-205
SYT1	0	-0.684837	0.984	0.993	0
SYT4	0	-0.561981	0.513	0.709	0
TAGLN	0	-0.453461	0.03	0.319	0
TENM2	0	-0.718228	0.667	0.805	0
TENM4	4.93042e-133	-0.283676	0.593	0.709	1.2471e-128
TERF2IP	4.0766e-230	-0.327106	0.729	0.845	1.03113e-225
THSD7A	1.48084e-159	-0.33397	0.743	0.831	3.74564e-155
TMEM178B	6.61233e-214	-0.346435	0.727	0.83	1.67252e-209
TMSB4X	1.18068e-183	-0.297664	0.993	0.995	2.98641e-179
TMTC2	1.17901e-49	-0.272842	0.461	0.522	2.98219e-45
TNKS	6.90176e-156	-0.321156	0.578	0.689	1.74573e-151
TPM1	0	-0.40505	0.506	0.712	0
TPM2	0	-0.25744	0.038	0.206	0
TRMT9B	0	0.368598	0.304	0.089	0
TSC22D1	6.02566e-165	-0.277958	0.654	0.772	1.52413e-160
TSPYL4	1.04986e-230	-0.345451	0.521	0.681	2.65551e-226
TUBB2B	0	-0.366484	0.984	0.994	0
UBC	8.2577e-274	-0.313739	0.896	0.952	2.0887e-269
UBE2E3	3.84766e-132	-0.258439	0.485	0.611	9.73227e-128
UCHL1	0	-0.347866	0.988	0.995	0
UNC5D	1.21302e-189	-0.86832	0.358	0.488	3.06822e-185
VAMP2	0	-0.359251	0.917	0.968	0
VAT1L	7.61082e-138	-0.282107	0.248	0.374	1.92508e-133
VIM	0	-0.573164	0.365	0.545	0
YWHAQ	3.53327e-191	-0.260775	0.862	0.924	8.93706e-187
ZFAND3	7.55572e-152	-0.265456	0.737	0.83	1.91114e-147
ZFHX3	0	0.660488	0.648	0.379	0
ZNF385D	8.22363e-75	-0.460273	0.449	0.497	2.08008e-70
ZNF428	3.40615e-268	-0.334434	0.817	0.905	8.61552e-264
ZNF521	1.31964e-172	-0.288275	0.271	0.423	3.33789e-168

## Sheet: Sheet3
	p_val	avg_log2FC	pct.1	pct.2	p_val_adj
ABCA1	2.12e-37	0.551055	0.505	0.252	4.14e-33
ABL2	1.46e-14	-0.434036	0.719	0.789	2.87e-10
ABLIM1	1.24e-25	-0.532357	0.781	0.866	2.42e-21
ACACA	8.91e-08	0.2568	0.588	0.541	0.00174343
ACER3	1.1e-10	0.320661	0.458	0.352	2.16e-06
ACP1	2.92e-17	-0.260197	0.408	0.629	5.71e-13
ACSL3	1.94e-16	0.388977	0.725	0.646	3.8e-12
ACTA2	4.02e-05	-0.351822	0.411	0.505	0.78636
ACTB	1.6e-25	-0.460757	1	1	3.14e-21
ACTG1	2.17e-32	-0.459773	0.999	0.997	4.25e-28
ACTN1	4.28e-15	-0.303601	0.955	0.968	8.38e-11
ADAM9	7.22e-22	-0.283152	0.358	0.603	1.41e-17
ADAMTS16	7.41e-18	0.367526	0.462	0.276	1.45e-13
ADGRL3	5.29e-33	0.553705	0.787	0.55	1.04e-28
ADRM1	1.23e-24	-0.315464	0.389	0.64	2.4e-20
AFF3	8.82e-16	0.320914	0.756	0.633	1.73e-11
AHNAK	1.25e-52	-0.648184	0.507	0.776	2.45e-48
AIF1	8.86e-12	0.41408	0.467	0.338	1.74e-07
AKAP12	1.96e-10	0.299638	0.404	0.285	3.84e-06
AKAP6	1.27e-16	0.39032	0.544	0.376	2.49e-12
AKAP9	2.07e-15	0.287666	0.835	0.746	4.05e-11
AL157778.1	2.6e-07	0.259066	0.454	0.373	0.00509202
ALOX5AP	8.78e-20	0.703422	0.48	0.31	1.72e-15
ALPK2	7.96e-51	-0.628368	0.142	0.453	1.56e-46
AMFR	1.99e-08	0.277961	0.539	0.463	0.00038934
AMOTL2	3.88e-36	-0.390337	0.142	0.4	7.59e-32
ANAPC13	1.2e-16	-0.267647	0.426	0.628	2.35e-12
ANK2	1.48e-37	0.567986	0.795	0.573	2.89e-33
ANKRD1	2.09e-61	-0.920553	0.279	0.646	4.09e-57
ANKRD10	3.79e-11	0.310753	0.566	0.474	7.42e-07
ANKRD7	9.13e-10	0.280608	0.436	0.318	1.79e-05
ANOS1	1.26e-19	0.323408	0.953	0.823	2.47e-15
ANXA1	1.64e-50	-0.670953	0.692	0.868	3.22e-46
ANXA2	6.85e-82	-0.902908	0.97	0.996	1.34e-77
ANXA5	2.85e-23	-0.347229	0.977	0.986	5.57e-19
AP001453.2	9.2e-48	-0.474615	0.138	0.439	1.8e-43
AP1S1	7.05e-35	-0.447223	0.33	0.602	1.38e-30
AP2M1	6.55e-35	-0.390259	0.951	0.975	1.28e-30
AP2S1	5.39e-17	-0.251663	0.935	0.961	1.06e-12
APBB2	2.81e-34	-0.550495	0.888	0.933	5.5e-30
APOC1	1.73e-80	1.41226	0.407	0.056	3.39e-76
APOE	5.3e-84	1.91824	0.946	0.81	1.04e-79
APRT	6.05e-15	-0.274523	0.66	0.788	1.18e-10
ARF4	9.4e-23	-0.315998	0.961	0.98	1.84e-18
ARHGAP31	2.91e-14	0.39109	0.527	0.401	5.69e-10
ARID5B	3.14e-23	-0.389672	0.417	0.648	6.15e-19
ARIH1	4.74e-10	0.250202	0.811	0.748	9.28e-06
ARL 15.00	1.74e-24	0.522126	0.908	0.783	3.41e-20
ARL4D	1.46e-49	-0.544414	0.138	0.446	2.86e-45
ASCC3	4.96e-17	-0.337419	0.807	0.881	9.71e-13
ASS1	1.43e-16	-0.323481	0.789	0.878	2.79e-12
ATP10A	1.78e-29	-0.527618	0.33	0.573	3.48e-25
ATP2B1	8.32e-17	0.404771	0.585	0.459	1.63e-12
ATP5F1D	5.63e-19	-0.351059	0.957	0.96	1.1e-14
ATP5F1E	3.83e-21	-0.269661	1	1	7.5e-17
ATP5IF1	8.17e-44	-0.552721	0.958	0.981	1.6e-39
ATP6V0E1	4.04e-17	-0.292022	0.907	0.949	7.91e-13
ATRX	4.98e-16	0.27829	0.922	0.855	9.75e-12
AXL	4.5e-18	-0.281772	0.436	0.652	8.82e-14
B2M	4.92e-69	0.698201	0.997	0.982	9.64e-65
B4GALT1	1.58e-16	0.481413	0.781	0.693	3.1e-12
B4GALT5	1.58e-07	0.267375	0.424	0.346	0.00309675
BACH2	1.45e-14	0.290732	0.88	0.749	2.84e-10
BCAT1	6.85e-34	-0.516361	0.864	0.957	1.34e-29
BCL7C	1.13e-15	-0.257201	0.359	0.548	2.22e-11
BDNF	2.55e-64	-0.712274	0.186	0.55	4.99e-60
BEX1	2.34e-11	0.288631	0.581	0.466	4.58e-07
BEX2	1.17e-06	0.268445	0.436	0.361	0.0229039
BGN	3.06e-21	0.513537	0.692	0.499	5.99e-17
BICC1	1.29e-52	0.941937	0.911	0.697	2.53e-48
BMPR2	4.5e-14	0.269449	0.967	0.928	8.81e-10
BNC2	2.15e-21	0.314661	0.967	0.895	4.21e-17
BTG3	1.68e-25	-0.335481	0.286	0.525	3.28e-21
BUD31	1.17e-18	-0.293093	0.454	0.659	2.29e-14
C12orf75	9.62e-23	-0.366743	0.517	0.731	1.88e-18
C19orf53	4.96e-34	-0.414912	0.913	0.962	9.7e-30
C19orf70	6.07e-26	-0.36758	0.742	0.858	1.19e-21
C1orf122	2.21e-14	-0.254156	0.824	0.912	4.32e-10
C1orf56	2.06e-27	0.510526	0.773	0.62	4.03e-23
C1QA	2.27e-29	0.869482	0.514	0.304	4.44e-25
C1QB	4.52e-47	1.13062	0.562	0.281	8.85e-43
C1QC	4.77e-31	0.815366	0.477	0.256	9.33e-27
C5orf15	1.57e-19	-0.276261	0.391	0.621	3.08e-15
C9orf3	9.27e-14	-0.338814	0.762	0.826	1.82e-09
CADM1	5.66e-13	0.339501	0.917	0.862	1.11e-08
CADM2	3.74e-16	0.30364	0.691	0.506	7.32e-12
CADPS	6.33e-24	0.454792	0.535	0.338	1.24e-19
CALD1	1.05e-126	-1.2123	1	1	2.05e-122
CALM1	7.57e-36	0.490851	0.96	0.893	1.48e-31
CALM2	2.31e-62	-0.58706	0.999	0.999	4.51e-58
CALU	1.36e-22	-0.30769	0.985	0.995	2.66e-18
CAMK1D	2.03e-12	-0.392787	0.623	0.726	3.98e-08
CAMK2D	9.83e-16	0.324521	0.757	0.648	1.92e-11
CAMK2N1	4.28e-09	0.279007	0.448	0.352	8.38e-05
CAP1	1.11e-14	-0.257623	0.859	0.918	2.17e-10
CAPN2	2.4e-18	-0.273837	0.281	0.485	4.7e-14
CAPN6	2.59e-84	-1.03154	0.2	0.617	5.06e-80
CARHSP1	3.1e-49	-0.554781	0.376	0.696	6.07e-45
CASC15	1.61e-11	0.430655	0.636	0.543	3.14e-07
CAV1	2.83e-124	-1.26636	0.244	0.737	5.54e-120
CAV2	4.28e-85	-0.671216	0.1	0.515	8.39e-81
CAVIN1	4.65e-86	-0.871228	0.722	0.907	9.09e-82
CAVIN3	1.54e-27	-0.419347	0.453	0.695	3.02e-23
CCDC34	2.51e-49	0.745062	0.474	0.199	4.92e-45
CCDC80	1.86e-29	-0.920094	0.864	0.862	3.63e-25
CCDC85B	6.47e-23	-0.353795	0.416	0.642	1.27e-18
CCL2	5.3e-48	0.844408	0.407	0.13	1.04e-43
CCND1	2.19e-49	-0.734276	0.728	0.865	4.29e-45
CD151	1.59e-53	-0.627966	0.777	0.929	3.11e-49
CD24	1.79e-14	0.322379	0.623	0.498	3.5e-10
CD74	8.23e-25	0.561604	0.688	0.45	1.61e-20
CDC42EP1	7.34e-24	-0.323202	0.217	0.433	1.44e-19
CDC42EP3	1.65e-66	-0.747536	0.261	0.638	3.23e-62
CDC42SE1	2.93e-32	0.524074	0.772	0.604	5.74e-28
CDH2	6.57e-36	-0.488723	0.894	0.957	1.29e-31
CDH6	4.87e-27	-0.611256	0.336	0.568	9.53e-23
CDK2AP2	5.97e-22	-0.29386	0.237	0.45	1.17e-17
CDKN1A	5.06e-39	-0.614057	0.669	0.833	9.9e-35
CDKN1C	9.71e-38	1.05556	0.636	0.441	1.9e-33
CDKN2A	1.47e-30	-0.558113	0.724	0.842	2.89e-26
CDKN2B	3.12e-36	-0.546924	0.535	0.755	6.1e-32
CDV3	2.15e-34	-0.504569	0.736	0.866	4.21e-30
CEMIP2	1.45e-35	-0.544579	0.337	0.626	2.84e-31
CFL1	1.18e-18	-0.265949	0.999	1	2.3e-14
CFL2	5.53e-21	-0.277032	0.275	0.489	1.08e-16
CHD9	4.48e-29	0.457788	0.948	0.852	8.76e-25
CHIC2	2.41e-33	-0.420274	0.327	0.596	4.72e-29
CHMP2A	2.33e-23	-0.324557	0.431	0.673	4.56e-19
CHPF	1.33e-14	-0.264249	0.558	0.743	2.61e-10
CHST11	1.39e-08	0.269917	0.569	0.478	0.000272
CITED2	6.66e-18	-0.314618	0.269	0.459	1.3e-13
CKAP2	1.22e-17	0.56681	0.535	0.424	2.39e-13
CKB	1.5e-11	-0.255314	0.462	0.619	2.94e-07
CLDN6	1.12e-76	-0.752279	0.065	0.435	2.2e-72
CLIC1	1.08e-11	-0.257171	0.681	0.793	2.12e-07
CLIP2	2.35e-10	0.255506	0.44	0.318	4.6e-06
CLTB	3.04e-58	-0.69922	0.634	0.833	5.95e-54
CLTCL1	6.37e-29	-0.418082	0.282	0.545	1.25e-24
CLU	1.77e-41	-0.69468	0.74	0.867	3.46e-37
CMIP	9.99e-08	0.265852	0.749	0.694	0.00195614
CNN2	4.96e-20	-0.359233	0.584	0.754	9.71e-16
COL11A1	4.48e-140	-1.34918	0.719	0.947	8.77e-136
COL12A1	9.02e-18	-0.555974	0.806	0.864	1.76e-13
COL18A1	4.4e-11	0.355811	0.573	0.508	8.61e-07
COL1A1	2.45e-48	-0.809664	0.967	0.976	4.8e-44
COL1A2	7.72e-23	-0.535503	0.968	0.962	1.51e-18
COL4A1	2.14e-168	-1.72862	0.939	0.983	4.18e-164
COL4A2	6.21e-167	-1.51447	0.961	0.984	1.22e-162
COL6A1	1.05e-54	0.763885	0.848	0.648	2.05e-50
COL6A2	4.21e-54	0.846267	0.852	0.638	8.24e-50
COL8A1	1.14e-79	-1.02418	0.365	0.737	2.23e-75
COMMD6	1.03e-21	-0.311884	0.955	0.978	2.01e-17
COPE	6.83e-16	-0.263378	0.74	0.859	1.34e-11
COPZ2	6.29e-27	-0.409153	0.2	0.422	1.23e-22
CORO1C	7.82e-19	-0.313764	0.378	0.587	1.53e-14
COX6A1	3.84e-17	-0.276108	0.967	0.977	7.51e-13
CPE	9.67e-11	-0.273354	0.875	0.911	1.89e-06
CPEB2	1.83e-18	-0.272765	0.262	0.468	3.57e-14
CRABP2	6.95e-40	-0.631189	0.262	0.549	1.36e-35
CREB3	1.2e-17	-0.268416	0.228	0.411	2.35e-13
CRIM1	9.42e-59	-0.73331	0.68	0.856	1.84e-54
CRMP1	2.27e-20	0.400804	0.509	0.328	4.44e-16
CRYAB	4e-17	0.778907	0.62	0.459	7.82e-13
CSRP1	8.52e-41	-0.539415	0.207	0.493	1.67e-36
CSRP2	6.65e-63	-0.688049	0.207	0.574	1.3e-58
CTGF	6.19e-92	-1.18977	0.946	0.976	1.21e-87
CTIF	1.58e-22	-0.340961	0.357	0.588	3.09e-18
CTNNB1	3.38e-22	0.347001	0.99	0.962	6.63e-18
CTSB	1.88e-16	0.396588	0.761	0.695	3.67e-12
CUTA	1.43e-28	-0.371605	0.908	0.952	2.79e-24
CUX1	8.94e-23	0.362065	0.955	0.864	1.75e-18
CYB5R3	3.02e-25	-0.362794	0.452	0.69	5.91e-21
CYR61	1.87e-48	-0.70094	0.649	0.834	3.65e-44
DAB1	3.07e-66	0.930526	0.734	0.399	6e-62
DAD1	5.67e-26	-0.364532	0.924	0.959	1.11e-21
DAP	2.25e-17	-0.297138	0.516	0.706	4.4e-13
DCLK1	1.71e-13	0.315461	0.503	0.351	3.35e-09
DCLK2	1.2e-15	-0.279624	0.228	0.408	2.35e-11
DCX	1.32e-13	0.367443	0.688	0.571	2.59e-09
DDA1	9.85e-29	-0.370617	0.337	0.596	1.93e-24
DDAH1	2.49e-46	-0.709381	0.598	0.818	4.88e-42
DDX24	6.51e-19	0.345857	0.931	0.853	1.28e-14
DEF8	3.38e-18	-0.270923	0.28	0.47	6.62e-14
DIXDC1	3.26e-20	-0.364503	0.352	0.552	6.38e-16
DLC1	4.62e-91	-0.915566	0.235	0.681	9.04e-87
DLG1	8.81e-64	1.12465	0.905	0.729	1.72e-59
DLGAP1	5.3e-30	0.783711	0.647	0.431	1.04e-25
DMD	7.19e-07	-0.290626	0.476	0.584	0.0140781
DNAJB9	2.17e-15	-0.290207	0.405	0.584	4.24e-11
DNAJC21	2.01e-18	-0.264941	0.381	0.593	3.94e-14
DNER	8.9e-12	0.3623	0.462	0.346	1.74e-07
DOCK10	2.17e-14	0.359306	0.444	0.286	4.24e-10
DOK6	2.98e-21	0.484322	0.521	0.352	5.84e-17
DPYSL2	1.65e-39	0.573886	0.879	0.721	3.23e-35
DPYSL3	6.03e-10	0.305092	0.558	0.475	1.18e-05
DST	1.85e-34	-0.473702	0.928	0.96	3.63e-30
DSTN	3.17e-14	-0.251021	0.993	0.997	6.21e-10
DYNLL1	1.12e-21	-0.328255	0.986	0.991	2.19e-17
DYNLRB1	5.39e-13	-0.254094	0.831	0.881	1.05e-08
EAPP	1.68e-17	-0.302337	0.591	0.748	3.28e-13
EBF1	6.85e-44	0.638335	0.733	0.429	1.34e-39
ECHS1	2.04e-34	-0.407044	0.34	0.618	4e-30
EDF1	2.3e-23	-0.33053	0.912	0.944	4.5e-19
EDIL3	1.09e-104	-0.879706	0.894	0.978	2.13e-100
EEF1D	1.72e-15	-0.27695	0.964	0.977	3.37e-11
EFEMP1	5.3e-92	-1.1925	0.48	0.793	1.04e-87
EFEMP2	7.25e-32	-0.431331	0.388	0.65	1.42e-27
EFNA5	1.05e-17	0.343597	0.841	0.716	2.06e-13
EIF1	7.99e-18	-0.260718	0.996	0.997	1.56e-13
EIF2AK4	2.91e-23	-0.341344	0.442	0.673	5.71e-19
EIF3F	4.42e-15	-0.263672	0.609	0.77	8.65e-11
EIF3G	6.38e-19	-0.299313	0.502	0.703	1.25e-14
EIF4EBP1	1.98e-12	-0.356491	0.482	0.634	3.88e-08
EIF4G3	4.31e-15	0.2761	0.954	0.891	8.44e-11
EIF6	7.52e-20	-0.309982	0.455	0.668	1.47e-15
ELAVL2	1.87e-15	0.39858	0.589	0.447	3.66e-11
ELAVL4	1.07e-19	0.390259	0.527	0.337	2.1e-15
ELL2	2.35e-18	-0.33601	0.398	0.598	4.61e-14
ELN	1.6e-49	0.906053	0.83	0.499	3.14e-45
ELOB	7.35e-40	-0.393221	0.998	1	1.44e-35
EMC7	1.26e-15	-0.264633	0.418	0.611	2.46e-11
EMP3	1.15e-22	-0.452659	0.753	0.853	2.26e-18
ENAH	2.64e-13	0.360404	0.989	0.971	5.18e-09
ENOX1	2.22e-24	0.54201	0.666	0.482	4.34e-20
EPAS1	1.42e-13	-0.288199	0.248	0.405	2.77e-09
EPS8	4.16e-17	0.439143	0.583	0.457	8.14e-13
ERG28	1.84e-16	-0.254614	0.305	0.498	3.59e-12
ESD	1.74e-17	-0.295072	0.459	0.667	3.4e-13
ETHE1	8.46e-32	-0.388039	0.259	0.527	1.66e-27
EVL	2.97e-16	0.32261	0.727	0.636	5.81e-12
EXT1	9.59e-40	-0.706574	0.986	0.99	1.88e-35
EZR	1.13e-63	-0.950715	0.4	0.716	2.21e-59
F2R	6.77e-08	0.343715	0.497	0.442	0.00132619
F2RL1	3.49e-58	0.82837	0.572	0.272	6.82e-54
FADS3	2.01e-51	-0.483446	0.104	0.405	3.93e-47
FAM177A1	1.1e-26	-0.387053	0.834	0.917	2.15e-22
FAT1	2.19e-20	-0.33208	0.51	0.717	4.28e-16
FAT3	3.42e-09	0.351041	0.504	0.405	6.69e-05
FBLN5	4.3e-59	0.841301	0.918	0.713	8.43e-55
FBN2	9.64e-19	-0.387816	0.523	0.702	1.89e-14
FBXO11	7.04e-20	0.351735	0.802	0.693	1.38e-15
FBXO2	7.45e-23	-0.356391	0.529	0.721	1.46e-18
FCER1G	5.23e-37	0.891357	0.573	0.328	1.02e-32
FGD4	2.87e-14	-0.301688	0.356	0.543	5.61e-10
FGF13	7.35e-16	0.354322	0.508	0.357	1.44e-11
FHL1	2.8e-18	-0.305448	0.249	0.441	5.49e-14
FHL2	2.41e-65	-0.749076	0.389	0.737	4.72e-61
FILIP1L	1.56e-36	-0.711812	0.648	0.797	3.05e-32
FIS1	1.03e-13	-0.254063	0.7	0.829	2.01e-09
FKBP14	9.04e-25	-0.346722	0.406	0.641	1.77e-20
FLNA	9.25e-35	-0.545871	0.643	0.821	1.81e-30
FLNB	4.79e-19	-0.321517	0.237	0.429	9.37e-15
FLRT2	3.84e-29	-0.674802	0.579	0.751	7.52e-25
FMNL3	3.28e-45	0.645316	0.545	0.271	6.43e-41
FN1	7.53e-41	-1.44143	0.906	0.915	1.47e-36
FOS	4.05e-08	0.368517	0.813	0.735	0.00079354
FOXJ3	1.59e-07	0.262751	0.555	0.489	0.00311959
FOXK1	5.91e-09	0.28679	0.475	0.391	0.00011571
FRMD5	8.46e-06	0.264058	0.646	0.574	0.165615
FRMD6	3.43e-09	-0.253162	0.617	0.732	6.71e-05
FST	1.67e-14	0.456193	0.553	0.425	3.28e-10
FSTL1	2.15e-31	-0.58198	0.981	0.983	4.21e-27
FSTL3	1.1e-38	-0.514724	0.146	0.405	2.15e-34
FTH1	4.07e-14	0.270148	1	1	7.98e-10
FTL	0.151561	0.290243	1	1	1
FTX	2.34e-31	0.441067	0.98	0.87	4.59e-27
FXYD5	1.25e-60	-0.783408	0.742	0.883	2.44e-56
FYN	1.11e-07	0.314183	0.601	0.569	0.00217977
FZD6	1.07e-28	-0.361527	0.318	0.58	2.1e-24
GAB2	2.01e-24	0.42812	0.698	0.515	3.93e-20
GADD45B	3.79e-35	-0.510845	0.521	0.754	7.43e-31
GALNT1	2.94e-31	-0.545435	0.915	0.937	5.75e-27
GALNT13	7.84e-05	0.285767	0.408	0.351	1
GAP43	8.17e-107	1.12172	0.913	0.562	1.6e-102
GAPDH	7.59e-37	-0.400642	1	1	1.49e-32
GARS	4.68e-13	-0.29036	0.606	0.739	9.17e-09
GAS6	1.49e-140	-1.37064	0.541	0.888	2.92e-136
GDF6	7.09e-74	-0.74801	0.128	0.509	1.39e-69
GJA1	9.96e-46	-0.551476	0.341	0.666	1.95e-41
GLIPR1	2.49e-45	-0.604333	0.195	0.494	4.87e-41
GLIPR2	2.41e-15	-0.271181	0.321	0.502	4.73e-11
GLIS3	9.26e-26	-0.442858	0.387	0.63	1.81e-21
GLO1	1.2e-13	0.442823	0.687	0.631	2.35e-09
GLS	1.83e-50	-0.664566	0.868	0.947	3.59e-46
GNAO1	4.72e-24	0.43754	0.422	0.222	9.25e-20
GNG11	5.91e-22	-0.359955	0.304	0.523	1.16e-17
GNG2	8.38e-10	0.298881	0.401	0.288	1.64e-05
GNG5	1.26e-25	-0.351228	0.959	0.982	2.47e-21
GPC1	1.28e-17	-0.259355	0.225	0.41	2.51e-13
GPC4	1.01e-06	-0.250338	0.655	0.74	0.0197799
GPHN	3.41e-21	0.400127	0.697	0.519	6.68e-17
GPR173	6.7e-07	0.290914	0.419	0.341	0.0131129
GPX8	1.77e-26	-0.411719	0.771	0.873	3.46e-22
GRAMD2B	6.47e-57	-0.612184	0.153	0.489	1.27e-52
GRB10	5.51e-15	-0.257868	0.251	0.419	1.08e-10
GRIA4	7.32e-26	0.54841	0.44	0.231	1.43e-21
GSTP1	8.25e-46	-0.573067	0.991	0.998	1.61e-41
GTF2H5	6.55e-14	-0.272056	0.627	0.761	1.28e-09
GUK1	1.56e-35	-0.436432	0.881	0.952	3.06e-31
GXYLT2	7.17e-14	0.346436	0.936	0.864	1.4e-09
H2AFZ	1.06e-16	-0.309033	0.813	0.905	2.07e-12
HAGH	2.16e-18	-0.25096	0.347	0.564	4.23e-14
HAPLN1	1.6e-133	-2.11936	0.133	0.646	3.13e-129
HAX1	6.16e-27	-0.355643	0.291	0.53	1.21e-22
HBEGF	1.7e-40	-0.537878	0.192	0.472	3.32e-36
HCFC1R1	1.72e-20	-0.330696	0.327	0.536	3.37e-16
HEG1	1.1e-24	-0.410458	0.348	0.585	2.15e-20
HES1	2.33e-13	0.410774	0.475	0.351	4.56e-09
HES4	5.14e-107	1.21229	0.754	0.372	1.01e-102
HIGD1A	6.38e-42	-0.511291	0.38	0.669	1.25e-37
HINT1	8.14e-28	-0.329825	0.989	0.995	1.59e-23
HIP1	2.76e-11	0.329944	0.513	0.404	5.39e-07
HIST1H1C	1.69e-37	-0.482656	0.295	0.581	3.31e-33
HIST1H2AC	9.9e-23	-0.316364	0.226	0.434	1.94e-18
HLA-A	1.44e-42	0.616928	0.816	0.648	2.82e-38
HLA-B	1.75e-10	0.320107	0.431	0.332	3.42e-06
HLA-DPA1	6.97e-20	0.562856	0.527	0.337	1.36e-15
HLA-DRA	1.51e-19	0.525446	0.583	0.388	2.96e-15
HLA-DRB1	2.07e-06	0.301545	0.438	0.348	0.0405828
HMCN1	9.59e-20	-0.508302	0.275	0.47	1.88e-15
HMGA2	3.71e-14	-0.269074	0.449	0.632	7.26e-10
HMGB1	3.15e-22	0.327489	0.983	0.954	6.16e-18
HMGCS1	1.23e-13	0.325839	0.533	0.405	2.4e-09
HNRNPH1	6.67e-25	0.38353	0.886	0.787	1.31e-20
HRAS	5.95e-20	-0.305939	0.307	0.516	1.16e-15
HSPA13	2.09e-17	-0.251389	0.247	0.434	4.09e-13
HSPA5	1.5e-15	-0.347587	0.943	0.957	2.94e-11
HSPB1	2.74e-178	-1.52935	0.885	0.992	5.36e-174
HSPG2	5.52e-18	-0.38235	0.574	0.728	1.08e-13
HTRA1	1.76e-13	-0.348577	0.991	0.971	3.45e-09
ID1	6.88e-12	-0.315102	0.397	0.553	1.35e-07
IER3	5.01e-84	-0.844329	0.955	0.978	9.81e-80
IGFBP2	8.9e-71	-1.30434	0.982	0.987	1.74e-66
IGFBP3	5.08e-177	-2.23688	0.664	0.939	9.95e-173
IGFBP4	1.77e-88	-0.858143	0.149	0.581	3.47e-84
IGFBP5	2.04e-91	2.07548	0.741	0.352	3.99e-87
IGFBP7	4.94e-59	-0.754305	0.999	0.999	9.66e-55
INA	3.16e-51	0.680274	0.69	0.4	6.18e-47
INHBA	1.29e-27	-0.668124	0.541	0.719	2.52e-23
ISCU	2.98e-30	-0.415612	0.477	0.73	5.84e-26
ISOC2	3.18e-23	-0.333611	0.318	0.546	6.23e-19
ITGA1	6.1e-09	0.410404	0.438	0.356	0.00011942
ITGA11	3.2e-49	-0.646586	0.958	0.977	6.26e-45
ITGA3	1.67e-29	-0.39195	0.329	0.591	3.27e-25
ITGB1	1.32e-68	-0.528605	0.999	0.999	2.58e-64
ITGB5	2.13e-15	-0.344421	0.709	0.811	4.16e-11
ITM2A	1.38e-37	-0.56677	0.297	0.586	2.69e-33
ITPR2	9.75e-86	0.906403	0.937	0.645	1.91e-81
IVNS1ABP	4.06e-36	-0.558064	0.352	0.627	7.95e-32
JAG1	3.34e-38	0.516641	0.413	0.165	6.53e-34
JAK1	5.66e-13	0.266146	0.832	0.76	1.11e-08
JKAMP	6.88e-21	-0.317927	0.346	0.561	1.35e-16
JMJD1C	5.22e-27	0.364186	0.99	0.932	1.02e-22
JUN	3.91e-15	-0.293904	0.345	0.53	7.66e-11
KALRN	8.2e-18	0.371562	0.731	0.606	1.6e-13
KANSL1	1.5e-12	0.259048	0.883	0.791	2.94e-08
KIF1B	1.03e-13	0.261373	0.849	0.738	2.01e-09
KIF5C	5.06e-17	0.377888	0.463	0.304	9.9e-13
KIFC3	4.92e-29	-0.364713	0.248	0.5	9.62e-25
KIRREL3	6.44e-10	0.33707	0.431	0.323	1.26e-05
KLF12	2.87e-06	0.251584	0.603	0.557	0.0562689
KRT18	6.85e-91	-1.24137	0.537	0.839	1.34e-86
KRT7	1.08e-74	-2.17976	0.409	0.69	2.12e-70
KRT8	2.57e-62	-0.916785	0.623	0.833	5.04e-58
LAGE3	9.34e-18	-0.276791	0.33	0.53	1.83e-13
LAMA4	9.92e-82	0.92219	0.501	0.123	1.94e-77
LANCL2	2.07e-48	-0.703366	0.297	0.603	4.05e-44
LAPTM4A	6.8e-46	-0.510796	0.943	0.986	1.33e-41
LARP6	2.32e-27	-0.366143	0.278	0.524	4.54e-23
LATS2	7.06e-39	-0.481816	0.363	0.653	1.38e-34
LBH	4.39e-18	-0.310624	0.413	0.621	8.59e-14
LDHA	1.15e-15	-0.380938	0.851	0.901	2.26e-11
LDLRAD3	6.07e-09	0.269967	0.452	0.356	0.00011881
LEPROT	2.94e-19	-0.316226	0.509	0.709	5.76e-15
LGALS1	2.39e-14	-0.455596	0.959	0.96	4.67e-10
LGR4	1.76e-18	0.506106	0.603	0.486	3.44e-14
LIMA1	1.23e-18	-0.346661	0.445	0.652	2.42e-14
LIMCH1	1.17e-05	0.259225	0.513	0.458	0.228941
LIPA	1.27e-19	0.614717	0.504	0.368	2.48e-15
LMCD1	1.32e-11	-0.288363	0.864	0.898	2.59e-07
LMO7	1.27e-110	-0.983587	0.247	0.732	2.48e-106
LOX	7.07e-72	-0.807712	0.765	0.929	1.38e-67
LRIG1	3.7e-38	0.630629	0.482	0.243	7.23e-34
LRP10	2.15e-25	-0.327001	0.334	0.589	4.2e-21
LRP1B	1.06e-15	0.29108	0.621	0.421	2.07e-11
LRRC75A	6.65e-19	0.410825	0.678	0.53	1.3e-14
LRRFIP2	2.09e-53	0.894899	0.828	0.665	4.1e-49
LRRN1	1.29e-26	-0.429319	0.321	0.566	2.53e-22
LSAMP	4.69e-25	0.425702	0.698	0.464	9.19e-21
LTBP2	7.75e-06	-0.29654	0.918	0.905	0.15167
MALAT1	5.47e-34	0.529971	1	0.999	1.07e-29
MALT1	1.49e-23	-0.393486	0.405	0.647	2.92e-19
MAMDC2	7.38e-55	-0.994141	0.527	0.763	1.44e-50
MAP2	4.99e-25	0.468463	0.617	0.404	9.77e-21
MAP2K2	3.69e-18	-0.271815	0.444	0.658	7.22e-14
MAP3K20	3.5e-17	-0.270647	0.234	0.416	6.85e-13
MAP3K7CL	2.89e-123	-1.13274	0.086	0.603	5.66e-119
MAP7D3	1.28e-31	-0.380587	0.236	0.498	2.5e-27
MAPT	1.03e-14	0.301402	0.445	0.286	2.02e-10
MARCKS	2.31e-35	0.384276	0.999	0.984	4.53e-31
MARCKSL1	1.99e-47	0.533592	0.929	0.79	3.89e-43
MAST4	7.57e-17	0.506835	0.528	0.41	1.48e-12
MBD5	5.95e-14	0.27345	0.854	0.733	1.17e-09
MBOAT2	2.9e-14	-0.25141	0.404	0.592	5.68e-10
MBP	4.16e-07	0.293551	0.434	0.367	0.00814933
MCAM	8.02e-28	-0.428814	0.338	0.592	1.57e-23
MCC	1.77e-20	0.562552	0.602	0.485	3.46e-16
MCFD2	4.14e-17	-0.313678	0.54	0.707	8.1e-13
MCTP1	8.17e-24	-0.400558	0.333	0.567	1.6e-19
MDFI	3.63e-44	-0.516382	0.329	0.643	7.1e-40
MDK	4.39e-07	0.353245	0.602	0.543	0.00860093
MDM2	8.57e-12	-0.289132	0.494	0.669	1.68e-07
MDN1	1.38e-15	-0.250359	0.25	0.424	2.71e-11
MED31	7.16e-18	-0.252179	0.305	0.508	1.4e-13
MEST	7.71e-40	-0.499518	0.179	0.47	1.51e-35
METTL26	1.77e-13	-0.272539	0.777	0.839	3.46e-09
MFAP4	4.19e-18	-0.370795	0.725	0.829	8.2e-14
MFAP5	1.38e-62	-1.15247	0.787	0.881	2.7e-58
MGAT5	1.23e-08	0.27279	0.459	0.362	0.00024024
MGP	4.93e-123	2.21149	0.668	0.163	9.65e-119
MICAL2	3.69e-45	-0.52651	0.215	0.527	7.22e-41
MIEN1	1.49e-34	-0.492628	0.497	0.724	2.92e-30
MINOS1	3.03e-14	-0.284914	0.875	0.908	5.92e-10
MIR4435-2HG	3.68e-57	0.776196	0.933	0.81	7.2e-53
MLLT3	2.18e-07	0.28704	0.516	0.441	0.00427419
MMADHC	2.35e-22	-0.308097	0.432	0.67	4.61e-18
MMP2	6.47e-91	-0.939966	0.099	0.527	1.27e-86
MMP24OS	1.84e-15	-0.278209	0.666	0.802	3.6e-11
MOCS2	5.76e-22	-0.317714	0.329	0.547	1.13e-17
MPC2	4.15e-38	-0.4602	0.342	0.634	8.12e-34
MRPL14	5.08e-27	-0.368682	0.682	0.835	9.94e-23
MRPL17	1.7e-32	-0.373147	0.318	0.602	3.33e-28
MRPL28	1.39e-23	-0.310101	0.236	0.456	2.73e-19
MRPL41	2.95e-18	-0.336744	0.848	0.909	5.78e-14
MRPL51	1.67e-16	-0.290033	0.666	0.798	3.27e-12
MRPL52	1.09e-31	-0.437241	0.757	0.868	2.13e-27
MRPL54	2.91e-19	-0.276193	0.281	0.482	5.69e-15
MRPL55	7.38e-25	-0.32599	0.347	0.592	1.44e-20
MRPS34	3.07e-21	-0.311082	0.476	0.7	6.01e-17
MT-ATP8	4.25e-10	0.282002	0.871	0.819	8.32e-06
MT-ND3	8.58e-16	0.300713	1	1	1.68e-11
MT2A	3.88e-113	-2.17278	0.853	0.972	7.59e-109
MTX1	1.55e-25	-0.421901	0.313	0.548	3.03e-21
MXRA7	7.05e-34	-0.424534	0.373	0.645	1.38e-29
MYH9	6.5e-24	-0.402935	0.825	0.906	1.27e-19
MYL12A	1.83e-41	-0.582445	0.908	0.954	3.59e-37
MYL12B	3.27e-32	-0.429723	0.914	0.949	6.4e-28
MYL6	9.33e-93	-0.799521	0.999	1	1.83e-88
MYL6B	1.14e-15	-0.250196	0.393	0.595	2.23e-11
MYL9	1.1e-69	-1.24135	0.701	0.863	2.15e-65
MYO1B	5.64e-35	-0.586878	0.387	0.651	1.1e-30
MYO1C	1.92e-35	-0.431134	0.287	0.562	3.76e-31
MYOF	4.54e-16	-0.273704	0.347	0.538	8.89e-12
NAA10	2.58e-20	-0.307894	0.54	0.742	5.06e-16
NAA38	3.86e-20	-0.353799	0.813	0.894	7.55e-16
NALCN	6.91e-28	-0.415307	0.228	0.476	1.35e-23
NAV1	1.17e-24	0.428881	0.91	0.799	2.28e-20
NAV2	1.43e-11	0.303877	0.548	0.421	2.8e-07
NBL1	3.43e-44	-0.582872	0.316	0.617	6.72e-40
NCAM1	7.96e-18	0.357939	0.892	0.799	1.56e-13
NCAM2	2.35e-26	0.63112	0.654	0.458	4.6e-22
NCOA7	1.83e-15	-0.254691	0.272	0.453	3.58e-11
NDST1	1.68e-45	-0.48456	0.308	0.643	3.3e-41
NDUFA11	4.05e-42	-0.444249	0.966	0.986	7.93e-38
NDUFA8	5.49e-20	-0.288525	0.331	0.541	1.07e-15
NDUFAF3	5.11e-18	-0.306652	0.545	0.721	1e-13
NDUFAF8	3.06e-28	-0.386936	0.835	0.907	5.99e-24
NDUFB2	6.64e-13	-0.266627	0.97	0.969	1.3e-08
NDUFB7	1.66e-26	-0.36429	0.845	0.927	3.26e-22
NDUFS5	5.88e-45	-0.46397	0.987	0.994	1.15e-40
NDUFS6	1.53e-14	-0.261752	0.872	0.934	2.99e-10
NDUFS8	9.79e-24	-0.359655	0.744	0.843	1.92e-19
NEAT1	0.00675782	-0.295898	0.996	0.993	1
NECTIN3	8e-09	0.349313	0.542	0.471	0.00015667
NEDD4	1.75e-20	-0.315684	0.303	0.522	3.43e-16
NEDD8	6.34e-38	-0.42719	0.946	0.974	1.24e-33
NEFL	2.05e-73	0.64437	0.888	0.564	4.02e-69
NEFM	1.04e-61	0.507396	0.891	0.596	2.03e-57
NEK7	9.72e-50	-0.709955	0.573	0.808	1.9e-45
NEXN	3.95e-41	-0.58333	0.434	0.709	7.73e-37
NF2	1.18e-38	-0.47959	0.31	0.599	2.3e-34
NFE2L3	1.97e-22	-0.305976	0.217	0.425	3.86e-18
NFIB	2.22e-20	-0.34252	0.377	0.607	4.34e-16
NHS	4.21e-06	0.355552	0.465	0.399	0.0823806
NKAIN2	9.57e-33	0.654774	0.641	0.385	1.87e-28
NKAIN3	7.07e-67	1.0728	0.681	0.33	1.38e-62
NNAT	5.87e-22	0.457131	0.528	0.343	1.15e-17
NNMT	1.83e-84	-0.942086	0.807	0.944	3.59e-80
NOL7	1.92e-16	-0.25772	0.437	0.642	3.76e-12
NOVA1	1.05e-09	0.301223	0.602	0.512	2.05e-05
NOX4	1.15e-17	-0.458982	0.451	0.633	2.24e-13
NPC2	1.41e-35	0.514138	0.966	0.921	2.75e-31
NR2F6	3.98e-18	-0.257086	0.214	0.403	7.8e-14
NRG1	2.39e-36	-0.712139	0.892	0.918	4.67e-32
NRG3	1.17e-33	0.481922	0.763	0.456	2.3e-29
NRP1	1.05e-122	1.183	0.824	0.389	2.06e-118
NRP2	5.08e-27	-0.389532	0.222	0.457	9.94e-23
NRXN1	7.25e-35	0.575911	0.75	0.476	1.42e-30
NT5DC1	4.75e-19	-0.290042	0.265	0.476	9.3e-15
NTMT1	3.16e-21	-0.275563	0.202	0.407	6.19e-17
NTRK2	2.82e-30	0.49468	0.409	0.179	5.52e-26
NUPR1	2.74e-06	-0.301741	0.594	0.656	0.0536673
NXN	4.92e-29	0.563999	0.72	0.565	9.64e-25
NXPH4	6.74e-23	-0.308728	0.216	0.431	1.32e-18
OAZ1	7.09e-29	-0.338002	0.976	0.992	1.39e-24
OCIAD2	9.37e-39	-0.61732	0.38	0.643	1.83e-34
ODC1	6.36e-23	-0.327543	0.267	0.493	1.24e-18
OLFM2	3.13e-66	0.879497	0.607	0.292	6.13e-62
ONECUT2	2.88e-34	0.551456	0.496	0.24	5.64e-30
ORMDL2	8.72e-40	-0.448246	0.208	0.496	1.71e-35
OSBPL10	7.27e-23	-0.342512	0.311	0.541	1.42e-18
OSTC	6.85e-20	-0.33561	0.968	0.976	1.34e-15
PALLD	2.06e-49	-0.633132	0.963	0.995	4.02e-45
PAPPA	4.36e-69	-1.02303	0.71	0.889	8.54e-65
PARD3	2.47e-23	0.407133	0.879	0.744	4.84e-19
PATJ	3.82e-12	-0.332582	0.288	0.44	7.47e-08
PAWR	5.39e-82	-0.89757	0.488	0.815	1.05e-77
PBX1	1.65e-25	0.440253	0.814	0.667	3.23e-21
PCDH9	3.07e-14	0.270265	0.787	0.627	6.01e-10
PCNX1	5.3e-10	-0.385004	0.768	0.817	1.04e-05
PCSK1N	8.07e-14	0.260653	0.854	0.722	1.58e-09
PDE4B	2.17e-14	0.360086	0.444	0.292	4.26e-10
PDE7A	1.03e-34	0.707216	0.555	0.346	2.01e-30
PDGFC	2.33e-40	-0.547406	0.588	0.805	4.56e-36
PDIA4	2.11e-15	0.298657	0.904	0.804	4.13e-11
PDLIM1	1.14e-50	-0.563797	0.166	0.481	2.23e-46
PDLIM2	3.97e-31	-0.448729	0.62	0.809	7.78e-27
PDLIM7	5.78e-33	-0.450418	0.798	0.906	1.13e-28
PDPN	1.16e-35	-0.440441	0.314	0.619	2.27e-31
PDXK	1.12e-53	-0.561982	0.336	0.688	2.2e-49
PDZD2	1.69e-56	0.963073	0.582	0.297	3.31e-52
PDZRN3	5.93e-05	-0.307609	0.775	0.76	1
PEAK1	1.39e-22	0.416907	0.91	0.803	2.73e-18
PEG10	4.45e-41	0.746361	0.658	0.407	8.71e-37
PELI1	4.61e-54	0.787108	0.609	0.316	9.02e-50
PELO	1.29e-19	-0.275938	0.238	0.441	2.52e-15
PERP	7.58e-51	-0.539884	0.235	0.567	1.48e-46
PFDN5	4.02e-20	-0.269587	0.988	0.992	7.88e-16
PFN1	1.17e-37	-0.454572	0.987	0.997	2.28e-33
PGRMC2	2.82e-77	-0.727006	0.355	0.742	5.51e-73
PHACTR2	4.14e-16	0.563856	0.906	0.846	8.1e-12
PHB	3e-16	-0.259425	0.363	0.555	5.87e-12
PHF14	1.7e-14	0.341881	0.652	0.562	3.34e-10
PHGDH	1.19e-18	-0.414852	0.3	0.489	2.32e-14
PHLDA3	8.55e-19	-0.279882	0.244	0.439	1.67e-14
PHLDB2	5.93e-53	-0.678803	0.305	0.646	1.16e-48
PHPT1	2.54e-75	-0.71292	0.958	0.991	4.97e-71
PID1	6.65e-23	-0.432621	0.259	0.464	1.3e-18
PIN1	8.57e-19	-0.274348	0.409	0.631	1.68e-14
PIP4K2A	2.08e-08	0.260171	0.442	0.347	0.00040662
PITPNC1	1.17e-16	0.413776	0.528	0.394	2.29e-12
PKIA	1.6e-13	0.303152	0.41	0.262	3.13e-09
PKM	2.07e-33	-0.407119	0.967	0.988	4.04e-29
PKP4	2.1e-10	-0.261651	0.432	0.576	4.1e-06
PLAC9	3.27e-54	0.920945	0.904	0.704	6.39e-50
PLCB1	7.49e-32	0.601935	0.691	0.504	1.47e-27
PLCB4	2.21e-64	-1.12783	0.757	0.89	4.33e-60
PLD5	1.39e-41	-0.958445	0.269	0.559	2.71e-37
PLEC	5.77e-27	-0.350291	0.203	0.428	1.13e-22
PLEKHA1	2.63e-39	-0.530478	0.384	0.665	5.16e-35
PLEKHA5	1.62e-17	0.303966	0.781	0.618	3.17e-13
PLK2	2.04e-25	-0.427433	0.35	0.582	3.98e-21
PLOD2	5.7e-14	-0.311649	0.749	0.833	1.12e-09
PLP2	1.24e-32	-0.408017	0.304	0.583	2.42e-28
PLPPR1	4.4e-33	0.560755	0.449	0.207	8.61e-29
PLS3	1e-13	-0.287663	0.828	0.881	1.96e-09
PLXDC2	4.33e-20	0.359194	0.955	0.87	8.47e-16
PLXNA4	6.83e-26	0.556525	0.504	0.281	1.34e-21
PMEPA1	3.04e-63	-0.689024	0.854	0.946	5.95e-59
PNKD	2.15e-22	-0.286934	0.346	0.589	4.2e-18
POLR2F	3.13e-15	-0.273455	0.57	0.732	6.13e-11
POLR2G	2.97e-19	-0.250372	0.293	0.511	5.82e-15
POLR2K	5.06e-15	-0.253844	0.485	0.664	9.91e-11
POLR2L	5.41e-122	-0.958292	0.987	0.999	1.06e-117
POP5	1.03e-20	-0.278029	0.27	0.491	2.01e-16
PPDPF	1.17e-23	-0.33267	0.972	0.978	2.29e-19
PPME1	2.47e-29	-0.626792	0.267	0.502	4.84e-25
PPP1CB	1.88e-17	0.333468	0.897	0.827	3.67e-13
PPP1R14A	4.42e-22	0.652041	0.509	0.348	8.66e-18
PPP1R14B	8.77e-24	-0.373253	0.874	0.925	1.72e-19
PRDX1	2.06e-21	-0.333176	0.978	0.982	4.03e-17
PRDX6	1.7e-34	-0.472103	0.719	0.86	3.32e-30
PRICKLE2	1.19e-18	-0.375752	0.54	0.721	2.33e-14
PRKCI	3.96e-18	-0.285334	0.424	0.636	7.75e-14
PRKG1	8.35e-49	0.640745	0.96	0.776	1.64e-44
PROCR	2.46e-28	-0.414154	0.246	0.495	4.82e-24
PRPH	2.72e-111	0.939029	0.514	0.062	5.32e-107
PRPS1	1.68e-45	-0.548998	0.218	0.529	3.29e-41
PRRC2B	5.37e-13	0.285447	0.806	0.739	1.05e-08
PRSS23	2.4e-22	0.500974	0.979	0.973	4.7e-18
PSAP	3.14e-08	0.262885	0.934	0.936	0.00061499
PSAT1	1.17e-25	-0.545944	0.402	0.612	2.29e-21
PSMA2	1.01e-11	-0.272333	0.674	0.786	1.97e-07
PSMA3	1.97e-14	-0.275572	0.485	0.656	3.86e-10
PSMB1	5.42e-15	-0.267688	0.837	0.885	1.06e-10
PSMB2	5.16e-19	-0.289499	0.498	0.702	1.01e-14
PSMB6	3.75e-14	-0.291535	0.66	0.783	7.34e-10
PSMC5	1.26e-17	-0.268216	0.427	0.646	2.47e-13
PSMD2	2.41e-19	-0.313738	0.674	0.814	4.72e-15
PTCHD4	2.96e-15	-0.308011	0.362	0.559	5.79e-11
PTGFRN	6.22e-05	0.25983	0.418	0.375	1
PTK7	4.48e-18	-0.341138	0.404	0.61	8.77e-14
PTMA	1.26e-50	0.407133	1	0.999	2.46e-46
PTN	2.2e-14	0.310392	0.451	0.294	4.3e-10
PTPRD	1.52e-35	0.505022	0.852	0.624	2.97e-31
PTPRE	1.25e-12	0.359197	0.484	0.377	2.44e-08
PTPRF	1.14e-20	-0.279731	0.198	0.4	2.24e-16
PTPRG	1.18e-81	0.949271	0.96	0.765	2.31e-77
PTPRK	2.36e-06	-0.253255	0.656	0.73	0.0462202
PTPRS	1.66e-34	0.482865	0.789	0.614	3.25e-30
PTS	8.92e-26	-0.390466	0.492	0.704	1.75e-21
PTTG1IP	7.44e-28	-0.430504	0.63	0.803	1.46e-23
PXDN	2.69e-18	0.3781	0.878	0.79	5.26e-14
QKI	1.32e-16	0.310354	0.921	0.836	2.58e-12
RAB12	9.29e-36	0.607146	0.609	0.396	1.82e-31
RAB32	4.77e-24	-0.33103	0.326	0.578	9.33e-20
RAB34	1.22e-25	-0.339869	0.323	0.563	2.39e-21
RAB3B	2.87e-20	-0.294782	0.314	0.532	5.61e-16
RABAC1	5.47e-40	-0.45156	0.977	0.991	1.07e-35
RAPH1	1.3e-09	-0.291624	0.541	0.657	2.55e-05
RARRES2	5.37e-11	0.468742	0.881	0.759	1.05e-06
RASGRF2	1.04e-27	-0.63973	0.376	0.603	2.04e-23
RB1	2.04e-07	0.261881	0.615	0.551	0.00400073
RBFOX1	4.89e-53	0.769034	0.89	0.597	9.56e-49
RBM47	1.61e-14	0.457027	0.412	0.271	3.15e-10
RBMS2	1.5e-18	-0.273348	0.302	0.509	2.94e-14
RBP1	1.02e-11	-0.322438	0.275	0.41	2e-07
RCN2	8.76e-16	-0.286288	0.741	0.837	1.72e-11
RERE	1.28e-12	0.270078	0.954	0.893	2.5e-08
REV3L	2.03e-19	0.455886	0.742	0.63	3.97e-15
REXO2	2.04e-52	-0.597363	0.7	0.881	4e-48
RHOBTB3	1.09e-29	-0.461434	0.556	0.771	2.14e-25
RIC1	1.35e-21	-0.308215	0.4	0.638	2.65e-17
RIMS2	3.03e-07	0.271511	0.448	0.353	0.00592908
RNF130	4.7e-14	0.342091	0.658	0.562	9.2e-10
RNF152	1.82e-17	0.409561	0.44	0.279	3.57e-13
RNF181	6.69e-15	-0.282452	0.627	0.754	1.31e-10
RNF217	1.7e-22	-0.329539	0.248	0.462	3.33e-18
RNF24	4.55e-15	0.365193	0.665	0.556	8.91e-11
RNH1	4.2e-21	-0.310173	0.401	0.63	8.22e-17
ROBO1	8.59e-33	0.513364	0.864	0.643	1.68e-28
ROMO1	2.85e-16	-0.302456	0.879	0.923	5.58e-12
ROR1	9.7e-18	-0.334178	0.462	0.664	1.9e-13
RORA	2.63e-26	0.438992	0.902	0.761	5.16e-22
RPL13	7.08e-35	-0.262725	1	1	1.39e-30
RPL18A	9.53e-34	-0.290852	1	0.999	1.86e-29
RPL19	7.66e-27	-0.268781	1	1	1.5e-22
RPL27	5.02e-24	-0.28368	0.993	0.994	9.82e-20
RPL28	2.77e-31	-0.282857	1	1	5.42e-27
RPL36AL	3.43e-27	-0.370944	0.91	0.962	6.72e-23
RPL8	2.62e-22	-0.258264	1	1	5.12e-18
RPLP1	6.44e-36	-0.295145	1	1	1.26e-31
RPS14	4.24e-31	-0.289308	1	1	8.3e-27
RPS15	8.19e-38	-0.315551	1	1	1.6e-33
RPS18	3.36e-26	-0.265065	1	1	6.57e-22
RPS19	8.27e-65	-0.436027	1	1	1.62e-60
RPS26	2.3e-42	-0.360124	1	1	4.49e-38
RPS27L	9.63e-57	-0.525578	0.997	0.999	1.88e-52
RPS5	1.45e-24	-0.252478	1	1	2.85e-20
RPSA	1.15e-25	-0.315738	0.997	0.999	2.25e-21
RRAS	1.9e-22	-0.37369	0.58	0.753	3.71e-18
RRAS2	1.57e-26	-0.378307	0.332	0.586	3.07e-22
RRM2B	7.46e-25	-0.37286	0.379	0.62	1.46e-20
RTN1	3.69e-34	0.483545	0.783	0.571	7.23e-30
RUFY3	3.74e-09	0.282532	0.536	0.459	7.33e-05
RUNX1T1	6.09e-19	0.429461	0.691	0.533	1.19e-14
RUSC2	1.29e-18	-0.333941	0.295	0.485	2.52e-14
S100A10	8.34e-30	-0.497451	0.976	0.989	1.63e-25
S100A11	1.18e-43	-0.491331	1	1	2.32e-39
S100A13	1.9e-20	-0.486553	0.743	0.826	3.71e-16
S100A16	8.34e-35	-0.467906	0.224	0.486	1.63e-30
S100A6	0.348154	-0.629435	0.725	0.646	1
SAMD4A	8.35e-35	-0.525768	0.561	0.787	1.63e-30
SASH1	1.12e-84	1.20249	0.692	0.347	2.19e-80
SAT1	1.53e-64	1.04096	0.892	0.687	2.99e-60
SBDS	4.95e-30	-0.405794	0.401	0.664	9.69e-26
SCD	8.67e-32	0.69736	0.66	0.487	1.7e-27
SCD5	1.62e-13	0.416619	0.614	0.525	3.16e-09
SEC13	2.44e-17	-0.259094	0.363	0.57	4.78e-13
SEC61G	6.39e-27	-0.438926	0.998	0.997	1.25e-22
SEL1L	5.08e-16	-0.256816	0.388	0.582	9.95e-12
SELENOM	6.63e-23	-0.396001	0.921	0.952	1.3e-18
SELENOT	7.32e-16	-0.257321	0.471	0.666	1.43e-11
SELENOW	5.64e-12	-0.257422	0.968	0.973	1.1e-07
SEMA3C	3.24e-107	-0.979348	0.742	0.954	6.34e-103
SEMA6D	6.83e-28	0.495505	0.656	0.405	1.34e-23
SERINC2	2.43e-37	-0.477119	0.232	0.507	4.76e-33
SERINC5	6.36e-09	0.308486	0.422	0.331	0.00012456
SERPINE1	1.17e-102	-1.2539	0.735	0.931	2.3e-98
SERPINE2	1.06e-98	-1.32967	0.853	0.97	2.07e-94
SERTAD4-AS1	4.52e-40	-0.54872	0.343	0.635	8.85e-36
SESN3	2.32e-15	0.374477	0.817	0.7	4.54e-11
SETBP1	1.62e-13	0.329633	0.595	0.463	3.18e-09
SF3B5	2.3e-15	-0.267434	0.534	0.708	4.51e-11
SFRP1	2.24e-15	-0.390889	0.388	0.556	4.39e-11
SGCD	5.88e-15	0.395136	0.603	0.445	1.15e-10
SGIP1	2.9e-14	0.389449	0.463	0.336	5.67e-10
SGK1	1.25e-19	-0.326962	0.265	0.474	2.45e-15
SH3BGRL3	2.67e-22	-0.342	0.988	0.99	5.23e-18
SH3D19	7.96e-14	-0.308359	0.591	0.737	1.56e-09
SH3PXD2B	2.72e-07	0.25625	0.485	0.407	0.00532717
SHISA6	4.19e-23	0.542506	0.417	0.228	8.21e-19
SKIL	1.44e-20	-0.343866	0.837	0.92	2.81e-16
SKP1	5.19e-16	-0.304174	0.988	0.992	1.01e-11
SLC25A3	1.09e-38	-0.432573	0.96	0.983	2.13e-34
SLC25A4	5.6e-15	-0.26327	0.316	0.494	1.1e-10
SLC26A2	5.42e-52	-0.692462	0.297	0.623	1.06e-47
SLC38A1	9.44e-16	0.360335	0.761	0.679	1.85e-11
SLC38A2	1.37e-19	-0.329743	0.574	0.757	2.67e-15
SLC39A11	8.61e-13	0.365691	0.519	0.404	1.68e-08
SLC3A2	3.2e-43	-0.590791	0.337	0.631	6.25e-39
SLC44A5	1.51e-55	0.927421	0.563	0.246	2.96e-51
SLC7A5	3.88e-58	-0.612664	0.205	0.557	7.6e-54
SLIT3	2.32e-12	-0.271793	0.268	0.422	4.53e-08
SMG6	1.67e-35	0.64737	0.779	0.635	3.28e-31
SMIM10L1	1.86e-18	-0.262236	0.275	0.478	3.64e-14
SNHG18	3.09e-14	-0.254908	0.338	0.505	6.04e-10
SNX24	1.31e-15	-0.2573	0.291	0.476	2.56e-11
SORCS2	4.23e-22	0.433155	0.455	0.269	8.27e-18
SOX11	9.78e-24	0.524048	0.679	0.513	1.91e-19
SOX4	2.57e-45	0.531289	0.989	0.945	5.02e-41
SOX6	2.51e-15	-0.304807	0.255	0.438	4.92e-11
SPATS2L	8.94e-46	0.672448	0.961	0.876	1.75e-41
SPINT2	6.75e-36	-0.588568	0.546	0.753	1.32e-31
SPOCK1	8.19e-39	0.63996	0.631	0.408	1.6e-34
SQLE	6.7e-07	0.25918	0.567	0.52	0.0131229
SRPK1	1.74e-18	-0.321317	0.346	0.555	3.4e-14
SRSF6	3.17e-28	0.45064	0.786	0.643	6.21e-24
SSR3	8.25e-32	-0.397523	0.847	0.938	1.61e-27
SSSCA1	2.29e-23	-0.293456	0.186	0.401	4.49e-19
ST5	4.97e-05	0.26242	0.687	0.652	0.973516
STAG1	5.71e-18	0.311632	0.825	0.701	1.12e-13
STK38	4.56e-17	-0.255532	0.318	0.522	8.93e-13
STMN1	1.63e-75	0.73144	0.996	0.885	3.19e-71
STMN2	3.92e-112	1.0026	0.985	0.68	7.68e-108
STUB1	1.92e-26	-0.361043	0.595	0.802	3.76e-22
SUCO	6.35e-09	-0.277821	0.386	0.531	0.00012429
SUGCT	1.4e-26	-0.42861	0.257	0.504	2.74e-22
SULF2	8.53e-11	0.332989	0.657	0.606	1.67e-06
SVIL	1.29e-98	1.32242	0.796	0.45	2.52e-94
SWI5	2.2e-16	-0.272649	0.366	0.566	4.31e-12
SYCE1L	4.99e-13	0.392708	0.545	0.462	9.77e-09
SYNPO	8.41e-23	-0.36687	0.367	0.599	1.65e-18
SYT1	1.42e-25	0.299374	0.772	0.524	2.77e-21
TAF10	5.61e-20	-0.317179	0.556	0.738	1.1e-15
TAGLN	7.41e-103	-1.51619	0.929	0.991	1.45e-98
TAX1BP3	1.21e-18	-0.282278	0.381	0.592	2.38e-14
TCEAL3	1.87e-17	-0.271673	0.389	0.598	3.66e-13
TCF12	5.28e-14	0.276661	0.918	0.804	1.03e-09
TCF4	1.4e-22	0.416172	0.839	0.723	2.73e-18
TEAD1	1.35e-22	-0.434839	0.735	0.842	2.65e-18
TENM2	2.97e-20	-0.618344	0.609	0.728	5.81e-16
TENM4	1.1e-27	0.440476	0.889	0.748	2.15e-23
TES	2.13e-44	-0.629543	0.617	0.819	4.17e-40
TEX41	7.88e-09	0.286734	0.472	0.369	0.00015423
TGFB2	2.48e-52	-0.640663	0.197	0.532	4.86e-48
TGFBI	4.12e-19	0.335346	0.959	0.839	8.06e-15
TGM2	9.37e-11	0.335513	0.576	0.448	1.83e-06
THBS1	7.38e-57	-0.92966	0.979	0.989	1.45e-52
THSD7A	9.29e-13	0.338958	0.45	0.31	1.82e-08
THY1	7.84e-21	0.552954	0.634	0.502	1.54e-16
TIMM13	4.77e-13	-0.26819	0.698	0.815	9.34e-09
TIMP1	8.54e-33	0.800886	0.983	0.932	1.67e-28
TIMP3	0.188646	-0.553676	0.827	0.785	1
TM7SF2	2.83e-33	-0.459661	0.246	0.503	5.54e-29
TMEFF2	2.26e-22	0.369268	0.518	0.295	4.43e-18
TMEM117	2.66e-15	-0.283335	0.288	0.461	5.21e-11
TMEM135	4.31e-08	0.254369	0.417	0.325	0.00084391
TMEM160	2.29e-22	-0.352311	0.53	0.721	4.47e-18
TMEM167A	1.36e-17	-0.280076	0.824	0.884	2.67e-13
TMEM208	7.91e-18	-0.267916	0.394	0.607	1.55e-13
TMEM30A	1.33e-18	-0.297679	0.578	0.772	2.6e-14
TMEM47	4.71e-26	-0.358234	0.185	0.404	9.22e-22
TMEM59	8.23e-28	-0.395395	0.922	0.962	1.61e-23
TMEM92	5.55e-83	-0.807144	0.13	0.535	1.09e-78
TMOD3	7.81e-18	-0.332693	0.654	0.791	1.53e-13
TMSB4X	4.51e-18	-0.277126	1	0.999	8.83e-14
TNC	7.77e-05	-0.393619	0.366	0.443	1
TNFRSF10D	5.39e-28	-0.337541	0.175	0.405	1.05e-23
TNFRSF12A	1.5e-66	-0.701544	0.764	0.92	2.94e-62
TNIK	2.82e-10	0.300496	0.667	0.595	5.52e-06
TNRC6B	5.2e-22	0.370909	0.917	0.833	1.02e-17
TNS3	9.81e-13	0.428328	0.539	0.449	1.92e-08
TOP 1.00	3.67e-14	0.277264	0.861	0.787	7.19e-10
TP53I3	5.15e-36	-0.506457	0.302	0.588	1.01e-31
TPM1	1.55e-172	-1.26621	0.999	0.999	3.04e-168
TPM2	2.59e-119	-1.21343	0.968	0.997	5.08e-115
TRA2A	1.55e-14	0.293601	0.777	0.695	3.03e-10
TRAM2	3.95e-33	-0.41686	0.249	0.518	7.72e-29
TRAPPC1	1.43e-30	-0.421011	0.808	0.91	2.81e-26
TRAPPC3	4.73e-16	-0.264798	0.506	0.7	9.26e-12
TRMT112	1.33e-17	-0.276125	0.649	0.813	2.6e-13
TRPS1	3.18e-14	0.315029	0.775	0.676	6.22e-10
TSC22D2	1.85e-16	-0.329595	0.641	0.779	3.62e-12
TSPAN13	1.01e-29	-0.419784	0.329	0.583	1.97e-25
TSPAN4	3.78e-47	-0.470901	0.191	0.505	7.41e-43
TSPAN6	2.74e-18	-0.257706	0.256	0.455	5.36e-14
TSPO	1.43e-19	-0.42406	0.602	0.743	2.81e-15
TSTD1	2.78e-21	-0.331368	0.293	0.506	5.44e-17
TUBA1A	1.5e-61	0.600512	1	0.963	2.95e-57
TUBA1C	4.74e-16	-0.274401	0.364	0.564	9.29e-12
TUBB2A	4.12e-14	0.314129	0.73	0.633	8.06e-10
TUBB2B	2.11e-29	0.477306	0.654	0.439	4.12e-25
TUBB6	6.04e-20	-0.340054	0.408	0.606	1.18e-15
TUFM	2.04e-19	-0.278764	0.377	0.6	4e-15
TUFT1	4.36e-24	-0.331181	0.205	0.42	8.54e-20
TUSC2	8.28e-27	-0.332114	0.245	0.488	1.62e-22
TYROBP	1.82e-25	0.606386	0.561	0.346	3.55e-21
UACA	2.68e-18	-0.402109	0.501	0.684	5.25e-14
UAP1	3.62e-16	-0.296393	0.26	0.433	7.09e-12
UBE2A	7.37e-19	-0.282318	0.338	0.548	1.44e-14
UBE2J1	5.1e-23	-0.328437	0.405	0.642	9.98e-19
UBE2M	1.2e-22	-0.316624	0.43	0.66	2.34e-18
UBE2S	5.34e-18	-0.275707	0.316	0.52	1.05e-13
UBL5	2.82e-18	-0.289562	0.996	0.996	5.51e-14
UCHL1	7.42e-89	-0.775133	0.983	0.993	1.45e-84
UGCG	1.07e-22	-0.500289	0.688	0.795	2.1e-18
UGP2	4.9e-74	-0.753187	0.55	0.839	9.6e-70
UNC5C	6.65e-13	0.355521	0.437	0.291	1.3e-08
UQCR10	1.49e-36	-0.394519	0.993	0.997	2.92e-32
UQCRQ	6.52e-15	-0.253024	0.993	0.996	1.28e-10
UTRN	7.59e-11	0.303778	0.666	0.602	1.48e-06
VAMP3	1.89e-17	-0.250718	0.257	0.447	3.71e-13
VCAN	4.07e-40	0.639128	0.985	0.938	7.96e-36
VIM	8.36e-51	-0.616526	1	0.998	1.64e-46
VOPP1	9.63e-20	-0.312147	0.571	0.77	1.89e-15
VPS25	1.94e-18	-0.253134	0.217	0.408	3.8e-14
WDR83OS	2.15e-17	-0.288623	0.878	0.935	4.22e-13
WSB1	4.03e-12	0.280262	0.766	0.678	7.89e-08
WWC2	3.07e-52	-0.678296	0.465	0.764	6.01e-48
WWOX	2.42e-20	0.392832	0.724	0.579	4.73e-16
WWTR1	7.65e-72	0.929181	0.899	0.691	1.5e-67
XBP1	1.07e-23	-0.333551	0.378	0.618	2.09e-19
XYLT1	2.13e-13	-0.30177	0.367	0.54	4.16e-09
YIF1A	7.35e-16	-0.308966	0.722	0.821	1.44e-11
YIPF5	1.37e-19	-0.276219	0.438	0.671	2.69e-15
YWHAE	9.09e-16	0.258676	1	0.999	1.78e-11
YWHAH	4.66e-13	0.330749	0.825	0.752	9.11e-09
ZBTB20	4.02e-13	0.262783	0.896	0.77	7.88e-09
ZC2HC1A	5.37e-08	0.261334	0.407	0.31	0.00105212
ZEB1	2.62e-36	0.652037	0.741	0.554	5.14e-32
ZFP36L1	3.54e-27	0.476657	0.929	0.829	6.92e-23
ZMAT3	7.69e-15	-0.256285	0.684	0.822	1.51e-10
ZMYM2	1.45e-13	0.273728	0.89	0.786	2.83e-09
ZNF385D	9.74e-10	0.253736	0.512	0.403	1.91e-05
ZNF532	3.75e-07	0.308881	0.567	0.527	0.00733594
ZNF608	1.69e-17	0.406402	0.567	0.425	3.32e-13
ZNF609	2.64e-12	0.279669	0.857	0.754	5.17e-08
ZYX	7.83e-19	-0.312932	0.516	0.709	1.53e-14

## Sheet: Sheet4
	p_val	avg_log2FC	pct.1	pct.2	p_val_adj
A2M	9.56128e-96	-0.285024	0.561	0.696	2.12232e-91
ABCA1	1.72448e-156	0.370421	0.494	0.295	3.82782e-152
ABCC4	0	-0.869524	0.709	0.932	0
ABHD3	8.28309e-141	-0.330107	0.182	0.343	1.8386e-136
ABI1	6.1272e-93	-0.254702	0.325	0.465	1.36005e-88
AC105402.3	1.39933e-85	0.325401	0.706	0.616	3.10608e-81
ACTB	0	-0.417773	1	1	0
ACTR2	2.61567e-139	-0.313614	0.734	0.851	5.806e-135
ACY3	0	-0.868571	0.052	0.41	0
ADAP2	1.31354e-201	-0.45477	0.592	0.756	2.91566e-197
ADK	1.84966e-53	-0.255933	0.546	0.634	4.10569e-49
AFF1	1.36219e-195	-0.415057	0.41	0.614	3.02365e-191
AIF1	0	-0.521061	0.953	0.989	0
AKAP13	1.4864e-96	-0.280658	0.613	0.742	3.29935e-92
AL390729.1	3.55601e-251	-0.379984	0.16	0.382	7.89328e-247
ALOX5	3.8515e-144	-0.333913	0.452	0.626	8.54918e-140
ALOX5AP	7.53111e-179	-0.39976	0.928	0.974	1.67168e-174
ANK2	1.50109e-180	0.347714	0.433	0.225	3.33197e-176
ANKH	0	-0.662562	0.632	0.848	0
ANKRD11	5.36465e-129	-0.320233	0.604	0.743	1.19079e-124
ANKRD44	0	-0.702121	0.579	0.839	0
ANKS1A	2.56284e-109	-0.28216	0.281	0.435	5.68874e-105
ANTXR1	7.1105e-70	-0.266597	0.312	0.431	1.57832e-65
ANXA2	5.10293e-125	-0.292152	0.359	0.53	1.1327e-120
ANXA5	3.6726e-154	-0.338269	0.658	0.808	8.15206e-150
AP1B1	4.36311e-91	-0.274938	0.592	0.713	9.68479e-87
APBB1IP	0	-0.742552	0.573	0.85	0
APOC1	2.85029e-45	0.530967	0.238	0.153	6.32678e-41
APOE	6.56758e-155	0.612382	0.215	0.065	1.45781e-150
APPL2	2.10877e-153	-0.333146	0.26	0.441	4.68084e-149
ARHGAP18	0	-0.564767	0.54	0.778	0
ARHGAP22	3.17969e-201	-0.371527	0.238	0.448	7.05797e-197
ARHGAP26	0	-0.594889	0.605	0.816	0
ARHGAP31	3.98657e-236	-0.450598	0.33	0.56	8.849e-232
ARHGDIB	1.6034e-117	-0.306186	0.585	0.723	3.55907e-113
ARL 15.00	3.51694e-241	-0.496738	0.788	0.906	7.80655e-237
ARPC1B	3.6093e-107	-0.284188	0.633	0.755	8.01156e-103
ARPC2	1.44796e-149	-0.303874	0.877	0.935	3.21403e-145
ARPC3	4.16036e-151	-0.316375	0.877	0.933	9.23476e-147
ASH1L	5.44352e-95	-0.283476	0.652	0.773	1.2083e-90
ATP2C1	1.1749e-85	-0.265308	0.387	0.521	2.60792e-81
ATP5MC2	6.55559e-135	-0.307194	0.772	0.882	1.45515e-130
ATP6V0D2	6.23481e-152	0.27858	0.233	0.077	1.38394e-147
ATP8B4	1.52818e-141	-0.366522	0.629	0.77	3.39209e-137
ATRN	4.02445e-100	-0.273242	0.282	0.427	8.93307e-96
B3GNT5	3.70609e-180	-0.380534	0.284	0.483	8.2264e-176
B4GALT1	1.72049e-85	-0.262447	0.389	0.524	3.81897e-81
BASP1	1.30367e-214	0.410854	0.852	0.733	2.89375e-210
BCAR3	2.53606e-161	-0.275491	0.106	0.263	5.62929e-157
BEX1	6.22548e-293	0.448619	0.473	0.203	1.38187e-288
BEX2	1.63863e-136	0.264007	0.327	0.157	3.63726e-132
BEX3	1.10525e-144	0.295719	0.418	0.231	2.45332e-140
BIN2	1.20521e-122	-0.285073	0.319	0.486	2.6752e-118
BLVRB	3.01299e-245	-0.487215	0.306	0.532	6.68794e-241
BMP2K	7.68122e-293	-0.536158	0.535	0.752	1.705e-288
BNC2	1.37249e-82	-0.282575	0.74	0.836	3.04651e-78
BRK1	4.26475e-86	-0.251558	0.572	0.692	9.46646e-82
BTF3	8.41136e-115	-0.28998	0.631	0.761	1.86707e-110
BTG1	3.11673e-122	-0.259336	0.234	0.397	6.9182e-118
C12orf75	2.80062e-156	-0.364469	0.513	0.69	6.21654e-152
C1orf56	1.11748e-272	0.526457	0.545	0.291	2.48047e-268
C1QB	0	0.557501	0.993	0.97	0
C20orf194	1.10667e-156	-0.347796	0.357	0.541	2.45648e-152
C3	0	-1.09841	0.627	0.95	0
C4orf48	1.75408e-136	0.320814	0.801	0.688	3.89353e-132
CADM1	3.09365e-180	0.390708	0.642	0.437	6.86698e-176
CALD1	0	-0.427569	0.094	0.356	0
CAMK1	1.37008e-116	-0.279852	0.34	0.503	3.04116e-112
CAMK1D	0	-0.872	0.614	0.889	0
CAP1	6.42766e-197	-0.389271	0.669	0.82	1.42675e-192
CAPG	4.63643e-119	-0.305581	0.605	0.746	1.02915e-114
CAPZB	1.57342e-95	-0.279073	0.695	0.804	3.49253e-91
CARD11	2.63816e-155	-0.300448	0.169	0.34	5.85592e-151
CASS4	1.24035e-184	-0.32931	0.106	0.274	2.7532e-180
CCDC26	3.03583e-84	-0.305447	0.786	0.868	6.73864e-80
CCDC88A	1.03535e-96	-0.277502	0.666	0.779	2.29817e-92
CCL4L2	2.92301e-81	-0.368315	0.232	0.36	6.48821e-77
CCNY	7.66803e-113	-0.287489	0.388	0.545	1.70207e-108
CD14	3.28967e-145	0.425534	0.664	0.51	7.30208e-141
CD24	8.21929e-212	0.365884	0.425	0.2	1.82444e-207
CD52	1.30431e-123	0.36511	0.135	0.027	2.89517e-119
CD74	0	-0.649237	0.993	1	0
CD81	2.21078e-114	-0.264487	0.923	0.963	4.90726e-110
CD83	1.09851e-80	-0.299105	0.268	0.392	2.43836e-76
CD86	4.67511e-262	-0.521271	0.691	0.86	1.03773e-257
CDC42SE1	1.44721e-185	0.418	0.573	0.371	3.21238e-181
CDC42SE2	1.08741e-91	-0.274607	0.526	0.659	2.41372e-87
CDH20	2.98632e-34	-0.252282	0.105	0.168	6.62873e-30
CDK6	0	-0.591791	0.243	0.536	0
CEBPD	7.29696e-123	-0.327313	0.362	0.524	1.61971e-118
CELF2	6.45244e-188	-0.404428	0.627	0.784	1.43225e-183
CHD9	4.23543e-82	-0.254908	0.592	0.709	9.40138e-78
CHST11	7.61824e-188	-0.4247	0.7	0.841	1.69102e-183
CIITA	4.61363e-182	-0.366358	0.248	0.449	1.02409e-177
CKLF	1.52545e-95	-0.318819	0.534	0.666	3.38604e-91
CLEC7A	3.11708e-218	-0.43785	0.61	0.778	6.91899e-214
CLIC1	2.67771e-125	-0.302111	0.427	0.591	5.94371e-121
CNPY3	1.49047e-129	-0.268434	0.269	0.44	3.3084e-125
COTL1	1.23077e-104	-0.290506	0.694	0.813	2.73195e-100
CPED1	5.98921e-261	-0.457373	0.293	0.533	1.32942e-256
CRMP1	2.92357e-159	0.292061	0.352	0.165	6.48945e-155
CSF2RA	0	-0.740648	0.511	0.812	0
CST3	0	-0.905238	1	1	0
CTNNA2	1.81534e-147	0.307046	0.424	0.233	4.02951e-143
CTNND1	4.75936e-107	-0.291372	0.443	0.592	1.05643e-102
CTSA	7.09061e-127	0.311187	0.409	0.239	1.5739e-122
CTSB	5.24331e-72	0.352412	0.719	0.653	1.16386e-67
CTSD	2.31506e-237	0.798139	0.742	0.609	5.13873e-233
CTSZ	3.23983e-55	0.260413	0.733	0.684	7.19145e-51
CTTNBP2	1.60889e-104	-0.308898	0.514	0.658	3.57126e-100
CUX1	2.65664e-170	-0.375635	0.54	0.714	5.89695e-166
CX3CR1	0	-0.650205	0.14	0.521	0
CYBB	2.15088e-85	-0.251953	0.753	0.847	4.77431e-81
CYFIP1	1.29276e-160	-0.371363	0.664	0.801	2.86953e-156
CYSLTR1	5.98096e-118	-0.274101	0.284	0.448	1.32759e-113
DAB1	1.65906e-130	0.325199	0.553	0.356	3.68262e-126
DAB2	2.72856e-232	-0.595904	0.596	0.746	6.05659e-228
DCX	4.95656e-163	0.336303	0.458	0.261	1.10021e-158
DEPTOR	0	-0.30566	0.032	0.213	0
DIAPH1	2.20943e-106	-0.266054	0.277	0.429	4.90427e-102
DIAPH2	7.03263e-187	-0.430734	0.606	0.763	1.56103e-182
DIRC2	9.6164e-169	-0.370943	0.302	0.494	2.13455e-164
DISC1	6.88423e-210	-0.456131	0.556	0.734	1.52809e-205
DLEU2	7.54556e-176	-0.413553	0.565	0.734	1.67489e-171
DNM2	2.16262e-94	-0.276787	0.401	0.539	4.80036e-90
DOCK10	0	-0.532807	0.854	0.948	0
DOCK2	4.03448e-137	-0.328063	0.656	0.791	8.95534e-133
DOCK4	0	-0.933155	0.973	0.998	0
DOCK8	3.13738e-304	-0.503526	0.762	0.902	6.96405e-300
DTNA	0	-0.633406	0.437	0.718	0
DUSP23	1.64248e-239	-0.423637	0.29	0.522	3.6458e-235
EEF1A1	0	-0.583386	0.999	1	0
EEF1B2	2.55063e-218	-0.396258	0.811	0.919	5.66163e-214
EEF1D	2.74471e-262	-0.444266	0.524	0.734	6.09243e-258
EEPD1	7.06037e-66	-0.271262	0.361	0.474	1.56719e-61
EIF3E	1.22758e-131	-0.315931	0.521	0.677	2.72485e-127
EIF3F	9.09341e-107	-0.258624	0.301	0.453	2.01846e-102
EIF3L	1.88656e-120	-0.285474	0.439	0.6	4.1876e-116
EIF4B	2.53058e-96	-0.253031	0.414	0.559	5.61714e-92
ELAVL2	2.00785e-177	0.310927	0.36	0.161	4.45683e-173
ELMO1	0	-0.819103	0.743	0.944	0
EMB	2.51924e-240	-0.305093	0.091	0.283	5.59195e-236
EMP3	0	-0.562704	0.363	0.653	0
ENTPD1	4.04038e-274	-0.513585	0.599	0.8	8.96842e-270
EPS8	2.6452e-170	-0.403514	0.378	0.568	5.87154e-166
EPSTI1	2.85495e-155	0.347101	0.355	0.172	6.33714e-151
ERC1	3.54113e-114	-0.308341	0.486	0.636	7.86026e-110
ERP29	1.13302e-121	-0.296081	0.564	0.714	2.51496e-117
ETS2	1.36331e-141	-0.307555	0.328	0.507	3.02613e-137
ETV6	3.09443e-229	-0.458886	0.684	0.841	6.8687e-225
EVI5	8.68682e-88	-0.266277	0.485	0.614	1.92821e-83
FAF1	7.14006e-112	-0.291532	0.462	0.613	1.58488e-107
FAM135A	4.17531e-286	-0.500922	0.425	0.665	9.26795e-282
FAM149A	1.57098e-193	-0.261493	0.072	0.231	3.48711e-189
FAU	0	-0.491682	0.983	0.994	0
FBXO11	3.18991e-110	-0.314622	0.616	0.751	7.08065e-106
FCER1A	2.3864e-114	-0.352372	0.243	0.403	5.29709e-110
FCGBP	6.8234e-281	-1.14611	0.265	0.51	1.51459e-276
FCGRT	6.92335e-230	-0.415902	0.85	0.935	1.53678e-225
FCHSD2	0	-0.719306	0.705	0.908	0
FILIP1L	1.60449e-291	-0.459491	0.231	0.488	3.56149e-287
FLI1	4.48208e-127	-0.295819	0.276	0.444	9.94888e-123
FMN1	1.16062e-64	0.264383	0.706	0.622	2.57622e-60
FMNL2	2.03774e-154	-0.438711	0.582	0.734	4.52316e-150
FMNL3	2.66384e-174	-0.339316	0.267	0.462	5.91293e-170
FNBP1	3.4068e-125	-0.320722	0.616	0.756	7.56208e-121
FOXN2	3.40573e-77	-0.253696	0.335	0.461	7.5597e-73
FOXN3	0	-0.533025	0.965	0.993	0
FOXO3	1.35605e-182	-0.39185	0.35	0.549	3.01002e-178
FOXP1	3.96585e-117	-0.33255	0.432	0.585	8.80299e-113
FRMD4A	0	-0.906031	0.773	0.952	0
FRMD4B	0	-0.561118	0.587	0.79	0
FSCN1	1.58073e-206	-0.337921	0.164	0.365	3.50874e-202
FTH1	1.44055e-152	-0.276779	1	1	3.1976e-148
FTL	7.47008e-212	-0.289207	1	1	1.65813e-207
FUCA1	3.34457e-96	0.393137	0.617	0.482	7.42394e-92
FXYD5	5.42911e-120	-0.279247	0.376	0.546	1.2051e-115
FYB1	3.44386e-75	-0.253574	0.644	0.75	7.64434e-71
GAB2	1.56439e-125	-0.367864	0.636	0.764	3.47248e-121
GAP43	0	0.812496	0.804	0.446	0
GLIPR1	3.06354e-200	-0.337394	0.212	0.42	6.80015e-196
GLO1	1.24714e-244	0.741083	0.702	0.535	2.76828e-240
GLUL	9.45238e-207	-0.374317	0.234	0.447	2.09815e-202
GM2A	4.02194e-90	0.333565	0.463	0.324	8.92751e-86
GMFG	1.09207e-112	-0.284735	0.422	0.58	2.42407e-108
GNAI2	1.50305e-128	-0.308914	0.675	0.796	3.33632e-124
GNAI3	3.10832e-84	-0.262841	0.33	0.461	6.89954e-80
GNAQ	1.23052e-148	-0.334668	0.846	0.923	2.73138e-144
GNB4	3.64206e-89	-0.279705	0.404	0.543	8.08428e-85
GNG5	2.13556e-114	-0.3057	0.548	0.689	4.7403e-110
GPNMB	6.97107e-137	0.705945	0.199	0.063	1.54737e-132
GPRIN3	3.40346e-225	-0.47557	0.458	0.671	7.55467e-221
GPX4	4.57006e-234	-0.459454	0.706	0.857	1.01442e-229
GRB2	3.60433e-169	-0.393606	0.708	0.834	8.00053e-165
GSN	0	-0.591607	0.402	0.708	0
GSTP1	0	-0.549037	0.479	0.72	0
HCLS1	1.99742e-94	-0.260258	0.463	0.605	4.43368e-90
HDAC9	0	-0.852077	0.447	0.792	0
HECTD2	3.97817e-167	-0.325438	0.2	0.383	8.83033e-163
HERPUD1	3.66413e-156	-0.370456	0.647	0.794	8.13327e-152
HGSNAT	4.16387e-145	-0.30806	0.281	0.462	9.24254e-141
HINT1	4.98091e-98	-0.257871	0.797	0.882	1.10561e-93
HIPK2	1.57166e-85	-0.262025	0.336	0.471	3.48862e-81
HLA-DMA	1.84453e-123	-0.314239	0.48	0.636	4.0943e-119
HLA-DPA1	9.22825e-302	-0.5602	0.953	0.987	2.04839e-297
HLA-DPB1	0	-0.774863	0.772	0.925	0
HLA-DQA1	0	-0.706997	0.444	0.726	0
HLA-DQB1	5.63789e-220	-0.442622	0.516	0.715	1.25144e-215
HLA-DRA	0	-0.704393	0.968	0.995	0
HLA-DRB1	0	-0.633484	0.942	0.988	0
HLA-DRB5	0	-0.611059	0.799	0.938	0
HNRNPA2B1	1.70165e-89	-0.261655	0.625	0.742	3.77714e-85
HPGDS	0	-0.476265	0.21	0.498	0
HSP90AA1	8.19615e-191	0.342338	0.931	0.853	1.8193e-186
ID2	2.11594e-234	-0.47028	0.434	0.651	4.69675e-230
IER2	1.43438e-195	-0.436247	0.32	0.531	3.1839e-191
IER3	0	-0.628767	0.119	0.448	0
IFI6	0	0.837459	0.472	0.062	0
IFITM3	1.34511e-288	0.565583	0.413	0.16	2.98574e-284
IFNGR1	0	-0.723115	0.373	0.72	0
IGF1	4.23601e-299	-0.608209	0.302	0.554	9.40267e-295
IGF2BP3	9.19313e-150	-0.307804	0.224	0.404	2.0406e-145
IGFBP7	0	-0.965192	0.123	0.658	0
IL13RA1	7.79136e-194	-0.361174	0.315	0.525	1.72945e-189
IL17RA	1.75666e-102	-0.272098	0.339	0.488	3.89925e-98
IL1B	3.64008e-120	-0.435199	0.347	0.502	8.07989e-116
IL6R	1.35233e-101	-0.256962	0.278	0.426	3.00177e-97
IL6ST	5.46755e-144	-0.31096	0.261	0.437	1.21363e-139
INA	3.64382e-271	0.43561	0.555	0.295	8.08818e-267
INPP5D	7.54346e-196	-0.421512	0.525	0.708	1.67442e-191
INSIG1	1.97699e-112	-0.333427	0.269	0.42	4.38832e-108
IPCEF1	0	-0.62664	0.687	0.868	0
IQGAP1	2.1593e-110	-0.285127	0.525	0.667	4.79301e-106
IRAK3	2.20463e-97	-0.261138	0.28	0.425	4.89362e-93
ISG15	8.59657e-194	0.410605	0.272	0.088	1.90818e-189
ITGAM	3.36524e-144	-0.264516	0.15	0.312	7.46982e-140
ITGAV	9.56151e-228	-0.42765	0.325	0.549	2.12237e-223
ITM2B	1.31956e-267	-0.361057	0.99	0.997	2.92903e-263
ITPR2	0	-0.666201	0.869	0.959	0
ITSN2	2.67845e-169	-0.351757	0.389	0.581	5.94536e-165
JAZF1	4.91421e-284	-0.550031	0.321	0.572	1.09081e-279
JMJD1C	3.50778e-141	-0.349716	0.691	0.814	7.78622e-137
JUNB	4.89155e-136	-0.35217	0.351	0.522	1.08578e-131
KANSL1	9.40186e-99	-0.283185	0.649	0.766	2.08693e-94
KCNQ3	0	-0.931235	0.446	0.807	0
KIF26B	1.08385e-47	-0.334381	0.22	0.307	2.40582e-43
KIF5C	2.56325e-153	0.280471	0.34	0.159	5.68964e-149
KLF6	1.44929e-163	-0.365928	0.361	0.549	3.217e-159
KLHL5	3.9259e-125	-0.306089	0.344	0.51	8.71433e-121
LARGE1	4.32931e-167	0.296717	0.309	0.125	9.60977e-163
LCP2	4.92261e-93	-0.301019	0.426	0.56	1.09267e-88
LDLRAD4	0	-0.582414	0.737	0.895	0
LGALS1	5.21469e-191	-0.382908	0.887	0.951	1.15751e-186
LIMD2	1.43585e-167	-0.272829	0.125	0.293	3.18716e-163
LIMS1	3.86549e-274	-0.482551	0.648	0.834	8.58023e-270
LINC01480	1.06751e-173	0.390292	0.459	0.256	2.36955e-169
LIPA	2.36148e-195	0.541745	0.675	0.498	5.24178e-191
LPAR1	4.40637e-267	-0.462586	0.286	0.533	9.78083e-263
LPIN2	2.37972e-119	-0.296318	0.307	0.468	5.28226e-115
LPXN	3.67146e-94	-0.259696	0.315	0.458	8.14955e-90
LRCH1	2.39131e-94	-0.263936	0.314	0.458	5.30799e-90
LRMDA	8.77257e-236	-0.430918	0.927	0.964	1.94725e-231
LRRC75A	2.90252e-134	0.300118	0.374	0.2	6.44272e-130
LRRFIP1	9.58163e-102	-0.286687	0.541	0.673	2.12683e-97
LRRK1	1.3538e-268	-0.477337	0.341	0.589	3.00503e-264
LTC4S	0	-0.85272	0.181	0.649	0
LY6E	3.33331e-244	0.300756	0.224	0.036	7.39896e-240
LY86	1.21585e-208	-0.392784	0.383	0.6	2.69882e-204
LYZ	0	0.958924	0.449	0.09	0
MAF	9.38797e-104	-0.313614	0.608	0.719	2.08385e-99
MAML2	6.53272e-260	-0.53948	0.638	0.81	1.45007e-255
MAML3	0	-0.671376	0.4	0.694	0
MAP1B	0	0.886934	0.941	0.706	0
MAP2	1.42178e-145	0.299174	0.375	0.193	3.15593e-141
MAP2K1	6.4665e-263	-0.456175	0.372	0.612	1.43537e-258
MAP3K2	5.69035e-167	-0.366283	0.345	0.533	1.26309e-162
MAP3K8	5.96655e-299	-0.517964	0.542	0.763	1.3244e-294
MAP4K4	0	-0.656796	0.466	0.751	0
MARCKS	0	-0.554789	0.88	0.958	0
MARCKSL1	6.64022e-308	0.50594	0.638	0.373	1.47393e-303
MBNL1	0	-0.561029	0.681	0.872	0
MDM2	1.06829e-22	-0.276794	0.289	0.349	2.37127e-18
MED13L	0	-0.552391	0.714	0.887	0
MEF2A	0	-0.743085	0.839	0.962	0
MEF2C	0	-0.77216	0.771	0.95	0
MGAT5	0	-0.550133	0.482	0.714	0
MIR646HG	0	-0.4627	0.146	0.401	0
MIR99AHG	3.51188e-101	-0.260769	0.221	0.365	7.79533e-97
MLLT11	5.26596e-136	0.279842	0.381	0.204	1.16889e-131
MRC1	1.24337e-100	-0.287767	0.18	0.315	2.7599e-96
MRC2	1.24532e-92	-0.267909	0.459	0.603	2.76424e-88
MS4A4E	1.57109e-138	-0.289468	0.179	0.342	3.48735e-134
MT-CO1	3.91552e-249	-0.252863	1	1	8.69129e-245
MT-CO2	0	-0.367502	1	1	0
MT-CO3	9.10309e-296	-0.291285	1	1	2.02061e-291
MT-CYB	0	-0.537671	1	1	0
MT-ND1	2.73632e-246	-0.310294	0.998	1	6.07381e-242
MT-ND2	0	-0.438488	0.992	0.999	0
MT-ND5	1.38766e-221	-0.355002	0.993	0.997	3.08018e-217
MT2A	0	-0.562474	0.044	0.395	0
MTDH	3.20233e-107	-0.291211	0.666	0.781	7.1082e-103
MTHFD1L	7.89638e-83	-0.281351	0.494	0.615	1.75276e-78
MTUS1	7.44072e-60	-0.281056	0.472	0.57	1.65162e-55
MX1	5.41458e-248	0.358377	0.245	0.047	1.20187e-243
MYCBP2	9.82969e-261	-0.475381	0.61	0.791	2.1819e-256
MYO10	0	-0.579497	0.133	0.444	0
MYO1F	6.44305e-87	-0.262329	0.709	0.818	1.43016e-82
MYO5A	1.67224e-123	-0.350419	0.562	0.695	3.71188e-119
MYOF	2.89626e-187	-0.295402	0.138	0.325	6.42883e-183
NACA	1.3886e-143	-0.307493	0.888	0.945	3.08228e-139
NCAM1	5.03116e-123	0.270072	0.388	0.218	1.11677e-118
NCAM2	1.48292e-184	0.330543	0.329	0.132	3.29165e-180
NCKAP5	2.61259e-71	-0.289417	0.532	0.642	5.79916e-67
NCOA7	9.25013e-99	-0.25229	0.2	0.337	2.05325e-94
NEFL	2.06988e-304	0.506724	0.765	0.55	4.59452e-300
NEFM	0	0.534087	0.829	0.627	0
NFAT5	4.35428e-113	-0.311359	0.51	0.659	9.66519e-109
NFATC2	4.58583e-106	-0.268178	0.325	0.481	1.01792e-101
NFE2L2	2.95656e-85	-0.256156	0.451	0.586	6.56268e-81
NFKB1	2.44895e-90	-0.29477	0.276	0.413	5.43594e-86
NHSL1	2.3777e-148	-0.35345	0.255	0.433	5.27779e-144
NKAIN2	9.43403e-214	0.344314	0.333	0.12	2.09407e-209
NKAIN3	4.53034e-301	0.434038	0.356	0.102	1.0056e-296
NLGN4Y	8.39235e-134	-0.361941	0.21	0.367	1.86285e-129
NNAT	1.02202e-125	0.288658	0.427	0.255	2.26857e-121
NPC2	3.09247e-139	-0.324156	0.932	0.959	6.86435e-135
NR4A2	2.059e-203	-0.369012	0.211	0.421	4.57037e-199
NRG3	2.76103e-110	0.279677	0.422	0.257	6.12866e-106
NRXN1	1.50072e-178	0.344745	0.459	0.247	3.33114e-174
OGFRL1	0	-0.652518	0.481	0.765	0
ONECUT2	8.5376e-161	0.287593	0.34	0.154	1.89509e-156
OSBPL3	7.05414e-219	-0.392122	0.249	0.469	1.56581e-214
OSTC	1.44382e-111	-0.254966	0.295	0.457	3.20485e-107
OTULINL	4.20234e-224	-0.406471	0.404	0.628	9.32794e-220
P2RY12	1.59379e-239	-0.33385	0.103	0.301	3.53774e-235
P3H2	1.51814e-285	-0.380557	0.095	0.311	3.36982e-281
PABPC1	5.76496e-109	-0.276075	0.75	0.861	1.27965e-104
PACSIN2	1.40083e-90	-0.257063	0.37	0.51	3.10942e-86
PAK1	3.51286e-91	-0.292606	0.566	0.69	7.7975e-87
PALD1	2.1458e-174	-0.379679	0.39	0.584	4.76304e-170
PAN3	2.21468e-133	-0.322969	0.503	0.669	4.91593e-129
PARM1	4.66054e-118	-0.321864	0.342	0.513	1.0345e-113
PARP8	9.4837e-181	-0.403844	0.341	0.537	2.1051e-176
PCNX2	3.34162e-122	-0.309182	0.332	0.495	7.4174e-118
PCSK1N	9.9168e-199	0.387346	0.537	0.318	2.20123e-194
PDXK	5.04318e-122	-0.275553	0.293	0.458	1.11943e-117
PEAK1	2.07411e-125	-0.392226	0.377	0.533	4.60391e-121
PEG10	6.5396e-162	0.356363	0.444	0.248	1.4516e-157
PELI1	1.4913e-63	-0.264844	0.476	0.589	3.31024e-59
PFDN5	3.43152e-116	-0.284241	0.795	0.891	7.61693e-112
PFN1	2.52336e-262	-0.42649	0.905	0.961	5.60111e-258
PHF20	2.22394e-84	-0.25138	0.467	0.601	4.93647e-80
PHLPP1	3.1976e-152	-0.355975	0.281	0.465	7.09771e-148
PHPT1	9.91659e-80	-0.25428	0.48	0.607	2.20118e-75
PIAS1	2.74744e-114	-0.296574	0.587	0.722	6.0985e-110
PICALM	7.90753e-103	-0.29198	0.684	0.806	1.75524e-98
PIK3R1	2.65231e-83	-0.261783	0.417	0.549	5.88733e-79
PKIB	6.94208e-119	-0.333763	0.528	0.675	1.54093e-114
PLA2G4A	3.98269e-119	-0.281483	0.242	0.402	8.84039e-115
PLA2G7	1.123e-149	0.343451	0.409	0.222	2.49273e-145
PLAC8	5.94519e-101	0.305847	0.575	0.413	1.31965e-96
PLAUR	1.23113e-91	-0.311215	0.414	0.557	2.73274e-87
PLCG2	7.49117e-212	-0.368832	0.24	0.454	1.66281e-207
PLD4	0	-0.506464	0.315	0.605	0
PLEKHO1	5.51454e-86	-0.251739	0.387	0.523	1.22406e-81
PLXDC2	0	-0.481691	0.995	0.998	0
PLXNA4	3.0807e-176	0.277875	0.275	0.095	6.83824e-172
PNRC1	1.04375e-164	-0.330945	0.332	0.526	2.3168e-160
PPP1R16B	6.29672e-56	-0.255792	0.467	0.566	1.39768e-51
PPP3CA	5.57181e-100	-0.287232	0.581	0.707	1.23677e-95
PRDX1	3.41431e-102	-0.288755	0.846	0.91	7.57874e-98
PRKCA	1.2442e-186	-0.405979	0.92	0.968	2.76175e-182
PRKG1	3.42196e-234	0.418928	0.464	0.223	7.59573e-230
PRPH	0	0.729261	0.494	0.041	0
PSMC4	1.65364e-182	-0.413882	0.367	0.561	3.67057e-178
PTN	1.38807e-139	0.260363	0.299	0.133	3.0811e-135
PTPRC	1.42776e-120	-0.294903	0.843	0.918	3.1692e-116
PTPRD	1.34726e-186	0.371692	0.442	0.228	2.99051e-182
PTPRG	3.43414e-256	0.401491	0.366	0.126	7.62277e-252
PTPRJ	2.04572e-257	-0.500717	0.807	0.916	4.54087e-253
PYCARD	3.89986e-158	-0.350559	0.423	0.609	8.65652e-154
QKI	0	-0.590261	0.896	0.968	0
QPRT	2.56154e-171	-0.328612	0.287	0.486	5.68584e-167
RAB31	2.94254e-185	-0.397586	0.695	0.839	6.53155e-181
RAB32	6.7642e-226	-0.405576	0.319	0.544	1.50145e-221
RABEP1	3.24718e-75	-0.262129	0.494	0.612	7.20776e-71
RAC1	0	-0.590451	0.915	0.982	0
RACK1	0	-0.517269	0.812	0.937	0
RANBP2	1.44446e-83	-0.27005	0.342	0.478	3.20626e-79
RAP1A	2.18334e-125	-0.340989	0.635	0.754	4.84635e-121
RAPGEF1	1.7214e-276	-0.500732	0.506	0.722	3.82099e-272
RAPH1	8.63437e-195	-0.372073	0.279	0.492	1.91657e-190
RASA1	9.85367e-103	-0.281464	0.271	0.417	2.18722e-98
RASAL2	0	-0.793609	0.468	0.753	0
RASSF2	9.10336e-103	-0.254041	0.244	0.391	2.02067e-98
RB1	1.46619e-108	-0.288272	0.69	0.807	3.2545e-104
RBFOX1	0	0.547045	0.565	0.268	0
REL	1.57573e-85	-0.267582	0.408	0.543	3.49765e-81
RGL1	6.35111e-104	-0.375841	0.496	0.621	1.40976e-99
RGS10	0	-0.525168	0.765	0.919	0
RHOA	2.11641e-103	-0.274278	0.541	0.675	4.6978e-99
RHOG	1.58516e-97	-0.255801	0.329	0.476	3.51858e-93
RILPL2	1.66297e-153	-0.360769	0.29	0.471	3.69129e-149
RNASE6	1.74611e-117	-0.340818	0.586	0.723	3.87584e-113
RNF130	7.24793e-88	-0.251414	0.761	0.855	1.60882e-83
RNF168	9.43179e-145	-0.304232	0.179	0.344	2.09357e-140
RNF19B	4.50024e-153	-0.358953	0.228	0.407	9.98919e-149
RPL10	0	-0.654034	0.998	0.999	0
RPL10A	1.15728e-203	-0.39723	0.768	0.885	2.5688e-199
RPL11	0	-0.494839	0.993	0.996	0
RPL12	8.44737e-195	-0.308376	0.99	0.994	1.87506e-190
RPL13	0	-0.538116	0.998	0.999	0
RPL13A	0	-0.444938	0.969	0.989	0
RPL14	2.00354e-292	-0.412623	0.934	0.973	4.44726e-288
RPL15	0	-0.508512	0.977	0.993	0
RPL18	0	-0.479916	0.963	0.99	0
RPL18A	0	-0.468957	0.984	0.996	0
RPL19	0	-0.4901	0.982	0.993	0
RPL22	8.51491e-164	-0.324768	0.892	0.947	1.89006e-159
RPL23	2.75772e-202	-0.365487	0.92	0.963	6.12131e-198
RPL23A	2.59499e-173	-0.319462	0.909	0.957	5.76011e-169
RPL24	3.99823e-197	-0.355155	0.895	0.951	8.87488e-193
RPL26	3.18436e-286	-0.459991	0.969	0.985	7.06833e-282
RPL27A	1.02116e-139	-0.32367	0.689	0.827	2.26667e-135
RPL28	0	-0.538522	0.996	0.999	0
RPL29	2.24765e-283	-0.393624	0.971	0.989	4.9891e-279
RPL3	0	-0.533631	0.781	0.93	0
RPL30	0	-0.5047	0.987	0.993	0
RPL32	0	-0.435921	0.994	0.998	0
RPL34	0	-0.448704	0.998	0.997	0
RPL35A	1.35908e-240	-0.367148	0.951	0.978	3.01675e-236
RPL36	1.89973e-157	-0.268373	0.989	0.995	4.21684e-153
RPL36AL	9.42142e-100	-0.276035	0.601	0.726	2.09127e-95
RPL4	2.25067e-196	-0.383748	0.722	0.865	4.99581e-192
RPL41	0	-0.343423	1	1	0
RPL5	4.83242e-305	-0.41267	0.959	0.985	1.07265e-300
RPL6	5.07248e-218	-0.347559	0.977	0.989	1.12594e-213
RPL7	1.29579e-215	-0.402249	0.715	0.855	2.87628e-211
RPL7A	0	-0.441562	0.938	0.978	0
RPL8	9.88742e-158	-0.309265	0.927	0.964	2.19471e-153
RPL9	2.85729e-227	-0.350705	0.958	0.985	6.34232e-223
RPLP0	4.12756e-292	-0.443316	0.843	0.937	9.16194e-288
RPLP1	0	-0.478005	1	1	0
RPLP2	0	-0.365886	0.994	0.999	0
RPS10	1.81129e-144	-0.292297	0.887	0.944	4.02052e-140
RPS11	0	-0.477097	0.961	0.989	0
RPS12	4.3228e-146	-0.251516	0.998	0.998	9.59532e-142
RPS13	0	-0.485567	0.99	0.996	0
RPS14	0	-0.619358	0.989	0.996	0
RPS15	0	-0.432315	0.99	0.995	0
RPS15A	0	-0.516634	0.993	0.996	0
RPS16	0	-0.425999	0.978	0.992	0
RPS18	0	-0.417462	0.975	0.99	0
RPS19	0	-0.496162	1	0.999	0
RPS2	0	-0.493176	0.969	0.992	0
RPS20	1.13142e-115	-0.303529	0.672	0.789	2.51142e-111
RPS21	2.41776e-128	-0.259151	0.969	0.984	5.36671e-124
RPS23	0	-0.572105	0.978	0.993	0
RPS24	1.86352e-297	-0.450059	0.988	0.994	4.13645e-293
RPS25	7.86139e-205	-0.350482	0.926	0.965	1.74499e-200
RPS26	1.48935e-166	-0.280502	0.987	0.991	3.30592e-162
RPS27	2.47632e-157	-0.265041	0.999	0.998	5.49668e-153
RPS27A	0	-0.524195	0.994	0.997	0
RPS27L	1.26476e-78	-0.26452	0.617	0.729	2.80739e-74
RPS28	1.00905e-294	-0.326806	1	0.999	2.23978e-290
RPS3	0	-0.53623	0.938	0.984	0
RPS3A	0	-0.487908	0.988	0.995	0
RPS4X	0	-0.541691	0.927	0.977	0
RPS4Y1	6.04251e-93	-0.27544	0.5	0.629	1.34126e-88
RPS5	0	-0.462128	0.936	0.979	0
RPS6	0	-0.490141	0.956	0.987	0
RPS6KA3	8.36988e-237	-0.450165	0.483	0.696	1.85786e-232
RPS7	0	-0.436668	0.974	0.989	0
RPS8	0	-0.575835	0.995	0.999	0
RPS9	9.42094e-205	-0.354451	0.846	0.935	2.09117e-200
RPSA	0	-0.45299	0.888	0.963	0
RREB1	1.85709e-182	-0.396819	0.425	0.622	4.12217e-178
RTN1	3.76576e-126	-0.362615	0.717	0.83	8.35887e-122
RUNX1T1	1.1773e-127	0.267891	0.357	0.188	2.61325e-123
RUNX3	3.94801e-76	-0.266323	0.591	0.708	8.76339e-72
RYR1	2.07518e-193	-0.314406	0.112	0.288	4.60628e-189
S100A11	6.49116e-183	-0.364913	0.987	0.992	1.44084e-178
S100A4	0	-0.969009	0.917	0.97	0
S100A6	4.94004e-100	-0.389173	0.33	0.47	1.09654e-95
S100A8	4.65203e-222	0.378932	0.18	0.019	1.03261e-217
S100A9	0	1.40028	0.686	0.195	0
SAMSN1	2.61555e-73	-0.279656	0.598	0.7	5.80575e-69
SCARB2	6.30616e-100	0.259301	0.381	0.232	1.39978e-95
SDK1	8.7854e-99	-0.426785	0.285	0.422	1.9501e-94
SEC11A	3.39999e-229	-0.440473	0.497	0.703	7.54696e-225
SERINC5	2.38356e-49	-0.250821	0.37	0.469	5.29079e-45
SERP1	7.89939e-134	-0.30851	0.398	0.569	1.75343e-129
SERPINF1	1.93303e-111	-0.317216	0.393	0.544	4.29075e-107
SESN1	3.72549e-125	-0.279877	0.202	0.36	8.26948e-121
SESN3	9.56491e-130	-0.255774	0.149	0.3	2.12312e-125
SFMBT2	0	-0.624882	0.838	0.939	0
SGK1	2.17323e-143	-0.323695	0.336	0.518	4.82392e-139
SGMS1	1.96752e-78	-0.26072	0.345	0.473	4.3673e-74
SH2B3	2.11981e-131	-0.288956	0.292	0.463	4.70533e-127
SH3KBP1	0	-0.546954	0.608	0.811	0
SH3PXD2B	0	0.539286	0.407	0.093	0
SH3RF1	3.97885e-93	0.277777	0.473	0.327	8.83185e-89
SIPA1L3	2.9861e-174	-0.386809	0.406	0.602	6.62824e-170
SKIL	8.79609e-145	-0.349915	0.571	0.722	1.95247e-140
SLC11A1	7.47228e-201	0.304125	0.249	0.067	1.65862e-196
SLC23A2	7.27012e-83	-0.267762	0.53	0.656	1.61375e-78
SLC2A3	1.22188e-50	-0.271118	0.252	0.344	2.71222e-46
SLC4A7	1.65548e-118	-0.311646	0.331	0.489	3.67466e-114
SLC8A1	1.87376e-86	-0.25278	0.93	0.961	4.15919e-82
SLC9A9	1.14016e-252	-0.662287	0.365	0.572	2.53082e-248
SLCO2B1	7.20329e-152	-0.368028	0.447	0.619	1.59892e-147
SMURF2	0	-0.625581	0.493	0.718	0
SMYD3	0	-0.95187	0.673	0.845	0
SNTB1	5.958e-107	-0.297064	0.205	0.346	1.3225e-102
SNX10	2.59596e-141	-0.250925	0.153	0.315	5.76226e-137
SNX13	7.80594e-96	-0.251097	0.293	0.437	1.73268e-91
SOX11	1.43951e-219	0.389285	0.431	0.201	3.19527e-215
SOX4	2.4076e-261	0.489922	0.666	0.428	5.34415e-257
SP140	1.62916e-178	-0.280551	0.096	0.259	3.61624e-174
SPARC	1.38006e-255	-0.282809	0.068	0.256	3.06333e-251
SPECC1	8.05744e-125	-0.323952	0.399	0.561	1.78851e-120
SPI1	4.64566e-102	-0.276248	0.61	0.74	1.0312e-97
SPP1	7.94563e-17	0.642953	0.419	0.517	1.76369e-12
SPRED1	1.13618e-84	-0.277563	0.632	0.745	2.52197e-80
SREBF2	3.14875e-88	-0.261207	0.336	0.475	6.98929e-84
SRGAP2	9.6003e-164	-0.37401	0.423	0.603	2.13098e-159
SRGN	1.63132e-155	0.319406	0.884	0.763	3.62104e-151
SSH1	4.88815e-204	-0.404745	0.339	0.549	1.08502e-199
ST6GAL1	1.41856e-97	-0.321814	0.434	0.575	3.14878e-93
STAG1	4.98924e-123	-0.316502	0.531	0.683	1.10746e-118
STAT1	3.24607e-158	0.311145	0.319	0.141	7.2053e-154
STIM1	7.36844e-83	-0.260814	0.293	0.421	1.63557e-78
STK17A	5.06533e-152	-0.343379	0.268	0.45	1.12435e-147
STK17B	0	-0.566607	0.765	0.92	0
STMN1	9.66517e-263	0.425864	0.958	0.888	2.14538e-258
STMN2	0	0.864714	0.946	0.731	0
SUSD6	1.53968e-208	-0.440075	0.548	0.731	3.41763e-204
SWAP70	7.79179e-185	-0.394495	0.406	0.602	1.72954e-180
SYK	7.1527e-145	-0.342865	0.556	0.712	1.58769e-140
TAGLN	0	-0.438216	0.028	0.311	0
TANC1	1.17281e-197	-0.302987	0.102	0.276	2.60328e-193
TAOK3	2.93466e-112	-0.290277	0.794	0.882	6.51407e-108
TBC1D12	1.25978e-95	-0.274266	0.32	0.462	2.79633e-91
TBC1D22A	4.89533e-114	-0.311159	0.565	0.705	1.08662e-109
TBC1D4	8.60162e-254	-0.462035	0.437	0.666	1.9093e-249
TBC1D5	1.34844e-150	-0.384078	0.498	0.657	2.99312e-146
TCF12	0	-0.647398	0.652	0.837	0
TCF4	2.51669e-82	-0.288063	0.482	0.603	5.5863e-78
TEX14	4.24378e-196	-0.313654	0.062	0.214	9.41992e-192
TGFB1	1.0849e-130	-0.315131	0.401	0.569	2.40816e-126
TIAM1	1.58258e-291	-0.532342	0.332	0.583	3.51286e-287
TIPARP	1.13591e-99	-0.294248	0.28	0.422	2.52138e-95
TMSB10	2.48314e-270	0.314294	1	1	5.51182e-266
TMSB4X	0	-0.392353	1	1	0
TNF	4.46047e-105	-0.274052	0.09	0.204	9.9009e-101
TNFRSF10B	2.53887e-93	-0.257282	0.208	0.343	5.63553e-89
TNRC18	7.27342e-131	-0.306815	0.326	0.494	1.61448e-126
TOX	1.3137e-144	-0.26977	0.136	0.294	2.91602e-140
TPK1	1.50437e-109	-0.298486	0.298	0.452	3.33926e-105
TPM1	0	-0.596195	0.211	0.546	0
TPT1	0	-0.697731	0.999	1	0
TRAK1	1.99941e-176	-0.418005	0.505	0.673	4.43809e-172
TRIO	1.5842e-87	-0.275102	0.515	0.64	3.51646e-83
TUBA1A	0	0.762586	0.971	0.827	0
TUBB	6.24443e-167	0.361301	0.77	0.626	1.38608e-162
TUBB2A	4.61958e-235	0.419101	0.571	0.333	1.02541e-230
TUBB2B	7.56981e-224	0.405551	0.543	0.309	1.68027e-219
TYROBP	6.05841e-165	-0.270623	0.996	0.998	1.34479e-160
UBA52	0	-0.540883	0.99	0.998	0
UBE2E1	5.63213e-122	-0.315456	0.485	0.639	1.25016e-117
UBE2E2	6.91174e-87	-0.273041	0.804	0.873	1.5342e-82
UCHL1	6.47299e-112	0.296791	0.543	0.388	1.43681e-107
USP53	1.65478e-286	-0.552113	0.383	0.623	3.67311e-282
USP6NL	1.78883e-154	-0.300753	0.199	0.376	3.97067e-150
UVRAG	2.97846e-115	-0.293761	0.405	0.564	6.61129e-111
VIM	0	-0.559347	0.575	0.807	0
WDFY2	3.42659e-267	-0.457749	0.328	0.572	7.606e-263
WWP1	1.32822e-224	-0.508935	0.379	0.582	2.94825e-220
XACT	2.91254e-146	-0.352443	0.099	0.245	6.46496e-142
ZBTB46	1.11485e-92	-0.259641	0.251	0.391	2.47464e-88
ZEB2	9.94306e-55	-0.279037	0.802	0.848	2.20706e-50
ZFAND3	3.36181e-118	-0.302985	0.8	0.892	7.46222e-114
ZFHX3	8.64184e-92	-0.28278	0.626	0.74	1.91823e-87
ZFP36L1	4.97019e-146	-0.342065	0.742	0.864	1.10323e-141
ZFP36L2	6.55099e-184	-0.379829	0.369	0.572	1.45412e-179
ZNF609	2.32875e-196	-0.443846	0.586	0.752	5.16912e-192
ZNF652	6.33773e-137	-0.324215	0.477	0.641	1.40679e-132
ZNF710	9.46571e-90	-0.276335	0.437	0.574	2.1011e-85
ZNRF2	3.05122e-79	-0.25216	0.299	0.427	6.7728e-75
ZSWIM6	0	-0.555415	0.828	0.937	0

## Sheet: Sheet5
Downregulated in TC iNs vs MC iNs
Category	Term	Count	%	PValue	Genes	List Total	Pop Hits	Pop Total	Fold Enrichment	Bonferroni	Benjamini	FDR
GOTERM_BP_DIRECT	GO:0002181~cytoplasmic translation	16	7.339449541284404	8.9364672026967E-14	6142, 6141, 6188, 6176, 6132, 6134, 6233, 6202, 6191, 2197, 6207, 6206, 6209, 6208, 3921, 10399	208	97	19734	15.649484536082475	1.1904477403845704E-10	1.1903374313992005E-10	1.1706772035532677E-10
GOTERM_BP_DIRECT	GO:0006412~translation	17	7.79817	4.3334627123713555E-10	6142, 6141, 6188, 6176, 6132, 6134, 6233, 6202, 6191, 2197, 4666, 6207, 1915, 6206, 6209, 6208, 3921	208	202	19734	7.984529702970297	5.772170356133088E-7	2.7983455921279734E-7	2.7521266709366705E-7
GOTERM_BP_DIRECT	GO:0031175~neuron projection development	14	6.422018348623854	6.302580162450391E-10	9378, 7431, 11075, 3276, 22871, 257194, 351, 2823, 10129, 3925, 81551, 26047, 4137, 152330	208	124	19734	10.711693548387096	8.395033943564556E-7	2.7983455921279734E-7	2.7521266709366705E-7
GOTERM_BP_DIRECT	GO:0007411~axon guidance	14	6.422018348623854	3.1795376998795924E-7	221935, 9378, 9369, 57451, 1630, 1002, 23077, 5800, 137970, 53942, 1826, 152330, 1946, 80031	208	208	19734	6.3858173076923075	4.2342481933954623E-4	1.0587860540599043E-4	1.0412985967105665E-4
GOTERM_BP_DIRECT	GO:0007416~synapse assembly	9	4.128440366972478	4.91207426681166E-7	2823, 221935, 9378, 23284, 10718, 1000, 4137, 22871, 1826	208	67	19734	12.744402985074627	6.54074453090292E-4	1.308576584678626E-4	1.286963457904655E-4
GOTERM_BP_DIRECT	GO:0007409~axonogenesis	9	4.128440366972478	9.680160140758117E-6	3925, 1600, 288, 1630, 1496, 71, 152330, 4747, 351	208	99	19734	8.625	0.012811263774015091	0.00198678	0.00195397
GOTERM_BP_DIRECT	GO:0007157~heterophilic cell-cell adhesion via plasma membrane cell adhesion molecules	8	3.669724770642202	1.0441046423184336E-5	1525, 9378, 26011, 2895, 1002, 1000, 22871, 57451	208	72	19734	10.541666666666668	0.013811283294645649	0.00198678	0.00195397
GOTERM_BP_DIRECT	GO:0006936~muscle contraction	8	3.669724770642202	3.118483162555789E-5	7169, 7168, 800, 6546, 3751, 801, 805, 4637	208	85	19734	8.929411764705883	0.0406879	0.00464898	0.0045722
GOTERM_BP_DIRECT	GO:0007399~nervous system development	16	7.339449541284404	3.34997585476299E-5	9201, 4045, 9863, 22871, 3084, 57118, 23040, 2259, 10718, 89797, 1826, 4745, 6659, 152330, 1946, 4857	208	414	19734	3.6666666666666665	0.043641490038729525	0.00464898	0.0045722
GOTERM_BP_DIRECT	GO:0001764~neuron migration	9	4.128440366972478	3.49022586952146E-5	9201, 2823, 387119, 1600, 26053, 23284, 1630, 23245, 347733	208	118	19734	7.236228813559323	0.0454265	0.00464898	0.0045722
GOTERM_BP_DIRECT	GO:0007158~neuron cell-cell adhesion	5	2.293577981651376	4.028562625755686E-5	9378, 9369, 22871, 23245, 152330	208	19	19734	24.967105263157894	0.052247166688541236	0.00487822	0.00479765
GOTERM_BP_DIRECT	GO:0007420~brain development	11	5.045871559633028	7.786923981469718E-5	4826, 6252, 221935, 5087, 26047, 1000, 5090, 140733, 53942, 6659, 152330	208	210	19734	4.969642857142857	0.0985276	0.00864349	0.00850073
GOTERM_BP_DIRECT	GO:0007156~homophilic cell adhesion via plasma membrane adhesion molecules	10	4.587155963302752	1.647110522765171E-4	221935, 1016, 5099, 5101, 83259, 1002, 1000, 1826, 253559, 152330	208	187	19734	5.0735294117647065	0.19701013940249879	0.0167831	0.016505890621983415
GOTERM_BP_DIRECT	GO:0019896~axonal transport of mitochondrion	4	1.834862385321101	1.763988310746319E-4	7345, 4137, 4747, 3281	208	11	19734	34.5	0.20941647666758234	0.0167831	0.016505890621983415
GOTERM_BP_DIRECT	GO:0010976~positive regulation of neuron projection development	8	3.669724770642202	3.3722899089339914E-4	9378, 57118, 57498, 57554, 9863, 11075, 22871, 257194	208	124	19734	6.120967741935485	0.3619028743618796	0.02979	0.029297975159292475
GOTERM_BP_DIRECT	GO:0060134~prepulse inhibition	4	1.834862385321101	3.8020273107478784E-4	9378, 2895, 26047, 1496	208	14	19734	27.107142857142858	0.397415	0.02979	0.029297975159292475
GOTERM_BP_DIRECT	GO:0032516~positive regulation of phosphoprotein phosphatase activity	4	1.834862385321101	3.8020273107478784E-4	3326, 9863, 801, 805	208	14	19734	27.107142857142858	0.397415	0.02979	0.029297975159292475
GOTERM_BP_DIRECT	GO:0031110~regulation of microtubule polymerization or depolymerization	4	1.834862385321101	5.759413431071121E-4	3925, 81551, 11075, 4137	208	16	19734	23.718750000000004	0.5357698661994936	0.0426197	0.0419157
Upregulated in TC iNs vs MC iNs
Category	Term	Count	%	PValue	Genes	List Total	Pop Hits	Pop Total	Fold Enrichment	Bonferroni	Benjamini	FDR
GOTERM_BP_DIRECT	GO:0001764~neuron migration	5	16.129032258064516	2.5701964972774087E-5	4915, 1499, 84623, 9215, 4208	30	118	19734	27.872881355932204	0.013580561764426902	0.013673445365515815	0.013673445365515815
GOTERM_BP_DIRECT	GO:0007156~homophilic cell adhesion via plasma membrane adhesion molecules	5	16.129032258064516	1.5406366152887933E-4	120114, 4915, 23705, 1005, 84623	30	187	19734	17.588235294117645	0.0786987	0.0409809	0.0409809

## Sheet: Sheet6
Upregulated in TC iAs vs MC iNs
Category	Term	Count	%	PValue	Genes	List Total	Pop Hits	Pop Total	Fold Enrichment	Bonferroni	Benjamini	FDR
GOTERM_BP_DIRECT	GO:0007399~nervous system development	36	8.256880733944955	3.659277105658747E-12	3280, 9201, 8997, 6695, 7025, 2353, 6091, 4192, 57801, 10718, 51466, 89797, 89796, 2824, 6925, 54715, 22902, 4045, 6664, 1131, 182, 339479, 1129, 6938, 4915, 2258, 55777, 54886, 1400, 1641, 5764, 1808, 6659, 1946, 4857, 55859	419	414	19734	4.095465393794749	1.050949549608049E-8	1.0509443847451921E-8	1.0377709871648206E-8
GOTERM_BP_DIRECT	GO:0001764~neuron migration	18	4.128440366972478	4.97062062848167E-10	9201, 5592, 6695, 7531, 2823, 4915, 1600, 2534, 2258, 1499, 1641, 23284, 84623, 92737, 7846, 89796, 347733, 8829	419	118	19734	7.184418106063671	1.4275612124636794E-6	7.137811222499679E-7	7.048340051187008E-7
GOTERM_BP_DIRECT	GO:0007155~cell adhesion	34	7.79817	2.0189535777156512E-8	3280, 7045, 6696, 9788, 6695, 5101, 1462, 7060, 6091, 10417, 80781, 1499, 11122, 6347, 3730, 7837, 3910, 10457, 9235, 4045, 4684, 4685, 2683, 1272, 23037, 1292, 1291, 1545, 56288, 100133941, 80731, 5789, 5802, 948	419	517	19734	3.0973442339917736	5.798266640333338E-5	1.9328115583997836E-5	1.9085841154671958E-5
GOTERM_BP_DIRECT	GO:0050808~synapse organization	12	2.7522935779816518	4.259591460546078E-7	4915, 8633, 1499, 8499, 4684, 256158, 712, 4137, 7846, 6091, 5789, 5802	419	74	19734	7.637489518157776	0.00122261	2.8789839723585513E-4	2.8428964295295446E-4
GOTERM_BP_DIRECT	GO:0007411~axon guidance	19	4.3577981651376145	5.01215872625096E-7	285220, 9378, 8633, 8997, 4684, 1272, 55740, 85449, 2534, 256158, 3730, 4854, 5789, 7837, 5802, 3800, 1946, 8829, 80031	419	208	19734	4.302207637231503	0.00143846	2.8789839723585513E-4	2.8428964295295446E-4
GOTERM_BP_DIRECT	GO:0099560~synaptic membrane adhesion	8	1.834862385321101	2.4307513402675622E-6	9378, 11141, 8404, 5788, 5789, 5802, 1946, 10234	419	30	19734	12.559427207637233	0.00695681	0.00116352	0.00114894
GOTERM_BP_DIRECT	GO:0030900~forebrain development	9	2.064220183486239	9.336304048321325E-6	9201, 5592, 2534, 5101, 6752, 546, 7305, 4854, 6935	419	50	19734	8.47761	0.026457687099253557	0.00383055	0.00378254
GOTERM_BP_DIRECT	GO:0010977~negative regulation of neuron projection development	10	2.293577981651376	1.8366496912924403E-5	3280, 5793, 1400, 7025, 6695, 567, 1809, 11075, 348, 5802	419	71	19734	6.6335	0.051382	0.00659357	0.00651092
GOTERM_BP_DIRECT	GO:0007165~signal transduction	49	11.238532110091743	3.9313260079265925E-5	5142, 11141, 3123, 169611, 6347, 8404, 10135, 10457, 9235, 5592, 93145, 8743, 4067, 7531, 1909, 7533, 9590, 26207, 84707, 287, 3925, 54886, 3488, 10142, 54328, 55859, 6696, 8997, 7025, 7060, 4192, 26011, 11122, 8829, 9378, 7076, 4163, 1131, 23236, 267, 2534, 2258, 56882, 3709, 3146, 7305, 1808, 5602, 9846	419	1240	19734	1.8611247979059204	0.10676886551913722	0.011347295586593158	0.011205059290939484
GOTERM_BP_DIRECT	GO:0019886~antigen processing and presentation of exogenous peptide antigen via MHC class II	7	1.6055045871559634	4.094448266155052E-5	2207, 972, 1520, 567, 3113, 3123, 3122	419	31	19734	10.634998845176689	0.11094391849730567	0.011347295586593158	0.011205059290939484
GOTERM_BP_DIRECT	GO:0007156~homophilic cell adhesion via plasma membrane adhesion molecules	15	3.4403669724770642	4.727805597957692E-5	23705, 8633, 5101, 4684, 6091, 25945, 120114, 4915, 1005, 84623, 256158, 11122, 5789, 253559, 5802	419	187	19734	3.7779025691422152	0.12697037293292535	0.011347295586593158	0.011205059290939484
GOTERM_BP_DIRECT	GO:0010467~gene expression	13	2.981651376146789	4.741209855122489E-5	1909, 4300, 342184, 1272, 1291, 7052, 6938, 2534, 348, 7846, 6659, 3988, 10577	419	141	19734	4.342355151576702	0.12730641460310244	0.011347295586593158	0.011205059290939484
GOTERM_BP_DIRECT	GO:0030154~cell differentiation	32	7.339449541284404	5.414339373027864E-5	23705, 7025, 4256, 64359, 23089, 221981, 4192, 3716, 84726, 57801, 5919, 6925, 3092, 22902, 9118, 6423, 221937, 9699, 22887, 6938, 4915, 2534, 23671, 1808, 4810, 6935, 1848, 6857, 285590, 10468, 5925, 55859	419	678	19734	2.222907470378271	0.14401637833266778	0.011961525137950789	0.011811589586082324
GOTERM_BP_DIRECT	GO:0030199~collagen fibril organization	9	2.064220183486239	6.654874683574001E-5	7373, 1545, 50509, 80781, 6423, 140766, 84695, 7837, 1291	419	65	19734	6.521241050119332	0.17397840427626265	0.012768886137044778	0.0126088
GOTERM_BP_DIRECT	GO:0032755~positive regulation of interleukin-6 production	11	2.522935779816514	6.668986492189125E-5	199, 10417, 2149, 3670, 972, 4155, 3146, 7305, 26137, 948, 2150	419	103	19734	5.029867692378988	0.17431313797602244	0.012768886137044778	0.0126088
GOTERM_BP_DIRECT	GO:0009611~response to wounding	9	2.064220183486239	7.434572583683697E-5	2149, 677, 1909, 2596, 678, 8829, 4192, 55959, 1291	419	66	19734	6.422434367541766	0.19227115300201802	0.013345057787712236	0.013177779904579353
GOTERM_BP_DIRECT	GO:0030198~extracellular matrix organization	14	3.211009174311927	8.438885653037956E-5	7373, 50509, 7045, 91522, 2683, 83716, 1292, 169044, 169611, 80781, 79875, 170690, 140766, 7837	419	173	19734	3.81139	0.21523818135202055	0.014256752703250006	0.014078046889420966
GOTERM_BP_DIRECT	GO:0050680~negative regulation of epithelial cell proliferation	8	1.834862385321101	1.5363256111356252E-4	4163, 1028, 9788, 6423, 567, 2683, 1739, 5925	419	55	19734	6.8505966587112175	0.356779	0.0245129	0.024205663517670183
GOTERM_BP_DIRECT	GO:0021987~cerebral cortex development	9	2.064220183486239	2.4339673132467538E-4	4915, 7531, 7280, 7846, 347733, 23236, 5802, 4192, 4747	419	78	19734	5.43437	0.5029777561443706	0.0367913	0.0363302
GOTERM_BP_DIRECT	GO:0031175~neuron projection development	11	2.522935779816514	3.114211539450364E-4	2823, 9378, 3925, 4067, 4133, 11075, 3146, 348, 4137, 5925, 2824	419	124	19734	4.178035260605128	0.5912047464430192	0.0425906	0.0420567
GOTERM_BP_DIRECT	GO:0010976~positive regulation of neuron projection development	11	2.522935779816514	3.114211539450364E-4	9378, 4915, 2534, 4067, 1809, 11075, 348, 5764, 1272, 6280, 4192	419	124	19734	4.178035260605128	0.5912047464430192	0.0425906	0.0420567
GOTERM_BP_DIRECT	GO:0019882~antigen processing and presentation	7	1.6055045871559634	3.52752330260544E-4	3106, 3105, 972, 1520, 3113, 3123, 3122	419	45	19734	7.326332537788385	0.6369749439112751	0.0442296	0.043675165488944526
GOTERM_BP_DIRECT	GO:0000165~MAPK cascade	11	2.522935779816514	3.5420620812613685E-4	2258, 1499, 4155, 7531, 23043, 677, 151742, 5500, 5788, 1848, 948	419	126	19734	4.111717240595523	0.6384881420256286	0.0442296	0.043675165488944526
GOTERM_BP_DIRECT	GO:0033344~cholesterol efflux	6	1.3761467889908259	3.832341971889786E-4	341, 348, 19, 3988, 949, 10577	419	30	19734	9.419570405727924	0.667415	0.0458604	0.045285507634497645
GOTERM_BP_DIRECT	GO:0050804~modulation of chemical synaptic transmission	9	2.064220183486239	4.053727839652076E-4	2534, 10718, 2893, 9590, 1607, 5789, 347733, 5802, 10234	419	84	19734	5.046198431639959	0.6879109368349885	0.0465692	0.0459855
Downregulated in TC iAs vs MC iNs
Category	Term	Count	%	PValue	Genes	List Total	Pop Hits	Pop Total	Fold Enrichment	Bonferroni	Benjamini	FDR
GOTERM_BP_DIRECT	GO:0051017~actin filament bundle assembly	12	1.8838304552590266	3.1264531438081366E-8	5074, 55971, 1756, 7430, 81624, 51474, 29984, 4430, 667, 800, 5358, 87	596	42	19734	9.460210930009588	9.572741450714073E-5	5.714250861976468E-5	5.6452021089088234E-5
GOTERM_BP_DIRECT	GO:0098609~cell-cell adhesion	25	3.924646781789639	3.7323650306835195E-8	9124, 1000, 29766, 2195, 3339, 3675, 3875, 5318, 10630, 3956, 64065, 22801, 3693, 8502, 1296, 57451, 6282, 55971, 30851, 83604, 301, 302, 29091, 11135, 3688	596	215	19734	3.850085843608553	1.1427848901079951E-4	5.714250861976468E-5	5.6452021089088234E-5
GOTERM_BP_DIRECT	GO:0043066~negative regulation of apoptotic process	40	6.279434850863422	9.590733108822852E-8	8793, 8870, 10370, 5584, 8091, 2274, 4193, 26471, 3315, 378, 2621, 358, 558, 70, 10892, 11167, 3875, 10630, 51129, 10456, 7494, 7057, 6422, 25994, 23596, 1072, 440, 2316, 84316, 10769, 57118, 1026, 323, 301, 2950, 84299, 308, 3309, 1603, 642658	596	507	19734	2.6122870418172432	2.9362514553665786E-4	9.788941593071858E-5	9.67065588472971E-5
GOTERM_BP_DIRECT	GO:0006412~translation	23	3.610675039246468	2.1284796035024822E-7	6142, 6155, 6166, 6176, 6132, 6231, 6143, 6223, 132864, 6222, 6137, 6158, 64975, 63875, 6193, 51065, 51258, 10573, 6209, 128308, 6208, 3921, 122704	596	202	19734	3.7700345537909494	6.515281872844225E-4	1.6293511364811502E-4	1.6096627001487522E-4
GOTERM_BP_DIRECT	GO:0030036~actin cytoskeleton organization	24	3.767660910518053	3.854320184858099E-7	9124, 7430, 4771, 64236, 9260, 1072, 2317, 1756, 2316, 121512, 81624, 301, 1466, 83872, 51421, 23022, 22808, 5754, 10395, 5216, 29085, 2318, 4627, 87	596	226	19734	3.5161845934548905	0.0011795	2.3603856812070997E-4	2.33186371183915E-4
GOTERM_BP_DIRECT	GO:0035987~endodermal cell differentiation	10	1.5698587127158554	5.181705209493722E-7	1303, 3624, 1301, 2335, 3693, 4313, 1284, 8091, 1295, 4627	596	34	19734	9.738452427951046	0.00158538	2.644396891911629E-4	2.6124430431197514E-4
GOTERM_BP_DIRECT	GO:0001525~angiogenesis	25	3.924646781789639	1.0380444496401437E-6	93974, 2034, 1284, 3339, 57007, 51421, 71, 857, 8828, 51129, 4627, 4162, 7494, 5054, 3397, 1296, 1295, 2316, 2335, 51330, 302, 23670, 800, 4313, 10267	596	257	19734	3.2208889353145485	0.00317345	4.540703006854457E-4	4.4858349430877643E-4
GOTERM_BP_DIRECT	GO:0016477~cell migration	26	4.081632653061225	1.5155411366210931E-6	5584, 8754, 90102, 4233, 1000, 2195, 6050, 7042, 3339, 378, 29984, 23022, 558, 977, 5754, 10630, 7057, 5792, 3693, 5796, 80014, 2239, 51474, 1004, 2817, 3688	596	281	19734	3.0636270271561297	0.00462984	5.800733700417234E-4	5.730639922848508E-4
GOTERM_BP_DIRECT	GO:0071711~basement membrane organization	8	1.2558869701726845	3.5200164419536676E-6	23768, 83872, 2131, 857, 3688, 858, 1282, 10653	596	23	19734	11.516778523489933	0.010720431467878155	0.00119759	0.00118312
GOTERM_BP_DIRECT	GO:0045214~sarcomere organization	10	1.5698587127158554	6.512435347050867E-6	27063, 1466, 7168, 1465, 71, 3688, 1073, 5339, 3856, 2318	596	45	19734	7.357941834451902	0.0197436	0.00190338	0.00188038
GOTERM_BP_DIRECT	GO:0002181~cytoplasmic translation	14	2.197802197802198	6.837750634514322E-6	6142, 6155, 6176, 6132, 6231, 6143, 6223, 6222, 6137, 6158, 6193, 6209, 6208, 3921	596	97	19734	4.778869438870823	0.020719601246775077	0.00190338	0.00188038
GOTERM_BP_DIRECT	GO:0070527~platelet aggregation	10	1.5698587127158554	1.356131758220861E-5	2316, 3315, 10627, 1465, 71, 60, 10398, 103910, 1192, 4627	596	49	19734	6.75729	0.0406747	0.0034604	0.00341858
GOTERM_BP_DIRECT	GO:0042060~wound healing	12	1.8838304552590266	2.1271401027745964E-5	1026, 2247, 2335, 7168, 358, 1265, 667, 5754, 2131, 5339, 7042, 3084	596	78	19734	5.093959731543624	0.0630578	0.00501023	0.00494969
GOTERM_BP_DIRECT	GO:0030199~collagen fibril organization	11	1.726844583987441	2.3152711139749875E-5	1303, 84171, 1301, 1278, 302, 1277, 4015, 2131, 7042, 4060, 642658	596	65	19734	5.603355704697987	0.0684398	0.00506383	0.00500264
GOTERM_BP_DIRECT	GO:0071560~cellular response to transforming growth factor beta stimulus	11	1.726844583987441	3.947594002274539E-5	55553, 27063, 59, 1277, 6422, 1906, 1284, 857, 1030, 10631, 642658	596	69	19734	5.278523489932886	0.11385768445126243	0.00805836	0.00796098
GOTERM_BP_DIRECT	GO:0007155~cell adhesion	34	5.337519623233909	4.6360730788986674E-5	8754, 27, 1000, 2195, 57007, 1277, 977, 5754, 10631, 8828, 10630, 8727, 4162, 22801, 7057, 5792, 7058, 5796, 10085, 1295, 3371, 9074, 3490, 1404, 1303, 2335, 1004, 51330, 667, 347902, 3688, 4239, 3921, 1307	596	517	19734	2.1774953591318007	0.13234390641790517	0.00887228	0.00876508
GOTERM_BP_DIRECT	GO:0000028~ribosomal small subunit assembly	6	0.9419152276295133	5.724181456052355E-5	51065, 6223, 6193, 6209, 6208, 3921	596	15	19734	13.244295302013423	0.16077753514549964	0.010310260952019007	0.010185675826210808
GOTERM_BP_DIRECT	GO:0030335~positive regulation of cell migration	23	3.610675039246468	6.375866007024517E-5	4162, 7494, 7057, 8754, 4641, 3265, 56034, 29984, 1277, 57214, 977, 1906, 4313, 71, 1839, 857, 3688, 84299, 5328, 10488, 10630, 3309, 10512	596	287	19734	2.6534737974417135	0.1773588837661989	0.010846056507505041	0.010714997039582869
GOTERM_BP_DIRECT	GO:0007015~actin filament organization	16	2.511773940345369	7.777906815996739E-5	23603, 7169, 7114, 5584, 7168, 4430, 4641, 1264, 29766, 2195, 29984, 1265, 6876, 70, 10487, 87	596	156	19734	3.3959731543624163	0.2119303219391916	0.012534710879253692	0.012383246378100073
GOTERM_BP_DIRECT	GO:0071260~cellular response to mechanical stimulus	11	1.726844583987441	1.0264867218645423E-4	27063, 2247, 654, 358, 1277, 1265, 6513, 9780, 5339, 54407, 642658	596	77	19734	4.730105465004794	0.26971935031795535	0.015660036240613448	0.0154708
GOTERM_BP_DIRECT	GO:0007266~Rho protein signal transduction	10	1.5698587127158554	1.0740064044836134E-4	10602, 30851, 29984, 1278, 64787, 3675, 11135, 1072, 10630, 8727	596	63	19734	5.255672738894216	0.2802694853521568	0.015660036240613448	0.0154708
GOTERM_BP_DIRECT	GO:0071230~cellular response to amino acid stimulus	10	1.5698587127158554	1.2168174166025426E-4	7494, 56034, 132864, 445, 1278, 1277, 4313, 824, 1282, 1307	596	64	19734	5.173552852348993	0.31106762582298153	0.0169359	0.016731239478284962
GOTERM_BP_DIRECT	GO:0042326~negative regulation of phosphorylation	6	0.9419152276295133	1.5150108850779467E-4	1029, 2887, 3624, 1026, 8655, 1030	596	18	19734	11.036912751677852	0.3711933592666675	0.020169405783081185	0.019925686640699082
GOTERM_BP_DIRECT	GO:0007010~cytoskeleton organization	15	2.3547880690737837	1.58953582400859E-4	9645, 5584, 7168, 1072, 1756, 121512, 81624, 152503, 23022, 1265, 667, 3983, 83442, 51776, 10487	596	148	19734	3.3558180663885357	0.38538213131508514	0.0202798	0.0200348
GOTERM_BP_DIRECT	GO:0007179~transforming growth factor beta receptor signaling pathway	12	1.8838304552590266	2.132397618785817E-4	7791, 4053, 10370, 6498, 8754, 3693, 1278, 5796, 3397, 858, 7042, 3725	596	100	19734	3.9732885906040263	0.47952310252755226	0.026117606034888687	0.025802011187308387
GOTERM_BP_DIRECT	GO:0008285~negative regulation of cell population proliferation	28	4.395604395604396	3.357835645327879E-4	50507, 4771, 3486, 3265, 26136, 7042, 3339, 57007, 652, 26471, 26232, 10395, 10950, 10630, 7057, 6586, 6422, 5796, 1030, 23576, 5270, 6282, 3490, 80014, 1029, 30851, 3624, 1026	596	434	19734	2.1361766616150684	0.6424006074691124	0.039544972099976795	0.0390671
GOTERM_BP_DIRECT	GO:0051603~proteolysis involved in protein catabolic process	8	1.2558869701726845	3.666374777150074E-4	5690, 5694, 824, 5689, 10892, 3309, 4193, 1515	596	45	19734	5.886353467561521	0.6746487167238717	0.0415794	0.041076976669922126

## Sheet: Sheet7
Downregulated in TC iMGs vs MC iMGs
Category	Term	Count	%	PValue	Genes	List Total	Pop Hits	Pop Total	Fold Enrichment	Bonferroni	Benjamini	FDR
GOTERM_BP_DIRECT	GO:0002181~cytoplasmic translation	68	13.765182186234817	1.879734453778078E-86	6230, 6152, 6232, 6154, 6231, 6157, 6234, 9349, 6156, 6233, 6159, 6158, 2197, 6191, 23521, 6193, 6194, 6227, 6229, 6228, 6164, 6122, 6165, 6201, 6124, 6203, 6202, 6125, 25873, 6161, 3921, 4736, 6175, 6130, 6210, 9045, 6133, 6176, 6132, 6135, 6134, 6137, 6136, 6171, 6205, 6128, 6204, 6207, 6206, 6129, 6209, 10399, 6208, 6142, 6141, 6188, 6187, 6143, 6146, 6223, 7311, 6189, 6222, 6147, 6224, 6181, …	477	97	19734	29.002399014458923	5.02640992940258E-83	5.02640992940258E-83	4.9286637378061204E-83
GOTERM_BP_DIRECT	GO:0006412~translation	73	14.777327935222672	7.273823954648909E-65	6230, 6152, 6232, 6154, 6231, 6157, 6234, 9349, 6156, 6233, 6159, 6158, 2197, 6191, 23521, 6193, 6192, 6194, 6227, 6229, 6228, 6164, 6166, 6122, 6165, 6201, 6124, 6203, 6202, 6125, 25873, 6161, 3921, 4736, 6175, 6130, 6210, 9045, 6133, 6176, 6132, 6135, 6134, 6137, 6136, 6171, 51065, 6205, 6128, 6204, 4666, 6207, 6206, 6129, 1915, 6209, 6208, 6142, 6141, 6188, 6187, 6143, 6146, 6223, 7311, 6189, …	477	202	19734	14.95093094215082	1.9450205254731184E-61	9.725102627365592E-62	9.53598320454472E-62
GOTERM_BP_DIRECT	GO:0042274~ribosomal small subunit biogenesis	20	4.048582995951417	1.3839146948299651E-14	6230, 6210, 6232, 6223, 6201, 6234, 6189, 6203, 6202, 6191, 6193, 6194, 6205, 6229, 6207, 6217, 6228, 6206, 6209, 6208	477	76	19734	10.887123469049984	3.710920459809586E-11	1.2335292979917756E-11	1.2095414432813894E-11
GOTERM_BP_DIRECT	GO:0000028~ribosomal small subunit assembly	8	1.6194331983805668	2.4748194341743916E-8	6232, 51065, 6234, 6223, 6193, 6209, 6208, 3921	477	15	19734	22.06457023060797	6.617448297052686E-5	1.6544167917455808E-5	1.6222441391013137E-5
GOTERM_BP_DIRECT	GO:0019886~antigen processing and presentation of exogenous peptide antigen via MHC class II	10	2.0242914979757085	3.2238296216008346E-8	3108, 3119, 3117, 3127, 1785, 972, 3115, 3113, 3123, 3122	477	31	19734	13.345506187867723	8.620149001281607E-5	1.7241040816321263E-5	1.6905762535674775E-5
GOTERM_BP_DIRECT	GO:0002503~peptide antigen assembly with MHC class II protein complex	8	1.6194331983805668	4.308371146495733E-8	3108, 3119, 3117, 3127, 3115, 3113, 3123, 3122	477	16	19734	20.68553459119497	1.1519921106006858E-4	1.9200974076215984E-5	1.8827581910186352E-5
GOTERM_BP_DIRECT	GO:0002504~antigen processing and presentation of peptide or polysaccharide antigen via MHC class II	8	1.6194331983805668	2.6847100198701245E-7	3108, 3119, 3117, 3127, 3115, 3113, 3123, 3122	477	20	19734	16.548427672955977	7.176339331839143E-4	1.0255592275903876E-4	1.0056156674427808E-4
GOTERM_BP_DIRECT	GO:0030036~actin cytoskeleton organization	21	4.251012145748987	6.371735133516037E-7	92521, 9844, 9404, 5058, 11252, 391, 91010, 23092, 27032, 387, 2885, 54434, 1794, 832, 7305, 5216, 1729, 84168, 6624, 5879, 29085	477	226	19734	3.8442143930539316	0.00170235	2.036409362157471E-4	1.9968082825642816E-4
GOTERM_BP_DIRECT	GO:0043123~positive regulation of canonical NF-kappaB signal transduction	21	4.251012145748987	6.854033006513552E-7	64581, 8795, 6275, 7124, 3123, 29108, 7040, 92140, 57162, 27032, 1524, 387, 10725, 972, 84433, 3553, 5966, 11214, 1902, 3987, 3956	477	227	19734	3.827279527886293	0.00183109	2.036409362157471E-4	1.9968082825642816E-4
GOTERM_BP_DIRECT	GO:0019882~antigen processing and presentation	10	2.0242914979757085	1.0498714863548526E-6	3108, 3119, 3117, 3127, 972, 3115, 3113, 3123, 3122, 10981	477	45	19734	9.193570929419987	0.00280342	2.8073563545128757E-4	2.752763037222423E-4
GOTERM_BP_DIRECT	GO:0016601~Rac protein signal transduction	8	1.6194331983805668	1.499399965531029E-6	23191, 199, 9844, 2059, 55845, 391, 5879, 7074	477	25	19734	13.23874213836478	0.00400137	3.644905007118156E-4	3.574024281474871E-4
GOTERM_BP_DIRECT	GO:0007165~signal transduction	58	11.740890688259109	2.119678023679057E-6	6197, 6277, 4651, 8412, 3123, 29108, 1021, 23048, 9462, 2787, 3479, 4929, 3553, 3635, 718, 54518, 93663, 65059, 1192, 6282, 3094, 23092, 1785, 9308, 8536, 4790, 6850, 9404, 2771, 27306, 2889, 3459, 23380, 2885, 3059, 1837, 5879, 8826, 9135, 5295, 9535, 9770, 23239, 51192, 387, 10725, 58504, 55198, 3709, 7305, 5921, 308, 79705, 9846, 11059, 5329, 5604, 10487	477	1240	19734	1.9350983972408198	0.00565199	4.723349196098165E-4	4.631496481738739E-4
GOTERM_BP_DIRECT	GO:0006364~rRNA processing	15	3.0364372469635628	2.4019183859951823E-6	6230, 9045, 6232, 6154, 6165, 6223, 6135, 6201, 6234, 6125, 6194, 6229, 6217, 6129, 6209	477	127	19734	4.886346753825583	0.00640216	4.940561357039321E-4	4.844484621599514E-4
GOTERM_BP_DIRECT	GO:0032930~positive regulation of superoxide anion generation	7	1.417004048582996	2.769021918213316E-6	64581, 6850, 2950, 3684, 2771, 7305, 7040	477	18	19734	16.088749126484977	0.00737703	4.985691981953036E-4	4.888737612820067E-4
GOTERM_BP_DIRECT	GO:0050870~positive regulation of T cell activation	9	1.8218623481781375	2.7967606480664E-6	3108, 3119, 3117, 3127, 3115, 3113, 3123, 3122, 29108	477	38	19734	9.798411122144984	0.00745065	4.985691981953036E-4	4.888737612820067E-4
GOTERM_BP_DIRECT	GO:0007015~actin filament organization	16	3.2388663967611335	5.859904346404503E-6	7114, 7168, 9844, 4542, 391, 4082, 387, 3059, 30011, 23143, 6876, 4644, 55845, 10487, 5879, 2934	477	156	19734	4.243186582809225	0.015547303330597173	9.793365138928527E-4	9.602918247670379E-4
GOTERM_BP_DIRECT	GO:0008360~regulation of cell shape	15	3.0364372469635628	6.419658216123198E-6	93663, 7168, 4651, 391, 56990, 91010, 23191, 51177, 114793, 2059, 30011, 1729, 5921, 1902, 5879	477	138	19734	4.49686	0.017019721078118888	0.00100977	9.90137873098531E-4
GOTERM_BP_DIRECT	GO:0010628~positive regulation of gene expression	31	6.275303643724696	7.06101666343159E-6	9444, 6135, 9349, 7124, 4773, 1021, 7040, 4193, 4094, 3459, 972, 3479, 3553, 5336, 4205, 4208, 64581, 7431, 6188, 4780, 6201, 5530, 6125, 3398, 6938, 10725, 7305, 10961, 3987, 5604, 2934	477	509	19734	2.519652543524731	0.018704091471631434	0.00104895	0.00102855
GOTERM_BP_DIRECT	GO:0032743~positive regulation of interleukin-2 production	8	1.6194331983805668	1.702330401949783E-5	64581, 6188, 84433, 3553, 942, 9308, 5336, 5788	477	35	19734	9.456244384546272	0.0445002	0.00239581	0.00234922
GOTERM_BP_DIRECT	GO:0007264~small GTPase-mediated signal transduction	12	2.42915	2.4278775078235124E-5	387, 57514, 93663, 1794, 9732, 8412, 55704, 23179, 55619, 5879, 81704, 7074	477	98	19734	5.065845206006931	0.0628597	0.00318328	0.00312138
GOTERM_BP_DIRECT	GO:0050778~positive regulation of immune response	8	1.6194331983805668	2.499957931596925E-5	3108, 3119, 3117, 3127, 3115, 3113, 3123, 3122	477	37	19734	8.945096039435663	0.0646642	0.00318328	0.00312138
GOTERM_BP_DIRECT	GO:0031334~positive regulation of protein-containing complex assembly	9	1.8218623481781375	3.201900380436755E-5	64581, 387, 6188, 6850, 7124, 11124, 55845, 7040, 10399	477	52	19734	7.160377358490566	0.0820572	0.00389176	0.00381608
GOTERM_BP_DIRECT	GO:0032755~positive regulation of interleukin-6 production	12	2.42915	3.879651368351656E-5	64581, 199, 6850, 972, 7124, 3553, 7305, 29108, 5336, 7040, 3570, 23765	477	103	19734	4.819930390181352	0.0985439	0.00451052	0.0044228
GOTERM_BP_DIRECT	GO:0030833~regulation of actin filament polymerization	8	1.6194331983805668	4.2529875644770186E-5	23191, 9873, 23406, 93663, 10094, 3059, 5216, 5921	477	40	19734	8.274213836477989	0.10749869745515317	0.00473854	0.00464639
Upregulated in TC iMGs vs MC iMGs
Category	Term	Count	%	PValue	Genes	List Total	Pop Hits	Pop Total	Fold Enrichment	Bonferroni	Benjamini	FDR
GOTERM_BP_DIRECT	GO:0001764~neuron migration	9	10	4.6259729815204885E-8	5592, 1600, 4131, 1641, 57630, 9215, 3320, 7846, 347733	87	118	19734	17.300409117475162	4.611988814706702E-5	4.612095062575927E-5	4.5334535218900785E-5
GOTERM_BP_DIRECT	GO:0000226~microtubule cytoskeleton organization	7	7.777777777777778	4.9727127161117526E-5	4131, 203068, 4133, 7280, 7846, 347733, 4747	87	150	19734	10.585287356321839	0.0483702	0.024788972889817087	0.024366292308947587
GOTERM_BP_DIRECT	GO:0031397~negative regulation of protein ubiquitination	5	5.555555555555555	1.1920351396591757E-4	27018, 9636, 6659, 84707, 55859	87	58	19734	19.55410225921522	0.11206167072082729	0.037134574250201745	0.0365014
GOTERM_BP_DIRECT	GO:0031175~neuron projection development	6	6.666666666666667	2.0950320163484003E-4	9378, 3925, 4131, 4133, 11075, 348	87	124	19734	10.975528364849833	0.18852084150083037	0.037134574250201745	0.0365014
GOTERM_BP_DIRECT	GO:0010976~positive regulation of neuron projection development	6	6.666666666666667	2.0950320163484003E-4	9378, 950, 11075, 348, 5764, 6280	87	124	19734	10.975528364849833	0.18852084150083037	0.037134574250201745	0.0365014
GOTERM_BP_DIRECT	GO:0042159~lipoprotein catabolic process	3	3.3333333333333335	2.783976614583669E-4	348, 1509, 3988	87	6	19734	113.41379310344827	0.2424010416288942	0.037134574250201745	0.0365014
GOTERM_BP_DIRECT	GO:0033344~cholesterol efflux	4	4.444444444444445	2.9797050551816844E-4	341, 348, 19, 3988	87	30	19734	30.24367816091954	0.257046	0.037134574250201745	0.0365014
GOTERM_BP_DIRECT	GO:0009409~response to cold	4	4.444444444444445	2.9797050551816844E-4	27344, 3320, 51316, 3988	87	30	19734	30.24367816091954	0.257046	0.037134574250201745	0.0365014
GOTERM_BP_DIRECT	GO:0010467~gene expression	6	6.666666666666667	3.7965560613843264E-4	348, 342184, 9215, 7846, 6659, 3988	87	141	19734	9.652237710931768	0.31517264603456097	0.0420574	0.041340277112851556
GOTERM_BP_DIRECT	GO:0000278~mitotic cell cycle	6	6.666666666666667	4.739798399418211E-4	203068, 7280, 7846, 347733, 3800, 3988	87	148	19734	9.195712954333644	0.3766642166375559	0.0472558	0.04645

## Sheet: Sheet8
Upregulated in TC iNs vs MC iNs
Category	Term	Count	%	PValue	Genes	List Total	Pop Hits	Pop Total	Fold Enrichment	Bonferroni	Benjamini	FDR
GOTERM_CC_DIRECT	GO:0030425~dendrite	6	19.35483870967742	4.5839058403308495E-4	120114, 4915, 23705, 84623, 2893, 339479	31	460	20887	8.78836	0.0474384	0.048589401907507004	0.047672620739440834
Downregulated in TC iNs vs MC iNs
Category	Term	Count	%	PValue	Genes	List Total	Pop Hits	Pop Total	Fold Enrichment	Bonferroni	Benjamini	FDR
GOTERM_CC_DIRECT	GO:0022626~cytosolic ribosome	16	7.339449541284404	3.486732122078913E-14	6142, 6141, 6188, 6176, 6132, 6134, 6233, 6202, 6191, 2197, 6207, 1915, 6206, 6209, 6208, 3921	213	94	20887	16.69123963639996	1.1504130981165872E-11	1.1506216002860414E-11	1.0111523154028848E-11
GOTERM_CC_DIRECT	GO:0014069~postsynaptic density	20	9.174311926605505	7.300373290803382E-12	6252, 9201, 6188, 6132, 9863, 1000, 2891, 22871, 55450, 23426, 5062, 56899, 114, 1740, 54477, 57554, 6546, 9229, 6207, 6208	213	244	20887	8.037789579004079	2.409126231839309E-9	1.2045615929825582E-9	1.05855e-09
GOTERM_CC_DIRECT	GO:0022627~cytosolic small ribosomal subunit	11	5.045871559633028	1.0235229356701215E-10	6188, 6233, 6202, 2197, 6191, 6207, 6206, 6209, 6208, 3921, 10399	213	52	20887	20.743680028891298	3.377627455503074E-8	1.1258752292371336E-8	9.894055044811175E-9
GOTERM_CC_DIRECT	GO:0030424~axon	22	10.091743119266056	3.492447266632477E-10	221935, 7431, 6860, 351, 114, 23284, 26047, 23077, 1496, 4741, 6546, 4137, 6622, 2917, 71, 5800, 53942, 1826, 253559, 152330, 6857, 4747	213	380	20887	5.677217692117618	1.1525075893636938E-7	2.8812689949717936E-8	2.5320242683085457E-8
GOTERM_CC_DIRECT	GO:0098978~glutamatergic synapse	23	10.550458715596331	6.071955556679544E-10	9378, 10082, 6860, 9369, 26059, 22871, 3084, 5062, 2823, 27065, 57689, 114, 2895, 23284, 54477, 26960, 10718, 3751, 9229, 5800, 53826, 6857, 8618	213	432	20887	5.220842027473483	2.003745003253954E-7	4.007490667408499E-8	3.5217342228741353E-8
GOTERM_CC_DIRECT	GO:0030426~growth cone	14	6.422018348623854	1.4851529495211655E-9	5101, 11075, 26059, 57451, 1072, 351, 1525, 26053, 81551, 4137, 6622, 5800, 1826, 4747	213	137	20887	10.020835475137932	4.901003705093387E-7	8.168341222366411E-8	7.178239256018967E-8
GOTERM_CC_DIRECT	GO:0043005~neuron projection	19	8.715596330275229	7.49615221408147E-9	6252, 9201, 6000, 11075, 1000, 57451, 23426, 2823, 1525, 3925, 288, 10857, 81551, 1740, 26011, 4137, 5800, 6844, 6857	213	328	20887	5.680364708576663	2.4737271935304506E-6	3.5339003294955504E-7	3.1055487744051806E-7
GOTERM_CC_DIRECT	GO:0030425~dendrite	22	10.091743119266056	1.05589374843971E-8	6252, 9312, 6860, 9863, 2891, 57451, 22871, 55450, 257194, 23426, 8470, 351, 27065, 288, 114, 26047, 3751, 6546, 4137, 2917, 1826, 10399	213	460	20887	4.6898754847928155	3.484443323431563E-6	3.8968617525596265E-7	3.42451487346149E-7
GOTERM_CC_DIRECT	GO:0045202~synapse	23	10.550458715596331	1.0712184353859206E-8	221935, 5581, 10082, 6860, 6233, 9863, 57451, 6191, 22871, 118427, 55450, 8470, 351, 10857, 2895, 6546, 71, 6844, 6209, 1826, 253559, 152330, 10971	213	505	20887	4.466146051224841	3.5350146101453817E-6	3.8968617525596265E-7	3.42451487346149E-7
GOTERM_CC_DIRECT	GO:0043025~neuronal cell body	20	9.174311926605505	1.1808671977453414E-8	6252, 9312, 9378, 7345, 6860, 11075, 2891, 257194, 8470, 2823, 10857, 3326, 26047, 3751, 6546, 6623, 4137, 6622, 1826, 10399	213	378	20887	5.188414437240728	3.896854166907104E-6	3.8968617525596265E-7	3.42451487346149E-7
GOTERM_CC_DIRECT	GO:0005886~plasma membrane	94	43.11926605504588	5.380760951227798E-8	5581, 4691, 5144, 6233, 5101, 9863, 23002, 22871, 114788, 3084, 5062, 351, 2823, 10857, 56899, 1016, 114, 54874, 23284, 6546, 7316, 3751, 6622, 53942, 53826, 253559, 152330, 8848, 57628, 115827, 9312, 6000, 1152, 3094, 53353, 288, 57515, 3326, 1740, 2597, 26960, 57554, 6678, 800, 801, 4137, 9229, 2917, 1826, 1946, 80031, 805, 3921, 4978, 9201, 7345, 9369, 1000, 2891, 221981, 65108, 23426, 8470, 5…	213	5592	20887	1.6483793077971884	1.7756353959952342E-5	1.6142282853683394E-6	1.4185642507782378E-6
GOTERM_CC_DIRECT	GO:0016020~membrane	86	39.44954128440367	1.853189209820309E-7	129684, 4691, 100507421, 5144, 7168, 6233, 9863, 64478, 23089, 23002, 6191, 23245, 22871, 114788, 3084, 351, 2823, 10857, 114, 2620, 54874, 23284, 54477, 6546, 6622, 636, 53826, 10971, 57628, 9312, 6202, 11075, 389432, 1072, 3925, 53353, 288, 57515, 3326, 1740, 2597, 26047, 26960, 6678, 4137, 2917, 1826, 805, 3921, 6132, 6134, 2495, 2891, 27065, 4826, 57689, 80144, 257019, 533, 26011, 577, 83259,…	213	5048	20887	1.6706118911036212	6.115337964807122E-5	5.09627032700585E-6	4.478540590399081E-6
GOTERM_CC_DIRECT	GO:0098982~GABA-ergic synapse	9	4.128440366972478	1.528807459834815E-6	9378, 26960, 9369, 3751, 26059, 22871, 53942, 5800, 1946	213	80	20887	11.0319	5.043796052169869E-4	3.880818936503761E-5	3.410416641169972E-5
GOTERM_CC_DIRECT	GO:0008076~voltage-gated potassium channel complex	9	4.128440366972478	3.1627029023810348E-6	9312, 1740, 26047, 3751, 801, 6844, 1804, 805, 57628	213	88	20887	10.028969270166453	0.00104315	7.454942555612439E-5	6.551313154932144E-5
GOTERM_CC_DIRECT	GO:0005737~cytoplasm	88	40.36697247706422	1.4271160903869672E-5	137868, 5581, 4691, 6233, 9863, 23089, 2197, 5062, 351, 56853, 54874, 220164, 55885, 54477, 1496, 7316, 6623, 6622, 10971, 8848, 6000, 9315, 113246, 6202, 11075, 389432, 55691, 1072, 3094, 3925, 57118, 288, 3326, 80314, 2597, 3400, 6678, 6876, 801, 4137, 8658, 80031, 805, 3921, 4857, 5087, 6176, 6132, 7345, 1000, 2495, 65108, 27065, 4826, 387119, 26053, 81551, 26011, 4741, 4666, 6207, 71, 4502, 6…	213	5754	20887	1.4997168738301667	0.00469844	3.139655398851328E-4	2.7590911080814696E-4
GOTERM_CC_DIRECT	GO:0031982~vesicle	11	5.045871559633028	1.5244349867884772E-5	115827, 9378, 6233, 2597, 7316, 801, 6844, 1072, 805, 4637, 351	213	179	20887	6.026096991633226	0.00501804	3.144147160251234E-4	2.763038413554115E-4
GOTERM_CC_DIRECT	GO:0005840~ribosome	9	4.128440366972478	2.775826659525532E-5	6188, 6176, 6134, 6233, 6191, 6207, 1915, 6208, 10399	213	118	20887	7.479231320124135	0.00911853	5.388369397902503E-4	4.73523371330826E-4
GOTERM_CC_DIRECT	GO:0043197~dendritic spine	10	4.587155963302752	4.2664326660344773E-5	2823, 56899, 2895, 3751, 4137, 2891, 22871, 57451, 5800, 351	213	162	20887	6.053150176780849	0.013980875129121495	7.821793221063208E-4	6.873697073055547E-4
GOTERM_CC_DIRECT	GO:0005856~cytoskeleton	17	7.79817	8.325806136716551E-5	137868, 5581, 7431, 7114, 7168, 23254, 65108, 55691, 3094, 288, 257019, 26053, 54874, 2597, 800, 636, 71	213	518	20887	3.2182192252614787	0.027102264011751864	0.00144606	0.00127078
GOTERM_CC_DIRECT	GO:0005925~focal adhesion	15	6.8807339449541285	1.5254831661794705E-4	6141, 7431, 6188, 6176, 6132, 6202, 1000, 6191, 1072, 8470, 71, 6207, 6209, 6208, 10971	213	435	20887	3.381414926339647	0.0490985	0.00251705	0.00221195
GOTERM_CC_DIRECT	GO:0045211~postsynaptic membrane	10	4.587155963302752	2.2140065952355248E-4	27065, 288, 57554, 80059, 3751, 2917, 22871, 57451, 53826, 23426	213	201	20887	4.878658351435311	0.0704645	0.00347915	0.00305744
GOTERM_CC_DIRECT	GO:0031594~neuromuscular junction	7	3.211009174311927	3.5155667887384776E-4	1525, 9378, 288, 1740, 22871, 4747, 351	213	92	20887	7.46117	0.10955514273034761	0.00527335	0.00463416
GOTERM_CC_DIRECT	GO:0005829~cytosol	81	37.15596330275229	4.1689579787493466E-4	5581, 7169, 5144, 7168, 6233, 23089, 23002, 2197, 6191, 5062, 3281, 351, 56899, 2620, 54874, 220164, 54477, 1496, 7316, 6622, 636, 10971, 8848, 6000, 6202, 11075, 23254, 1152, 1072, 3094, 26040, 3925, 288, 3326, 1740, 2597, 26960, 57554, 800, 801, 4137, 11278, 8658, 805, 3921, 8618, 2879, 6176, 6132, 7345, 6134, 2495, 23426, 1630, 6207, 71, 4502, 6844, 6206, 1915, 6209, 10477, 6923, 10399, 3899, …	213	5649	20887	1.4060796002782492	0.128557	0.00598155	0.00525651
GOTERM_CC_DIRECT	GO:0060076~excitatory synapse	5	2.293577981651376	4.710823323851992E-4	9378, 114, 2891, 22871, 6857	213	36	20887	13.619587897756912	0.1440076140120511	0.00647738	0.00569224
GOTERM_CC_DIRECT	GO:0098685~Schaffer collateral - CA1 synapse	7	3.211009174311927	4.93517558244988E-4	9378, 57689, 114, 1630, 71, 347733, 4747	213	98	20887	7.004359490274984	0.15032469345770183	0.00651443	0.0057248
GOTERM_CC_DIRECT	GO:0098839~postsynaptic density membrane	7	3.211009174311927	6.105356532201243E-4	57689, 577, 1740, 1630, 2895, 2891, 5800	213	102	20887	6.729678725950475	0.18252772812540985	0.00759382	0.00667336
GOTERM_CC_DIRECT	GO:0015629~actin cytoskeleton	11	5.045871559633028	6.213125215230046E-4	26053, 7169, 114, 7168, 1496, 800, 6876, 6622, 71, 1072, 8470	213	281	20887	3.838688119225436	0.18543158106823354	0.00759382	0.00667336
GOTERM_CC_DIRECT	GO:0048471~perinuclear region of cytoplasm	19	8.715596330275229	7.922307343129763E-4	115827, 5581, 5144, 6860, 9863, 11075, 23002, 5062, 8470, 351, 1600, 3326, 2597, 6623, 636, 6622, 6844, 4745, 10399	213	761	20887	2.4483043684798234	0.23013473188940892	0.00924573	0.00812504
GOTERM_CC_DIRECT	GO:0005911~cell-cell junction	9	4.128440366972478	8.125035132316814E-4	1525, 23284, 1740, 9863, 1000, 71, 57451, 5062, 351	213	193	20887	4.572794278625119	0.23527206208970597	0.00924573	0.00812504
GOTERM_CC_DIRECT	GO:0005912~adherens junction	9	4.128440366972478	9.987910377886292E-4	1525, 1016, 1740, 57554, 1002, 1496, 1000, 1946, 55691	213	199	20887	4.434921084294713	0.28090784142914216	0.010986701415674921	0.00965498
GOTERM_CC_DIRECT	GO:0032040~small-subunit processome	6	2.7522935779816518	0.00112242	6233, 6202, 6191, 6207, 6206, 6208	213	77	20887	7.641119443936346	0.30968444081839797	0.011948336351845067	0.0105001
GOTERM_CC_DIRECT	GO:0043204~perikaryon	8	3.669724770642202	0.00122032	9312, 1740, 26047, 3751, 23245, 10399, 23426, 351	213	159	20887	4.933888445979862	0.3316559979105371	0.0125846	0.0110592
GOTERM_CC_DIRECT	GO:1990904~ribonucleoprotein complex	9	4.128440366972478	0.00140828	56853, 4691, 6188, 6176, 6233, 2597, 6202, 6191, 10399	213	210	20887	4.20262	0.37190334651458057	0.014082838530759055	0.012375827799757957
GOTERM_CC_DIRECT	GO:0042734~presynaptic membrane	7	3.211009174311927	0.0028851	9378, 114, 9369, 26059, 53942, 53826, 6857	213	138	20887	4.974110362659046	0.6145943878592619	0.0280024	0.024608202958172103
GOTERM_CC_DIRECT	GO:0032809~neuronal cell body membrane	4	1.834862385321101	0.0031008	9312, 114, 3751, 253559	213	29	20887	13.525659705358589	0.6411510437172965	0.029236113087067448	0.025692341803786548
GOTERM_CC_DIRECT	GO:0098794~postsynapse	7	3.211009174311927	0.00343994	56853, 6132, 577, 6546, 2891, 6622, 22871	213	143	20887	4.80019	0.6792638232001154	0.0315328	0.027710608506950805
GOTERM_CC_DIRECT	GO:0005634~nucleus	82	37.61467889908257	0.00410806	5581, 4691, 5144, 6233, 9863, 5062, 3281, 351, 56853, 51282, 23040, 2104, 55885, 54477, 1496, 7316, 6622, 138046, 8848, 6202, 1072, 3094, 57118, 3326, 80314, 55534, 2597, 3400, 26960, 801, 4137, 8658, 805, 3921, 4857, 2879, 25925, 5087, 6134, 50809, 2495, 8470, 6095, 27065, 79750, 26053, 26011, 253738, 4666, 6207, 140733, 71, 4502, 1915, 6209, 347733, 10477, 10399, 3899, 56956, 1879, 6141, 6188, …	213	6175	20887	1.3021869951150902	0.7429418757465516	0.035746080241476144	0.0314132
GOTERM_CC_DIRECT	GO:0044295~axonal growth cone	4	1.834862385321101	0.00411622	2823, 9378, 3326, 1630	213	32	20887	12.257629107981222	0.7436353354604932	0.035746080241476144	0.0314132
GOTERM_CC_DIRECT	GO:1904115~axon cytoplasm	5	2.293577981651376	0.00430768	7345, 1740, 4137, 4747, 3281	213	65	20887	7.543156374142289	0.7593967612219188	0.036449626434465476	0.0320315
GOTERM_CC_DIRECT	GO:0098552~side of membrane	6	2.7522935779816518	0.00663586	10082, 4045, 53942, 152330, 4978, 257194	213	116	20887	5.07212	0.8888787536885219	0.0547459	0.04811

## Sheet: Sheet9
Upregulated in TC iAs vs MC iAs
Category	Term	Count	%	PValue	Genes	List Total	Pop Hits	Pop Total	Fold Enrichment	Bonferroni	Benjamini	FDR
GOTERM_CC_DIRECT	GO:0062023~collagen-containing extracellular matrix	35	8.027522935779817	5.034547349057338E-12	50509, 7045, 5660, 4256, 1462, 7060, 169044, 4192, 10516, 80760, 80781, 2006, 5919, 79875, 633, 712, 713, 714, 8404, 7837, 3910, 7373, 4684, 6423, 91522, 1075, 6280, 1292, 1291, 7052, 1520, 348, 256158, 84695, 1508	430	408	20887	4.166923164614683	2.3058139841936054E-9	2.305822685868261E-9	2.0742335078116233E-9
GOTERM_CC_DIRECT	GO:0030425~dendrite	36	8.256880733944955	3.124617811087087E-11	6252, 23705, 8633, 4133, 11141, 25945, 1536, 1996, 1993, 2785, 84623, 92737, 659, 285220, 22902, 1131, 7070, 55450, 339479, 80333, 1129, 120114, 4915, 653361, 267, 2534, 23095, 2258, 1620, 2775, 2893, 348, 2596, 4137, 2917, 10243	430	460	20887	3.8014762386248737	1.4310772233905311E-8	7.155374787389429E-9	6.436712690839399E-9
GOTERM_CC_DIRECT	GO:0030424~axon	32	7.339449541284404	7.73658458013214E-11	8633, 8499, 6335, 11141, 6091, 25945, 1996, 1410, 23284, 84623, 4741, 659, 6328, 7837, 253559, 8829, 4747, 22902, 4684, 5630, 4685, 1272, 81539, 4915, 23095, 2258, 256158, 4137, 2917, 5789, 6857, 5802	430	380	20887	4.09048	3.543357762758603E-8	1.1811185792335065E-8	1.0624909490048139E-8
GOTERM_CC_DIRECT	GO:0005886~plasma membrane	173	39.678899082568805	9.882794185726719E-10	5660, 7045, 6752, 3123, 3122, 2150, 91010, 2823, 10417, 2149, 2785, 23284, 3113, 92737, 1739, 253559, 7837, 2824, 5791, 5793, 4067, 1909, 10261, 91522, 19, 2683, 9590, 7052, 204962, 760, 54886, 256158, 9749, 801, 9628, 9229, 5788, 7846, 5789, 5305, 4854, 929, 23705, 26018, 221981, 6091, 490, 2207, 55740, 55068, 26011, 84623, 659, 8829, 10234, 285220, 9378, 9415, 3672, 6664, 1131, 7070, 23037, 408…	430	5592	20887	1.502749359550188	4.526318896358461E-7	1.1315799342657093E-7	1.017927801129852E-7
GOTERM_CC_DIRECT	GO:0098978~glutamatergic synapse	32	7.339449541284404	1.806236989724924E-9	8499, 11141, 490, 2823, 1996, 1499, 23284, 23043, 54477, 10718, 2982, 11122, 8404, 1739, 10234, 8829, 3092, 9378, 4067, 23236, 1129, 2059, 348, 10142, 9229, 1607, 5789, 6616, 55619, 6857, 5802, 8618	430	432	20887	3.598105081826012	8.272561761168973E-7	1.6545130825880302E-7	1.4883392795333375E-7
GOTERM_CC_DIRECT	GO:0031012~extracellular matrix	23	5.275229357798166	5.526861047723446E-9	7076, 7373, 7045, 4256, 1462, 26018, 83716, 7052, 55366, 10417, 10516, 169611, 2006, 5919, 633, 80731, 80059, 348, 170690, 3730, 140766, 7837, 10234	430	240	20887	4.655048449612403	2.5312991778214666E-6	3.699132010631897E-7	3.327603468079348E-7
GOTERM_CC_DIRECT	GO:0043025~neuronal cell body	29	6.651376146788992	5.653695212756174E-9	6252, 8633, 4133, 4155, 6091, 1536, 2823, 92737, 659, 9378, 22902, 4684, 11075, 9590, 339479, 81539, 80333, 1129, 4915, 653361, 267, 1620, 2893, 348, 256158, 10142, 4137, 6616, 3800	430	378	20887	3.7266088347483697	2.5893890467365566E-6	3.699132010631897E-7	3.327603468079348E-7
GOTERM_CC_DIRECT	GO:0009986~cell surface	38	8.715596330275229	3.357059985412844E-8	9388, 9601, 8633, 4155, 8499, 11141, 3123, 3122, 6091, 2207, 2149, 972, 1410, 633, 3113, 11122, 3730, 659, 7837, 5738, 9378, 4067, 4684, 3672, 91522, 7070, 3106, 3949, 3105, 100133941, 3146, 7305, 5788, 4854, 80031, 948, 55959, 949	430	657	20887	2.8094793104668865	1.5375216792068436E-5	1.9219168416488533E-6	1.7288858924876148E-6
GOTERM_CC_DIRECT	GO:0005576~extracellular region	80	18.34862385321101	8.048127684069707E-8	9388, 50509, 7045, 5660, 1462, 29106, 80760, 2149, 313, 633, 712, 713, 6347, 714, 8404, 4249, 7837, 3910, 10577, 6483, 7373, 93145, 8743, 5552, 4069, 1075, 6280, 7052, 2878, 80310, 2512, 3488, 567, 256158, 801, 4137, 140766, 54964, 1508, 4854, 2517, 10468, 929, 219348, 6696, 2495, 7060, 221981, 169044, 4192, 55068, 10516, 80781, 2006, 5919, 84623, 10718, 11320, 3730, 9636, 7076, 4045, 4684, 7070,…	430	2101	20887	1.8495732928948563	3.6859746950335115E-5	4.09560275478214E-6	3.684254006485244E-6
GOTERM_CC_DIRECT	GO:0030426~growth cone	16	3.669724770642202	1.513920774010332E-7	22902, 8633, 5101, 11075, 1809, 7070, 1996, 267, 2258, 1400, 1993, 2059, 4137, 6616, 5802, 4747	430	137	20887	5.672924800543202	6.93351729172953E-5	6.93375714496732E-6	6.237353588922568E-6
GOTERM_CC_DIRECT	GO:0070062~extracellular exosome	82	18.807339449541285	3.8451084475020235E-7	7045, 5660, 8499, 7402, 4256, 3123, 3122, 7280, 2823, 10417, 256987, 1499, 1410, 23043, 633, 4249, 1739, 7837, 10135, 3910, 10577, 5793, 8743, 4067, 7531, 5630, 4300, 4069, 7533, 2683, 1075, 1272, 6280, 7052, 2878, 3925, 760, 2512, 55777, 567, 5500, 5788, 7846, 5789, 1508, 55619, 2517, 929, 6696, 8997, 2495, 7060, 65108, 490, 54331, 10516, 80781, 972, 79875, 151742, 10396, 11320, 7076, 3672, 1109…	430	2258	20887	1.7639957154922035	1.7609049498745755E-4	1.6009633354144787E-5	1.4401678912462124E-5
GOTERM_CC_DIRECT	GO:0043005~neuron projection	22	5.045871559633028	4.812839294407411E-6	6252, 9201, 23705, 4133, 6752, 11075, 6091, 2823, 3925, 287, 23095, 54886, 2258, 1641, 26011, 4137, 9628, 1739, 6616, 6857, 8829, 817	430	328	20887	3.258040272263188	0.00220186	1.8369003306988285E-4	1.6524081577465446E-4
GOTERM_CC_DIRECT	GO:0098685~Schaffer collateral - CA1 synapse	12	2.7522935779816518	5.4425262772733065E-6	9378, 3092, 2534, 1499, 9118, 5764, 9590, 1607, 5789, 347733, 5802, 4747	430	98	20887	5.947887992406265	0.00248958	1.9174438730701343E-4	1.7248621740281557E-4
GOTERM_CC_DIRECT	GO:0005581~collagen trimer	12	2.7522935779816518	6.6316080392479E-6	7076, 7373, 50509, 80781, 91522, 712, 713, 714, 948, 169044, 1292, 1291	430	100	20887	5.82893	0.00303268	2.1694832014110987E-4	1.9515875086929533E-4
GOTERM_CC_DIRECT	GO:0042613~MHC class II protein complex	7	1.6055045871559634	1.17775243136464E-5	3106, 3105, 972, 567, 3113, 3123, 3122	430	26	20887	13.077728085867621	0.00537962	3.5960707571000344E-4	3.2348933448148775E-4
GOTERM_CC_DIRECT	GO:0042383~sarcolemma	12	2.7522935779816518	1.2759660768200792E-5	137868, 5592, 287, 783, 2258, 633, 7402, 6444, 1739, 1292, 817, 1291	430	107	20887	5.447598348185178	0.00582692	3.6524528948974765E-4	3.285612647811704E-4
GOTERM_CC_DIRECT	GO:0045211~postsynaptic membrane	16	3.669724770642202	1.8697759308298326E-5	3092, 7402, 11141, 1131, 1272, 115207, 1129, 287, 2149, 1499, 388336, 80059, 2917, 10243, 1607, 8829	430	201	20887	3.866620386439893	0.00852709	5.03739633129449E-4	4.5314569617758293E-4
GOTERM_CC_DIRECT	GO:0005788~endoplasmic reticulum lumen	20	4.587155963302752	2.604695609790077E-5	7076, 7373, 50509, 9601, 6696, 11098, 91522, 1462, 1075, 29106, 1292, 169044, 1291, 80310, 80781, 3488, 567, 348, 11320, 8404	430	311	20887	3.1237568234502358	0.011858784973628356	6.627503273799195E-4	5.961858840186176E-4
GOTERM_CC_DIRECT	GO:0042734~presynaptic membrane	13	2.981651376146789	2.858368028316057E-5	9378, 3092, 8499, 9699, 490, 1272, 115207, 1129, 1499, 5789, 6616, 6857, 5802	430	138	20887	4.575851027974385	0.013006191553689095	6.890171352467127E-4	6.198145408769555E-4
GOTERM_CC_DIRECT	GO:0014069~postsynaptic density	17	3.89908	4.850059306233166E-5	6252, 9201, 5142, 23705, 8997, 6695, 55450, 4915, 2534, 2785, 2059, 388336, 54477, 2596, 9229, 659, 10243	430	244	20887	3.3842832634388103	0.0219689	0.00111066	9.991122170840323E-4
GOTERM_CC_DIRECT	GO:0005764~lysosome	19	4.3577981651376145	8.483035299445115E-5	5660, 220441, 3122, 1075, 1291, 287, 201475, 3949, 972, 1410, 1520, 51741, 1508, 5305, 3988, 2517, 949, 10577, 7805	430	311	20887	2.9675689822777236	0.038108816608335316	0.00185011	0.00166429
GOTERM_CC_DIRECT	GO:0005737~cytoplasm	154	35.321100917431195	1.2601379414458786E-4	23328, 137868, 22998, 8499, 7280, 91010, 199, 23043, 54477, 1739, 10135, 3092, 5791, 93145, 9118, 4067, 11075, 9590, 9472, 26207, 84707, 3925, 760, 23293, 1620, 80114, 801, 9628, 7846, 55619, 3800, 4857, 55859, 26137, 6091, 55740, 26010, 1996, 26011, 1993, 4741, 11165, 9636, 79839, 817, 4747, 22902, 3670, 1809, 23037, 339479, 4082, 6938, 4915, 653361, 1400, 1808, 10243, 5569, 84695, 5602, 2739, 6…	430	5754	20887	1.3000452667911502	0.0560839	0.00262338	0.00235989
GOTERM_CC_DIRECT	GO:0030666~endocytic vesicle membrane	9	2.064220183486239	1.3673810453369232E-4	972, 4067, 3113, 2893, 3123, 3122, 948, 817, 949	430	74	20887	5.907699560025141	0.0607094	0.00272287	0.0024494
GOTERM_CC_DIRECT	GO:0005604~basement membrane	10	2.293577981651376	1.7337281941791062E-4	7076, 7045, 80781, 91522, 7060, 1739, 7837, 3910, 1946, 1291	430	97	20887	5.007672021098058	0.0763404	0.0032193	0.00289597
GOTERM_CC_DIRECT	GO:0005794~Golgi apparatus	42	9.63303	1.7572616476649658E-4	929, 9388, 114805, 6696, 7940, 81849, 91010, 2150, 201266, 256987, 2149, 10396, 51741, 1739, 4249, 5738, 3092, 5592, 9334, 4067, 5552, 6489, 11075, 19, 2683, 23531, 64409, 2181, 1523, 267, 3106, 3949, 3105, 79845, 567, 348, 10142, 4810, 6857, 80031, 948, 11237	430	1100	20887	1.854659619450317	0.0773356	0.0032193	0.00289597
GOTERM_CC_DIRECT	GO:0043209~myelin sheath	6	1.3761467889908259	5.273747902340004E-4	760, 256987, 4155, 801, 7070, 2824	430	33	20887	8.831712473572939	0.21463081057880906	0.00928991	0.00835686
GOTERM_CC_DIRECT	GO:0031594~neuromuscular junction	9	2.064220183486239	6.130302984780477E-4	9378, 2149, 2534, 6695, 7402, 7846, 1739, 3910, 4747	430	92	20887	4.751845298281093	0.2448614008125034	0.00994594	0.00894701
GOTERM_CC_DIRECT	GO:0005615~extracellular space	64	14.678899082568808	6.244932305036856E-4	9388, 50509, 7045, 5660, 3123, 1462, 55366, 169611, 633, 6347, 714, 8404, 7837, 10135, 10577, 9235, 7373, 93145, 8743, 9118, 5552, 91522, 4069, 2683, 1075, 6280, 2878, 80310, 3488, 567, 1508, 10468, 929, 9601, 6696, 6695, 7060, 26018, 169044, 10516, 80781, 5919, 27344, 10718, 3730, 659, 10234, 8829, 7076, 6423, 11098, 1809, 83716, 1292, 3106, 3105, 1520, 80059, 3146, 348, 5764, 84695, 948, 55959	430	2033	20887	1.5291504135256637	0.24881794881010622	0.00994594	0.00894701
GOTERM_CC_DIRECT	GO:0030669~clathrin-coated endocytic vesicle membrane	8	1.834862385321101	6.29765052608018E-4	1129, 3949, 972, 3113, 348, 3123, 3122, 6857	430	71	20887	5.473173927284638	0.25063062131372094	0.00994594	0.00894701
GOTERM_CC_DIRECT	GO:0098553~lumenal side of endoplasmic reticulum membrane	6	1.3761467889908259	6.974726984944392E-4	3106, 3105, 972, 3113, 3123, 3122	430	35	20887	8.327043189368771	0.2735269911350089	0.010648083197015107	0.00957863
GOTERM_CC_DIRECT	GO:0005883~neurofilament	4	0.9174311926605505	9.272949510530703E-4	9118, 4741, 8829, 4747	430	10	20887	19.429767441860466	0.34616360605492447	0.0137	0.012324
GOTERM_CC_DIRECT	GO:0062167~complement component C1q complex	3	0.6880733944954129	0.00124546	712, 713, 714	430	3	20887	48.57441860465116	0.43491406117647047	0.017285513346435886	0.0155494
GOTERM_CC_DIRECT	GO:0005602~complement component C1 complex	3	0.6880733944954129	0.00124546	712, 713, 714	430	3	20887	48.57441860465116	0.43491406117647047	0.017285513346435886	0.0155494
GOTERM_CC_DIRECT	GO:0012507~ER to Golgi transport vesicle membrane	7	1.6055045871559634	0.00130264	3106, 3105, 972, 567, 3113, 3123, 3122	430	59	20887	5.763066614111155	0.44953870344245084	0.0175473	0.015784947355326914
GOTERM_CC_DIRECT	GO:0030175~filopodium	8	1.834862385321101	0.00138227	2823, 55740, 22902, 2258, 8633, 7402, 2683, 6616	430	81	20887	4.797473442434683	0.46927736882575033	0.018087937185487554	0.016271244804412385
GOTERM_CC_DIRECT	GO:0043204~perikaryon	11	2.522935779816514	0.00169853	1996, 57537, 22902, 2534, 1400, 1410, 1993, 3672, 5630, 2596, 5802	430	159	20887	3.360494368875238	0.540946	0.0216091	0.0194387
GOTERM_CC_DIRECT	GO:0005925~focal adhesion	20	4.587155963302752	0.00176734	7531, 3672, 6840, 9590, 7070, 64759, 4082, 7052, 55740, 3716, 57514, 10867, 1499, 567, 79834, 5500, 51466, 5788, 4810, 8829	430	435	20887	2.233306602512697	0.5552130988840851	0.021876861037268283	0.0196796
GOTERM_CC_DIRECT	GO:0016020~membrane	131	30.045871559633024	0.00199661	23328, 3123, 1462, 81849, 3122, 6192, 2150, 57062, 2823, 23284, 54477, 3113, 92737, 5139, 3910, 6483, 9235, 3092, 5791, 5793, 6489, 10261, 11075, 19, 2683, 1075, 241, 204962, 6916, 3925, 55331, 54886, 9628, 5788, 55619, 11237, 26018, 490, 26011, 84623, 121256, 8829, 817, 285220, 9378, 22902, 9415, 3672, 2181, 1129, 4915, 653361, 267, 3949, 57537, 84978, 3709, 23671, 1808, 84695, 948, 949, 64231, …	430	5048	20887	1.2605485018243467	0.5996283435625249	0.024064418599037164	0.0216475
GOTERM_CC_DIRECT	GO:0042995~cell projection	12	2.7522935779816518	0.00232036	55740, 9378, 6696, 7402, 9699, 6840, 51466, 490, 221981, 115207, 64759, 285590	430	194	20887	3.004603212658835	0.6549128655388875	0.027163442938911417	0.0244352
GOTERM_CC_DIRECT	GO:0030027~lamellipodium	12	2.7522935779816518	0.00241471	55740, 199, 4163, 57514, 22902, 8633, 1499, 1809, 11075, 51466, 4810, 6616	430	195	20887	2.9891949910554563	0.6695418065707737	0.027163442938911417	0.0244352
GOTERM_CC_DIRECT	GO:0099160~postsynaptic intermediate filament cytoskeleton	3	0.6880733944954129	0.00245703	9118, 4741, 4747	430	4	20887	36.430813953488375	0.6759005938553324	0.027163442938911417	0.0244352
GOTERM_CC_DIRECT	GO:0043235~receptor complex	13	2.981651376146789	0.00249097	115207, 53353, 4915, 3949, 3709, 2917, 659, 5788, 4854, 5789, 5802, 948, 8829	430	225	20887	2.8065219638242898	0.6809118549815613	0.027163442938911417	0.0244352
GOTERM_CC_DIRECT	GO:0005856~cytoskeleton	22	5.045871559633028	0.00255721	137868, 3092, 7402, 6444, 9590, 65108, 6280, 55740, 3716, 287, 84978, 56288, 1641, 56882, 23043, 54212, 1808, 51466, 10142, 10243, 11013, 6616	430	518	20887	2.063006195564335	0.6904701462075088	0.027237224986255994	0.0245016
GOTERM_CC_DIRECT	GO:0009897~external side of plasma membrane	19	4.3577981651376145	0.00354432	929, 4684, 3672, 19, 3123, 2683, 7070, 2207, 55068, 3106, 3949, 3105, 972, 100133941, 567, 5788, 1508, 948, 1946	430	429	20887	2.151314576895972	0.803321	0.0368932	0.0331877
GOTERM_CC_DIRECT	GO:0043202~lysosomal lumen	8	1.834862385321101	0.00408975	5660, 972, 1520, 633, 1462, 3988, 2517, 10577	430	98	20887	3.9652586616041767	0.8469431974936263	0.0416246	0.037443931866240496
GOTERM_CC_DIRECT	GO:0045121~membrane raft	12	2.7522935779816518	0.0044095	929, 2534, 4067, 100133941, 19, 4137, 5788, 9846, 1739, 7070, 948, 2824	430	211	20887	2.7625261765678384	0.8678760705966476	0.0439032	0.0394937
GOTERM_CC_DIRECT	GO:0098839~postsynaptic density membrane	8	1.834862385321101	0.00509304	57537, 388336, 2893, 11122, 1739, 5802, 10234, 25945	430	102	20887	3.809758321933425	0.903535	0.0496301	0.0446454
Downregulated in TC iAs vs MC iAs
Category	Term	Count	%	PValue	Genes	List Total	Pop Hits	Pop Total	Fold Enrichment	Bonferroni	Benjamini	FDR
GOTERM_CC_DIRECT	GO:0005925~focal adhesion	73	11.459968602825747	1.3327890188422033E-33	23603, 50507, 23768, 6155, 1264, 9260, 2274, 2273, 2195, 6193, 3315, 85458, 3675, 5216, 4008, 5339, 22800, 22801, 3693, 25996, 3371, 1072, 2317, 2316, 1466, 1465, 1265, 6237, 60, 3688, 2318, 10544, 9124, 6176, 6132, 8754, 90102, 1000, 26136, 3339, 23022, 10395, 70, 977, 5754, 71, 857, 91624, 858, 6209, 6208, 4627, 4162, 7791, 7431, 7430, 6143, 6223, 6222, 79026, 51474, 301, 2697, 667, 7106, 824, …	614	435	20887	5.708753603654198	7.636881077965825E-31	7.636881077965825E-31	6.877191337225769E-31
GOTERM_CC_DIRECT	GO:0070062~extracellular exosome	168	26.373626373626376	6.915753535492277E-31	4053, 6231, 9588, 3485, 6193, 7284, 353, 2787, 83872, 358, 27243, 754, 5654, 10893, 83871, 3875, 22800, 9630, 7057, 5792, 6520, 4189, 23576, 1073, 1072, 1192, 4060, 3094, 3490, 1191, 8140, 2317, 4738, 55971, 2316, 5708, 84313, 2950, 1465, 6513, 6237, 4734, 3921, 3801, 10544, 5705, 5683, 5684, 4232, 7105, 1363, 84617, 4907, 3939, 378, 56034, 2202, 5315, 11167, 29085, 10512, 30008, 4627, 5690, 5052…	614	2258	20887	2.5310052134574716	3.962726775837075E-28	1.9813633879185376E-28	1.7842644121570075E-28
GOTERM_CC_DIRECT	GO:0005829~cytosol	262	41.13029827315541	1.535060884922196E-17	6231, 8655, 595, 353, 5939, 1212, 10892, 3875, 7319, 8666, 8665, 5270, 28989, 3094, 4738, 2317, 2316, 5708, 55573, 84313, 800, 51776, 4734, 3887, 805, 27095, 5705, 2318, 5947, 6132, 7345, 27, 90102, 6137, 4193, 27063, 378, 51421, 23022, 11047, 4502, 6923, 10630, 4627, 5052, 6142, 130340, 6143, 7114, 4641, 8566, 23034, 63898, 10769, 81624, 2697, 824, 706, 4637, 55915, 3309, 5605, 6155, 9540, 6396,…	614	5649	20887	1.577747178451924	8.795898870604183E-15	2.9319662902013947E-15	2.6403047220661773E-15
GOTERM_CC_DIRECT	GO:0062023~collagen-containing extracellular matrix	50	7.849293563579278	3.962585674230807E-17	4053, 6277, 7042, 83872, 5654, 51129, 3956, 7057, 7058, 6281, 3371, 5270, 4060, 3490, 1191, 2239, 1303, 1301, 4015, 1307, 1286, 1000, 1284, 1282, 8076, 3339, 2202, 1278, 2201, 1277, 5315, 10631, 30008, 5054, 84171, 7078, 6422, 10085, 1296, 84929, 1295, 1404, 2335, 301, 302, 4313, 2817, 308, 439921, 4239	614	408	20887	4.168862170275276	2.2705615913342524E-14	5.676403978335631E-15	5.111735519757741E-15
GOTERM_CC_DIRECT	GO:0015629~actin cytoskeleton	36	5.651491365777081	5.650853974260513E-13	23603, 7169, 7168, 4430, 27, 1264, 9260, 23022, 558, 70, 71, 91624, 11346, 4627, 10456, 5074, 7791, 7430, 59, 4641, 1073, 1072, 2317, 55971, 10602, 2316, 30851, 79026, 51474, 667, 1265, 11034, 6876, 800, 3983, 60	614	281	20887	4.358167085907705	3.238043166930993E-10	6.475878654502547E-11	5.831681301436849E-11
GOTERM_CC_DIRECT	GO:0005737~cytoplasm	250	39.24646781789639	9.342205661520423E-13	6231, 8655, 81606, 595, 353, 5939, 358, 55323, 10892, 3875, 30820, 10653, 9630, 404672, 11072, 8666, 4188, 132864, 4189, 166614, 23612, 28989, 3094, 4738, 2317, 2316, 84316, 55573, 79763, 84313, 1466, 1465, 79649, 1906, 51776, 4734, 805, 27095, 4616, 5705, 2318, 84790, 6132, 7345, 6498, 9645, 6137, 1000, 23024, 4193, 27063, 378, 379, 11047, 4502, 4627, 5052, 6142, 6143, 7114, 4641, 63898, 10769, …	614	5754	20887	1.4780116140704838	5.353267829022457E-10	8.921806406752005E-11	8.034296868907565E-11
GOTERM_CC_DIRECT	GO:0001725~stress fiber	20	3.139717425431711	9.702851156980478E-12	9124, 7791, 59, 7168, 64236, 9260, 2317, 51474, 85458, 4919, 23022, 1265, 667, 800, 3983, 10398, 11346, 103910, 4627, 87	614	89	20887	7.644475350437361	5.559764648666032E-9	7.942476732785448E-10	7.152387424288466E-10
GOTERM_CC_DIRECT	GO:0030018~Z disc	24	3.767660910518053	1.7162638112255488E-11	9124, 11080, 10273, 64236, 9260, 2274, 1073, 2317, 1756, 2316, 3315, 1466, 1465, 23022, 667, 6513, 91624, 10398, 11346, 5339, 103910, 3856, 2318, 87	614	139	20887	5.873596887961943	9.834172476352876E-9	1.2292739547902993E-9	1.106990158240479E-9
GOTERM_CC_DIRECT	GO:0005912~adherens junction	27	4.23862	1.944642372537121E-10	9124, 4771, 64236, 1000, 9260, 29766, 2195, 83872, 91624, 3875, 4008, 5318, 11007, 4627, 7791, 7430, 8502, 5796, 6282, 55971, 83604, 1004, 301, 302, 29091, 60, 11135	614	199	20887	4.6154960470102955	1.1142799327679143E-7	1.2380889771819669E-8	1.1149282935879494E-8
GOTERM_CC_DIRECT	GO:0005903~brush border	15	2.3547880690737837	9.363512036043419E-10	7430, 5584, 4430, 4641, 1192, 2317, 2316, 358, 60, 5339, 103910, 4637, 54407, 4627, 87	614	58	20887	8.797736717960237	5.365291046999232E-7	5.3652923966528785E-8	4.831572210598404E-8
GOTERM_CC_DIRECT	GO:0042383~sarcolemma	19	2.9827315541601256	2.0812493961894604E-9	23603, 113146, 8291, 1000, 1756, 79026, 301, 302, 358, 6513, 857, 3688, 308, 858, 5339, 52, 3856, 54407, 2318	614	107	20887	6.040564400742793	1.1925551934854894E-6	1.0841417309241463E-7	9.762951713034195E-8
GOTERM_CC_DIRECT	GO:0005788~endoplasmic reticulum lumen	32	5.023547880690738	3.3109199004631206E-9	10272, 1286, 3486, 1000, 1284, 2098, 1282, 652, 56034, 2621, 1278, 1277, 493869, 813, 11167, 5955, 3956, 7057, 4189, 1296, 1295, 3371, 3490, 1303, 55033, 1301, 2335, 3487, 627, 1307, 3309, 140606	614	311	20887	3.5002356588497756	1.8971552899760269E-6	1.58096425247114E-7	1.4236955571991418E-7
GOTERM_CC_DIRECT	GO:0031982~vesicle	22	3.453689167974882	7.305532863627351E-8	23603, 7430, 4430, 4641, 64787, 1072, 1192, 9052, 79026, 301, 2950, 302, 654, 2597, 7106, 5315, 5865, 60, 83871, 805, 4637, 84790	614	179	20887	4.18097	4.1859828712964564E-5	3.2200541006603632E-6	2.8997345827936257E-6
GOTERM_CC_DIRECT	GO:0022626~cytosolic ribosome	16	2.511773940345369	9.50006488302184E-8	53918, 6142, 6155, 6176, 6132, 6143, 6223, 6222, 6137, 6158, 6193, 440275, 6209, 6208, 3921, 10973	614	94	20887	5.790283456927022	5.443389276549304E-5	3.888240841408225E-6	3.501452485456621E-6
GOTERM_CC_DIRECT	GO:0005604~basement membrane	16	2.511773940345369	1.4583240483882047E-7	7078, 59, 7058, 1286, 1296, 1284, 1282, 3371, 3339, 2335, 83872, 151887, 302, 667, 977, 30008	614	97	20887	5.611202525269486	8.355848284957723E-5	5.570797864842943E-6	5.016634726455424E-6
GOTERM_CC_DIRECT	GO:0005884~actin filament	16	2.511773940345369	3.271355865600168E-7	5074, 7430, 7169, 9645, 59, 7168, 4430, 2316, 81624, 301, 23022, 70, 5358, 71, 60, 87	614	103	20887	5.284336358748933	1.874311543160756E-4	1.1715543193680603E-5	1.0550122666560543E-5
GOTERM_CC_DIRECT	GO:0005576~extracellular region	100	15.698587127158556	1.365990967524192E-6	7286, 4053, 9588, 3486, 3485, 3084, 7042, 353, 151887, 5654, 10653, 51129, 7057, 7058, 3371, 5270, 4060, 3490, 1191, 2316, 5708, 2950, 3487, 1906, 805, 10424, 10544, 5683, 4233, 652, 56034, 2202, 2201, 813, 5315, 11167, 8828, 30008, 1515, 5054, 7078, 7114, 6422, 8566, 57493, 55075, 1404, 2335, 301, 302, 5689, 308, 4239, 5328, 50865, 10487, 5605, 6277, 5069, 152816, 2589, 2621, 54438, 3956, 6284, …	614	2101	20887	1.6191297148713115	7.82407118805839E-4	4.60419308465507E-5	4.146184348485194E-5
GOTERM_CC_DIRECT	GO:0016020~membrane	198	31.083202511773937	3.492412368727628E-6	4053, 6231, 8655, 22990, 222537, 3084, 79772, 2787, 358, 7436, 10893, 493869, 3995, 10653, 53827, 3756, 51528, 8665, 57194, 2317, 57633, 2316, 5708, 79649, 805, 10424, 5705, 6132, 11161, 90102, 7105, 6137, 1363, 378, 2201, 813, 10630, 30008, 4627, 6142, 6143, 4641, 7357, 28966, 27075, 51430, 84216, 7106, 7108, 706, 4637, 3309, 6155, 4771, 5069, 6158, 9780, 162461, 2589, 23480, 52, 10973, 285761, …	614	5048	20887	1.3343001646732089	0.00199915	1.1117512707116283E-4	1.0011582123685868E-4
GOTERM_CC_DIRECT	GO:0005856~cytoskeleton	36	5.651491365777081	4.669804635598809E-6	9124, 8655, 7168, 4771, 114884, 1264, 29766, 1756, 122786, 121512, 3315, 71, 5216, 3875, 8727, 7431, 7277, 7430, 7114, 65059, 59, 8502, 166614, 55075, 3094, 1191, 79960, 55971, 10602, 10625, 2597, 1265, 800, 60, 11135, 2318	614	518	20887	2.364179442355338	0.00267223	1.408314766420062E-4	1.2682206273520975E-4
GOTERM_CC_DIRECT	GO:0005615~extracellular space	95	14.91365777080063	5.889686895960963E-6	23768, 4053, 6277, 5069, 9588, 392255, 3486, 3485, 7042, 3084, 3315, 2621, 51200, 5654, 558, 10893, 51129, 3956, 6284, 7057, 59, 1152, 6281, 1073, 3371, 1072, 5270, 1192, 4060, 6282, 3490, 1191, 57633, 1303, 1301, 2950, 3487, 4015, 1906, 60, 3887, 1307, 10544, 64131, 8754, 285016, 10272, 1286, 1363, 1284, 1282, 3339, 652, 2247, 56034, 654, 2202, 1278, 1277, 140576, 70, 1839, 71, 11167, 10631, 385…	614	2033	20887	1.5896222107217877	0.00336911	1.687395295692816E-4	1.5195392191579287E-4
GOTERM_CC_DIRECT	GO:0005783~endoplasmic reticulum	63	9.89011	7.3860521528546854E-6	50507, 6155, 1382, 9780, 26232, 1936, 6747, 10456, 22800, 7494, 7057, 6166, 5352, 132864, 4189, 5355, 6400, 27338, 58485, 1192, 57194, 1191, 323, 54602, 10981, 27095, 10424, 9200, 4232, 11161, 10273, 6137, 2131, 256691, 81555, 284119, 51024, 10395, 6446, 813, 857, 5955, 6782, 57451, 55033, 2697, 55754, 84216, 57214, 6732, 824, 7108, 51435, 439921, 1727, 10488, 706, 5924, 29095, 10567, 5605, 3309,…	614	1185	20887	1.8085473961984084	0.00422328	2.0153370874217784E-4	1.8148585289871514E-4
GOTERM_CC_DIRECT	GO:0005743~mitochondrial inner membrane	34	5.337519623233909	1.4729487160635939E-5	132299, 64975, 291, 26517, 64928, 4728, 1337, 4708, 126328, 80303, 27089, 513, 514, 10573, 128308, 4702, 54958, 4725, 122704, 4726, 5250, 25915, 65993, 25994, 63875, 84709, 25874, 1191, 55013, 116541, 29796, 51258, 140823, 4713	614	501	20887	2.3086010389644165	0.00840454	3.836361883201997E-4	3.454734261312793E-4
GOTERM_CC_DIRECT	GO:0005911~cell-cell junction	19	2.9827315541601256	1.6446988589438343E-5	64065, 23768, 8502, 5796, 1000, 57493, 57451, 2195, 3339, 2316, 83604, 1265, 5754, 71, 60, 5318, 5605, 3856, 87	614	193	20887	3.3489139423807197	0.00937993	4.0974454181513787E-4	3.6898461357174716E-4
GOTERM_CC_DIRECT	GO:0005739~mitochondrion	73	11.459968602825747	1.7533711149585152E-5	284184, 50507, 8655, 9588, 27249, 26517, 7284, 1337, 4728, 2744, 126328, 27089, 513, 1892, 10573, 128308, 4725, 51406, 10456, 25994, 63875, 84709, 1152, 25996, 25874, 25953, 1192, 1191, 1029, 55013, 50484, 2950, 51258, 54602, 10981, 8870, 4232, 10273, 93974, 64975, 291, 64928, 284119, 3939, 80303, 51024, 23022, 6446, 5315, 10630, 4702, 122704, 5250, 64065, 6586, 5694, 65993, 23474, 23479, 5805, 7…	614	1485	20887	1.6722611566259773	0.0099966	4.186173536963455E-4	3.769747897160808E-4
GOTERM_CC_DIRECT	GO:0030864~cortical actin cytoskeleton	11	1.726844583987441	2.1154887626091973E-5	1756, 4771, 64236, 6513, 1000, 11034, 10395, 824, 10487, 55915, 87	614	66	20887	5.669652551574376	0.0120487	4.8487002439002807E-4	4.3663688060253833E-4
GOTERM_CC_DIRECT	GO:0005587~collagen type IV trimer	6	0.9419152276295133	2.2671076337117166E-5	1278, 1277, 1286, 1284, 1282, 1307	614	13	20887	15.700576296667501	0.012906659388183805	4.996356438910822E-4	4.499336688443253E-4
GOTERM_CC_DIRECT	GO:0030175~filopodium	12	1.8838304552590266	2.3947610713964022E-5	1756, 7430, 121512, 65059, 59, 4771, 4430, 70, 57451, 3688, 2195, 10630	614	81	20887	5.0396911569550005	0.013628425778131503	5.082215162630142E-4	4.576654492002013E-4
GOTERM_CC_DIRECT	GO:0048471~perinuclear region of cytoplasm	44	6.907378335949764	3.360676494044802E-5	50507, 6277, 4430, 4771, 9588, 3265, 2195, 100131187, 9341, 1756, 2589, 26471, 140576, 3675, 857, 83871, 10892, 858, 3875, 5339, 51504, 6284, 6881, 7430, 8666, 132864, 9811, 8502, 1192, 1191, 2316, 3624, 10207, 1026, 2597, 54602, 5865, 3688, 627, 4734, 827, 5605, 10544, 140606	614	761	20887	1.9668702675632526	0.019072768350535174	6.877384396741685E-4	6.193246681882563E-4
GOTERM_CC_DIRECT	GO:0005581~collagen trimer	13	2.0408163265306123	3.659921636426546E-5	6222, 1286, 1296, 1284, 1295, 1282, 1303, 1301, 1278, 1277, 4015, 51435, 1307	614	100	20887	4.422328990228013	0.020753357174037257	7.231500336801416E-4	6.51213642895206E-4
GOTERM_CC_DIRECT	GO:0032587~ruffle membrane	13	2.0408163265306123	4.463477966516189E-5	23603, 7430, 7168, 4771, 4641, 64787, 1072, 59338, 378, 10395, 83442, 3688, 10630	614	102	20887	4.3356166570862875	0.025251996704345192	8.525242916045923E-4	7.677182102407846E-4
GOTERM_CC_DIRECT	GO:0043034~costamere	6	0.9419152276295133	1.336001533358596E-4	1756, 79026, 113146, 5339, 3856, 2318	614	18	20887	11.339305103148751	0.0737008	0.00246945	0.0022238
GOTERM_CC_DIRECT	GO:0030027~lamellipodium	17	2.6687598116169546	2.1647915475329628E-4	23603, 65059, 59, 4771, 1000, 6050, 2195, 1072, 121512, 323, 23022, 70, 3983, 60, 3688, 10630, 10456	614	195	20887	2.9656644115927504	0.11666961280408106	0.00387633	0.00349073
GOTERM_CC_DIRECT	GO:0000502~proteasome complex	9	1.4128728414442702	2.7648632287628544E-4	5690, 5708, 3315, 5683, 5694, 5684, 11047, 5689, 5705	614	58	20887	5.278642030776142	0.1465331422133097	0.00480081	0.00432324
GOTERM_CC_DIRECT	GO:0016460~myosin II complex	7	1.098901098901099	3.5128091227731715E-4	7134, 140465, 10398, 805, 103910, 4637, 4627	614	33	20887	7.215921429276477	0.1823487063292878	0.00592012	0.0053312
GOTERM_CC_DIRECT	GO:0022625~cytosolic large ribosomal subunit	10	1.5698587127158554	4.5779347384908677E-4	6142, 6166, 6155, 6176, 6132, 6143, 6137, 6158, 63875, 10573	614	78	20887	4.361271193518751	0.2307780442402807	0.00749473	0.00674918
GOTERM_CC_DIRECT	GO:0045202~synapse	30	4.709576138147567	4.950060111717828E-4	23768, 23603, 6155, 6231, 5684, 6137, 6158, 2131, 6193, 9341, 7284, 1756, 2744, 71, 6209, 128308, 6143, 3692, 6520, 132864, 8665, 23034, 57451, 1191, 1404, 2239, 323, 60, 2817, 3688	614	505	20887	2.020866256006708	0.2470140190443043	0.00787885	0.00709509
GOTERM_CC_DIRECT	GO:0001726~ruffle	11	1.726844583987441	6.582687798579102E-4	7430, 121512, 51474, 6277, 23022, 9260, 3688, 10630, 4627, 87, 6282	614	99	20887	3.7797683677162506	0.3142980431604323	0.010194270563745474	0.00918018
GOTERM_CC_DIRECT	GO:0045111~intermediate filament cytoskeleton	8	1.2558869701726845	7.705009285071515E-4	7431, 23195, 90102, 667, 5204, 5339, 3855, 3856	614	52	20887	5.233525432222501	0.3570364259760975	0.011320436718835841	0.010194319977171542
GOTERM_CC_DIRECT	GO:0022627~cytosolic small ribosomal subunit	8	1.2558869701726845	7.705009285071515E-4	51065, 6231, 6223, 6222, 6193, 6209, 6208, 3921	614	52	20887	5.233525432222501	0.3570364259760975	0.011320436718835841	0.010194319977171542
GOTERM_CC_DIRECT	GO:0005886~plasma membrane	200	31.39717425431711	8.891145441900594E-4	8655, 2791, 3084, 2787, 1212, 358, 7436, 10893, 30820, 10653, 53827, 3756, 64393, 9630, 23612, 57194, 9074, 3094, 2317, 2316, 55573, 800, 6237, 4734, 805, 2318, 10544, 8793, 7345, 27, 90102, 7105, 1363, 1000, 4193, 378, 379, 51421, 23022, 11047, 10630, 10512, 4627, 64065, 5054, 8323, 4641, 27075, 2335, 1004, 2697, 84216, 9528, 7106, 824, 7108, 55915, 3309, 6277, 4771, 26511, 9780, 3675, 5074, 628…	614	5592	20887	1.2166636376769047	0.39931779027847203	0.0127366	0.011469577620051767
GOTERM_CC_DIRECT	GO:0009986~cell surface	35	5.4945054945054945	0.00108104	8793, 8754, 4233, 93974, 1000, 9341, 1756, 57007, 56034, 4907, 558, 977, 3675, 1839, 137970, 4008, 7057, 6520, 3693, 8323, 6422, 5796, 6281, 1191, 2239, 301, 302, 4919, 2817, 3688, 5328, 10267, 1604, 3309, 10544	614	657	20887	1.8122177105488873	0.4619326112539087	0.015108205103479036	0.013605294648159133
GOTERM_CC_DIRECT	GO:0031941~filamentous actin	7	1.098901098901099	0.00116928	9124, 1756, 81624, 64236, 4641, 9260, 71	614	41	20887	5.807936760149361	0.48849192078948656	0.0159524	0.0143655
GOTERM_CC_DIRECT	GO:0032432~actin filament bundle	5	0.7849293563579277	0.00128911	1756, 2316, 81624, 667, 5358	614	17	20887	10.005269208660662	0.5224751240043042	0.016806017731012927	0.015134214920074468
GOTERM_CC_DIRECT	GO:0030054~cell junction	15	2.3547880690737837	0.00129051	8502, 5796, 1000, 23034, 26136, 57451, 1756, 10207, 10848, 1004, 2697, 667, 5318, 10630, 87	614	187	20887	2.728709784180181	0.5228585714188847	0.016806017731012927	0.015134214920074468
GOTERM_CC_DIRECT	GO:0005762~mitochondrial large ribosomal subunit	8	1.2558869701726845	0.00134234	64928, 116541, 51258, 64975, 63875, 10573, 128308, 122704	614	57	20887	4.77444	0.5368373898214746	0.017092452825583557	0.015392156471206137
GOTERM_CC_DIRECT	GO:0045121~membrane raft	16	2.511773940345369	0.00148296	4641, 6281, 1756, 79026, 284119, 2697, 302, 10395, 824, 857, 2817, 3688, 858, 10630, 1604, 84790	614	211	20887	2.5795575590101425	0.5727409144765674	0.0183949	0.016565057185947293
GOTERM_CC_DIRECT	GO:0016459~myosin complex	7	1.098901098901099	0.00150883	10627, 4430, 140465, 4641, 103910, 4637, 4627	614	43	20887	5.5378001666540415	0.5790385634548605	0.0183949	0.016565057185947293
GOTERM_CC_DIRECT	GO:0045335~phagocytic vesicle	9	1.4128728414442702	0.00186711	2317, 7791, 7431, 3693, 4641, 10981, 71, 83871, 9341	614	77	20887	3.976119971233978	0.6572835224714636	0.022288578364103088	0.020071389940448853
GOTERM_CC_DIRECT	GO:0031012~extracellular matrix	17	2.6687598116169546	0.00205272	23768, 7057, 4053, 7078, 1296, 4060, 57633, 1404, 2335, 2202, 2201, 1277, 4313, 10893, 2817, 10631, 30008	614	240	20887	2.4096023344191093	0.6919265611158355	0.0240042	0.021616392103804942
GOTERM_CC_DIRECT	GO:0005905~clathrin-coated pit	8	1.2558869701726845	0.00241573	57007, 26020, 130340, 57214, 7436, 1174, 1173, 8218	614	63	20887	4.31974	0.7498984848289694	0.0274959	0.024760691896648424
GOTERM_CC_DIRECT	GO:0005839~proteasome core complex	5	0.7849293563579277	0.00244728	5690, 5683, 5694, 5684, 5689	614	20	20887	8.504478827361565	0.7543896191344692	0.0274959	0.024760691896648424
GOTERM_CC_DIRECT	GO:0005826~actomyosin contractile ring	4	0.6279434850863422	0.00348028	1756, 7168, 667, 4627	614	11	20887	12.37015102161682	0.8643499933596058	0.03835	0.0345351
GOTERM_CC_DIRECT	GO:0031093~platelet alpha granule lumen	8	1.2558869701726845	0.00373415	7057, 5054, 7114, 2621, 2335, 7042, 87, 1191	614	68	20887	4.002107683464265	0.8827766346496841	0.040371116236846374	0.036355141323233385
GOTERM_CC_DIRECT	GO:0016327~apicolateral plasma membrane	5	0.7849293563579277	0.00489189	8323, 1000, 4734, 3856, 9074	614	24	20887	7.087065689467969	0.9397908645161772	0.0519084	0.0467447

## Sheet: Sheet10
Downregulated in TC iMGs vs MC iMGs
Category	Term	Count	%	PValue	Genes	List Total	Pop Hits	Pop Total	Fold Enrichment	Bonferroni	Benjamini	FDR
GOTERM_CC_DIRECT	GO:0022626~cytosolic ribosome	64	12.955465587044534	3.710194886416935E-81	6230, 6152, 6232, 6154, 6157, 9349, 6156, 6233, 6159, 6158, 2197, 6191, 23521, 6193, 6194, 6227, 6229, 6228, 6164, 6122, 6165, 6201, 6124, 6203, 6202, 6125, 25873, 6161, 3921, 4736, 6175, 6130, 6210, 9045, 6133, 6176, 6132, 6135, 6134, 6137, 6136, 6205, 6128, 6204, 6207, 6206, 6129, 1915, 6209, 6208, 6142, 6141, 6188, 6187, 6143, 6146, 6223, 7311, 6189, 6222, 6147, 6224, 6138, 6217	482	94	20887	29.504016950648893	1.8513872483220507E-78	1.8513872483220507E-78	1.6250653602506176E-78
GOTERM_CC_DIRECT	GO:0005925~focal adhesion	75	15.182186234817813	1.0789341520971856E-42	10095, 9349, 6156, 10094, 10097, 8412, 6191, 391, 23521, 6193, 5216, 54518, 6122, 6201, 6124, 6641, 6203, 6202, 6125, 23092, 57514, 10109, 1785, 30011, 9902, 3685, 5788, 60, 4736, 6175, 6130, 6133, 6176, 6132, 9404, 9448, 6136, 79834, 975, 23143, 6205, 6128, 6204, 6207, 6129, 6209, 6208, 5879, 8826, 6141, 57091, 7431, 6188, 6187, 6143, 6146, 6223, 6189, 6222, 5058, 11252, 26986, 6181, 4082, 23191…	482	435	20887	7.471383602804407	5.383881418964956E-40	2.691940709482478E-40	2.3628657930928364E-40
GOTERM_CC_DIRECT	GO:0005829~cytosol	271	54.8583	3.168158427244457E-42	6230, 25902, 6232, 6231, 6234, 10095, 6233, 10094, 7204, 10097, 7324, 23048, 51088, 6227, 6229, 6228, 3635, 2309, 6001, 6122, 6124, 8301, 8665, 6125, 23179, 240, 3094, 57514, 23294, 2313, 84433, 30011, 55214, 800, 8536, 3646, 5704, 4736, 92521, 6130, 6133, 9882, 6132, 6135, 9404, 6134, 6137, 6136, 4193, 132, 29123, 23380, 27185, 6128, 1915, 4502, 6129, 54935, 5052, 6142, 5295, 6141, 6143, 6146, 7…	482	5649	20887	2.078867188332088	1.5809110551949843E-39	5.269703517316614E-40	4.625511303776908E-40
GOTERM_CC_DIRECT	GO:0022627~cytosolic small ribosomal subunit	34	6.882591093117409	1.5191726364191193E-41	6230, 6210, 6232, 6231, 6234, 6233, 2197, 6191, 6193, 6192, 6194, 51065, 6227, 6205, 6204, 6229, 6207, 6228, 6206, 6209, 6208, 10399, 6188, 6187, 6223, 6201, 6222, 7311, 6189, 6203, 6224, 6202, 6217, 3921	482	52	20887	28.333785509096714	7.580671455731406E-39	1.8951678639328515E-39	1.6634940368789357E-39
GOTERM_CC_DIRECT	GO:0022625~cytosolic large ribosomal subunit	38	7.6923076923076925	6.424818777653818E-40	6175, 6152, 6130, 9045, 6133, 6154, 6176, 6132, 6157, 6135, 9349, 6156, 6134, 6159, 6137, 6158, 6136, 23521, 6171, 6128, 6129, 6164, 6142, 6141, 6166, 6122, 6165, 6143, 6146, 6124, 7311, 6147, 6125, 25873, 6181, 6161, 6138, 4736	482	78	20887	21.111448026385784	3.205984570049255E-37	6.41196914009851E-38	5.628141249224744E-38
GOTERM_CC_DIRECT	GO:0005840~ribosome	37	7.489878542510121	1.3327947515026378E-30	6230, 6197, 6130, 6232, 6133, 6231, 6176, 6234, 9349, 6233, 6134, 6191, 23521, 6171, 6193, 6192, 6194, 6128, 6205, 6204, 6207, 6228, 1915, 6208, 10399, 6188, 6187, 6146, 6223, 6201, 6222, 7311, 6189, 6203, 25873, 27230, 6138	482	118	20887	13.5878	6.650645809998163E-28	1.1084409683330272E-28	9.729401685969257E-29
GOTERM_CC_DIRECT	GO:0070062~extracellular exosome	136	27.530364372469634	1.6781019091740252E-26	6230, 6231, 6234, 10095, 6233, 10094, 9349, 10097, 3123, 3122, 6191, 6193, 2787, 55845, 6624, 7178, 6122, 6124, 5795, 6125, 2683, 1471, 1192, 3094, 3490, 2, 1500, 3127, 2950, 84433, 645, 6515, 5788, 6239, 3646, 55619, 3921, 4736, 6135, 6136, 56155, 91703, 1915, 29085, 8826, 5052, 5176, 50618, 6146, 6147, 8566, 6261, 4082, 387, 55198, 2059, 302, 942, 822, 308, 11059, 10487, 10006, 6152, 23406, 615…	482	2258	20887	2.610020985780388	8.373728526778385E-24	1.1962469323969123E-24	1.0500123374546044E-24
GOTERM_CC_DIRECT	GO:0005737~cytoplasm	240	48.582995951417004	1.1665449287932363E-25	6230, 6231, 6234, 10095, 6233, 10094, 7204, 10097, 8412, 10659, 51088, 6227, 57509, 6229, 6228, 2309, 6122, 6124, 6125, 1471, 55691, 3094, 84433, 30011, 51411, 6239, 3646, 1902, 4736, 6130, 6133, 6132, 6498, 6135, 9404, 8554, 6137, 6136, 54491, 4193, 23380, 55589, 23143, 6128, 1915, 4502, 6129, 54935, 5052, 6142, 5295, 6141, 57091, 6143, 6146, 7114, 5058, 6147, 9770, 6261, 4082, 6938, 23150, 822,…	482	5754	20887	1.807467148957896	5.821059194678249E-23	7.276323993347811E-24	6.386833485142969E-24
GOTERM_CC_DIRECT	GO:0045202~synapse	50	10.121457489878543	1.2966525504230484E-17	6197, 6152, 6154, 6231, 6234, 9349, 6233, 6158, 6191, 23521, 6193, 23085, 54434, 6546, 6227, 6228, 6164, 6001, 6201, 6641, 6203, 8665, 25873, 1785, 30011, 5788, 60, 5704, 9444, 6130, 6210, 6137, 2771, 51386, 6205, 1837, 6209, 221935, 6143, 7311, 6189, 22829, 6224, 133418, 7074, 23191, 2776, 6138, 3786, 6217	482	505	20887	4.290497514481739	6.470296226611012E-15	7.189218029567791E-16	6.310375745392168E-16
GOTERM_CC_DIRECT	GO:1990904~ribonucleoprotein complex	29	5.870445344129554	6.980189352055429E-14	6175, 3181, 6154, 6176, 9349, 6233, 4773, 6191, 23521, 6171, 6193, 6194, 10659, 677, 678, 6129, 10399, 8826, 6188, 6146, 6124, 6201, 7311, 6189, 6203, 6125, 6202, 26986, 60	482	210	20887	5.984222485674768	3.484668109621225E-11	3.3587836213477916E-12	2.9481908339686027E-12
GOTERM_CC_DIRECT	GO:0016020~membrane	190	38.46153846153847	7.404132231427997E-14	25902, 6231, 7168, 6233, 10094, 9349, 4056, 10097, 8412, 3123, 3122, 6191, 6193, 6192, 6194, 80003, 3119, 3117, 23161, 26031, 2787, 3115, 753, 3113, 6229, 6228, 10257, 53827, 6124, 8301, 8665, 6125, 25873, 2683, 1192, 241, 138050, 3127, 30011, 9902, 6515, 5788, 3646, 55619, 3921, 5704, 4736, 92521, 6130, 6133, 643680, 6132, 9766, 6135, 9404, 6134, 6137, 6136, 29887, 2205, 51386, 6128, 1915, 6129,…	482	5048	20887	1.6310350099624518	3.695188599550647E-11	3.3587836213477916E-12	2.9481908339686027E-12
GOTERM_CC_DIRECT	GO:0015935~small ribosomal subunit	11	2.2267206477732793	1.0361043699238257E-13	6230, 6231, 6234, 6222, 6227, 6229, 2197, 6191, 6217, 10399, 6194	482	15	20887	31.778284923928076	5.1688320290566026E-11	4.308467338266575E-12	3.781780950221964E-12
GOTERM_CC_DIRECT	GO:0032040~small-subunit processome	19	3.8461538461538463	1.1319818332840337E-13	6210, 6232, 6223, 6201, 6234, 6189, 6233, 6203, 6202, 6191, 6193, 6194, 6205, 6229, 6207, 6217, 6228, 6206, 6208	482	77	20887	10.692811338039554	5.650813150737122E-11	4.345068729297945E-12	3.813908022910821E-12
GOTERM_CC_DIRECT	GO:0030027~lamellipodium	26	5.263157894736842	3.788061682037777E-12	10094, 4651, 199, 23380, 54434, 832, 55704, 55845, 6624, 5879, 54518, 50618, 65059, 5058, 26986, 23191, 387, 57514, 10109, 1500, 23075, 30011, 822, 60, 10006, 2934	482	195	20887	5.777869986168742	1.890252399050496E-9	1.3501734138120363E-10	1.1851221548089616E-10
GOTERM_CC_DIRECT	GO:0014069~postsynaptic density	25	5.060728744939271	2.56797702807593E-9	6230, 6175, 6252, 9045, 6232, 6132, 6156, 6136, 23380, 27185, 832, 6546, 6128, 6207, 6129, 6208, 6188, 6223, 6222, 1785, 2059, 85461, 3646, 4736, 10006	482	244	20887	4.439961567240323	1.2814197302146724E-6	8.542803580065928E-8	7.498492921981716E-8
GOTERM_CC_DIRECT	GO:0001726~ruffle	16	3.2388663967611335	8.004358863957714E-9	93663, 6277, 5058, 4651, 1021, 6282, 23191, 199, 23150, 55198, 822, 4644, 64092, 6624, 5921, 8826	482	99	20887	7.003478771113626	3.994167101617485E-6	2.496359420696812E-7	2.1911932390084243E-7
GOTERM_CC_DIRECT	GO:0005634~nucleus	201	40.688259109311744	9.39793869322273E-9	6230, 6232, 10095, 6233, 10094, 7325, 10097, 7324, 10659, 27086, 57509, 84441, 6229, 2309, 6001, 6122, 6124, 8301, 6125, 3094, 2313, 8536, 6239, 3646, 5704, 4736, 6130, 9760, 6133, 6498, 9404, 6134, 8554, 6137, 23389, 4193, 132, 29123, 23380, 55589, 1112, 6128, 1915, 4502, 135112, 6129, 6925, 5052, 5295, 6141, 6146, 7114, 6147, 8566, 9770, 6938, 387, 58504, 822, 6138, 5966, 11059, 5604, 10643, 96…	482	6175	20887	1.4105488265828954	4.689560412107774E-6	2.7585714164224366E-7	2.42135126331268E-7
GOTERM_CC_DIRECT	GO:0032587~ruffle membrane	16	3.2388663967611335	1.2172088892308092E-8	6188, 7168, 5058, 5795, 11252, 7074, 199, 387, 55198, 51177, 2059, 3685, 5336, 1729, 1915, 5879	482	102	20887	6.7974941013749905	6.073853948351804E-6	3.374373531812077E-7	2.961874963794969E-7
GOTERM_CC_DIRECT	GO:0005654~nucleoplasm	142	28.74493927125506	5.8412365603808285E-8	6197, 6230, 6232, 6231, 6234, 6233, 9349, 7324, 6191, 6193, 6192, 6194, 10659, 27086, 27244, 6227, 84441, 6229, 284058, 6228, 4205, 2309, 4208, 6001, 6125, 219771, 221037, 240, 3094, 9592, 2313, 23294, 55214, 645, 3646, 55619, 3921, 5704, 92521, 6132, 25849, 6498, 6135, 8554, 23389, 4193, 132, 29123, 51386, 29085, 54935, 161742, 5058, 8566, 3398, 9770, 6938, 55870, 1523, 3709, 80774, 822, 5966, 2…	482	4030	20887	1.5269060881562555	2.9147346499058813E-5	1.5340931808579123E-6	1.34655874391937E-6
GOTERM_CC_DIRECT	GO:0042613~MHC class II protein complex	9	1.8218623481781375	8.097516147071964E-8	3108, 3119, 3117, 3127, 972, 3115, 3113, 3123, 3122	482	26	20887	15.000239387168847	4.0405790871056446E-5	2.020330278694455E-6	1.7733560362087602E-6
GOTERM_CC_DIRECT	GO:0015629~actin cytoskeleton	24	4.8583	1.68104141544931E-7	10095, 7168, 10094, 10097, 4542, 4082, 9262, 10109, 2533, 23075, 79834, 832, 23143, 80774, 800, 822, 6876, 4644, 83992, 60, 6624, 11214, 8826, 2934	482	281	20887	3.7011266815315778	8.38804554949002E-5	3.994474601472408E-6	3.5061720950799896E-6
GOTERM_CC_DIRECT	GO:0005886~plasma membrane	179	36.23481781376518	4.3324232166456864E-7	6233, 7204, 3123, 3122, 23048, 7040, 91010, 10019, 3119, 79895, 3117, 26031, 2787, 26034, 3115, 3597, 3113, 57509, 84168, 10257, 3635, 53827, 54518, 9873, 6001, 93663, 8301, 5795, 219771, 2683, 23179, 1471, 1192, 3094, 138050, 1500, 3127, 84433, 30011, 645, 800, 51411, 6515, 5788, 3921, 1902, 8795, 643680, 25849, 9404, 4193, 132, 23380, 2205, 80820, 1915, 29085, 8826, 4360, 64581, 5295, 57091, 94…	482	5592	20887	1.3871227568725921	2.1616459841722335E-4	9.826723568664534E-6	8.625460767685504E-6
GOTERM_CC_DIRECT	GO:0005856~cytoskeleton	33	6.680161943319838	4.823692330747167E-7	7168, 8554, 55083, 391, 23048, 56990, 397, 51088, 54434, 1794, 832, 5216, 55845, 6624, 3635, 5879, 54518, 57091, 7431, 7114, 65059, 6641, 11252, 55691, 3094, 23092, 387, 23150, 30011, 800, 60, 9208, 10006	482	518	20887	2.76066	2.406733389009874E-4	1.0465315100186244E-5	9.185988003770693E-6
GOTERM_CC_DIRECT	GO:0030666~endocytic vesicle membrane	12	2.42915	9.742713035769983E-7	3119, 3117, 3127, 1785, 972, 6233, 3115, 7311, 3113, 3123, 3122, 4193	482	74	20887	7.027139172367387	4.8604345987379727E-4	2.025672418687176E-5	1.778045129028022E-5
GOTERM_CC_DIRECT	GO:0005938~cell cortex	17	3.4412955465587043	1.6759261386017295E-6	4651, 10097, 22906, 23048, 4082, 6261, 387, 2885, 2059, 3709, 51411, 5216, 83992, 6624, 11214, 5879, 8826	482	167	20887	4.411248043332423	8.359382527429737E-4	3.3451485726490525E-5	2.9362225948302302E-5
GOTERM_CC_DIRECT	GO:0005783~endoplasmic reticulum	54	10.931174089068826	2.957769437129709E-6	6152, 6157, 4056, 127544, 29108, 92140, 6194, 3638, 1730, 79974, 5578, 4644, 6229, 6228, 1936, 1933, 10577, 6164, 6166, 6201, 6202, 6125, 1471, 259230, 1192, 241, 2752, 55214, 10981, 7405, 9709, 6175, 6252, 5321, 6134, 6137, 29887, 6171, 55704, 6446, 6721, 11124, 6141, 6188, 7311, 6189, 6786, 27032, 27230, 3709, 122618, 10961, 5604, 10006	482	1185	20887	1.9747150585640003	0.00147484	5.676642112029711E-5	4.9827038979338945E-5
GOTERM_CC_DIRECT	GO:0098553~lumenal side of endoplasmic reticulum membrane	8	1.6194331983805668	1.2645085928545929E-5	3119, 3117, 3127, 972, 3115, 3113, 3123, 3122	482	35	20887	9.904919976289271	0.00629007	2.3369992142016364E-4	2.051313939519673E-4
GOTERM_CC_DIRECT	GO:0034774~secretory granule lumen	13	2.631578947368421	1.5279551539729216E-5	23406, 4790, 9535, 8566, 29108, 240, 6282, 23191, 2950, 51411, 1915, 718, 2934	482	116	20887	4.856399341822865	0.00759556	2.7230343636874566E-4	2.39015841942907E-4
GOTERM_CC_DIRECT	GO:0031982~vesicle	16	3.2388663967611335	1.797033096638932E-5	9882, 7311, 6233, 8301, 4542, 1471, 1192, 115825, 387, 55198, 2950, 2059, 302, 975, 4644, 60	482	179	20887	3.8734323929622847	0.00892719	3.0921362593890593E-4	2.7141396425098356E-4
GOTERM_CC_DIRECT	GO:0001891~phagocytic cup	7	1.417004048582996	3.539985538303089E-5	199, 1785, 7124, 11031, 51411, 56990, 10399	482	28	20887	10.833506224066392	0.0175097	5.888175945377471E-4	5.16837888592251E-4
GOTERM_CC_DIRECT	GO:0010008~endosome membrane	20	4.048582995951417	3.886454819268287E-5	4360, 25849, 7311, 6233, 9445, 3123, 3122, 23092, 3108, 2217, 3119, 5906, 3117, 55198, 3127, 3115, 3113, 84168, 9779, 223082	482	286	20887	3.0303513913472417	0.0192069	6.255938563918953E-4	5.491184551095192E-4
GOTERM_CC_DIRECT	GO:0030658~transport vesicle membrane	8	1.6194331983805668	5.168863729754154E-5	3119, 3117, 3127, 972, 3115, 3113, 3123, 3122	482	43	20887	8.062144166747082	0.025463491225886425	8.060196878585384E-4	7.074882230100998E-4
GOTERM_CC_DIRECT	GO:0012507~ER to Golgi transport vesicle membrane	9	1.8218623481781375	5.9049421779048004E-5	3119, 3117, 3127, 972, 3115, 3113, 3123, 6721, 3122	482	59	20887	6.610274984176103	0.029036626183009173	8.891876284587159E-4	7.804893412122597E-4
GOTERM_CC_DIRECT	GO:0032588~trans-Golgi network membrane	12	2.42915	6.058593059638546E-5	3119, 3117, 3127, 972, 9712, 3115, 11031, 3113, 3123, 3122, 122618, 162	482	113	20887	4.601843351815812	0.029780840361382843	8.891876284587159E-4	7.804893412122597E-4
GOTERM_CC_DIRECT	GO:0045335~phagocytic vesicle	10	2.0242914979757085	6.805161919828134E-5	1536, 23380, 7431, 55198, 11031, 3685, 122618, 10981, 7405, 2934	482	77	20887	5.6278	0.0333888	9.702216565697827E-4	8.516174059670636E-4
GOTERM_CC_DIRECT	GO:0005730~nucleolus	56	11.336032388663968	7.382649761300032E-5	6197, 6230, 6232, 6154, 6234, 9349, 6233, 4651, 29108, 6191, 23521, 6193, 6194, 1730, 80204, 57509, 6229, 6228, 10257, 6164, 6122, 6201, 6124, 6203, 6202, 6125, 25873, 219771, 2120, 6130, 6210, 6135, 6137, 6136, 4193, 1316, 2885, 6205, 6204, 6207, 6206, 6129, 1915, 6208, 9839, 6141, 6188, 6143, 6223, 6189, 6147, 9732, 2773, 864, 822, 6217	482	1400	20887	1.7333609958506224	0.036170418078560806	0.00102332	8.982223876248371E-4
GOTERM_CC_DIRECT	GO:0030667~secretory granule membrane	11	2.2267206477732793	1.2268240764019467E-4	387, 3709, 11031, 7305, 2683, 1729, 6515, 5788, 391, 5879, 8826	482	102	20887	4.673277194695306	0.059385860292478054	0.00165455	0.00145229
GOTERM_CC_DIRECT	GO:0005884~actin filament	11	2.2267206477732793	1.331279216860402E-4	199, 23406, 1730, 7168, 5058, 3059, 1729, 4644, 60, 5879, 8826	482	103	20887	4.627905571445837	0.0642765	0.00174818	0.00153447
GOTERM_CC_DIRECT	GO:0009986~cell surface	32	6.477732793522267	1.4280404982791768E-4	8795, 7124, 3684, 3123, 3122, 7040, 2205, 972, 3115, 3113, 84168, 718, 64581, 4360, 4261, 5795, 8301, 22829, 64805, 3108, 1524, 1500, 302, 942, 7305, 6678, 3685, 3786, 5788, 10961, 5329, 1902	482	657	20887	2.11064	0.0687843	0.00182716	0.0016038
GOTERM_CC_DIRECT	GO:0005769~early endosome	19	3.8461538461538463	3.9865488618027345E-4	9135, 25849, 8301, 11252, 11031, 22906, 162, 115825, 2889, 5906, 23161, 1730, 302, 122618, 4644, 10981, 7405, 5604, 285195	482	315	20887	2.6137983270763354	0.18042425004368767	0.00497322	0.00436527
GOTERM_CC_DIRECT	GO:0036464~cytoplasmic ribonucleoprotein granule	9	1.8218623481781375	6.494765024777197E-4	6175, 6158, 6128, 26986, 60, 6191, 5879, 8826, 6194	482	83	20887	4.698870169474579	0.2768901010897358	0.0079046	0.00693831
GOTERM_CC_DIRECT	GO:0043231~intracellular membrane-bounded organelle	38	7.6923076923076925	6.870784122920001E-4	92521, 25849, 5321, 4056, 9445, 23048, 91010, 27306, 2889, 1316, 10659, 256987, 1730, 753, 3113, 55803, 6721, 9779, 6206, 4208, 9135, 26509, 8301, 11252, 162, 115825, 1601, 6938, 3108, 57713, 864, 55214, 645, 3344, 23077, 6678, 223082, 5903	482	915	20887	1.799664421921411	0.29034047403677066	0.00816315	0.00716525
GOTERM_CC_DIRECT	GO:0030864~cortical actin cytoskeleton	8	1.6194331983805668	7.927972794050827E-4	23406, 9535, 3059, 1915, 11214, 10487, 8826, 2934	482	66	20887	5.252609078335219	0.3268336095514064	0.00920014	0.00807547
GOTERM_CC_DIRECT	GO:0030670~phagocytic vesicle membrane	9	1.8218623481781375	8.229382496024265E-4	1536, 2889, 3119, 1785, 3115, 11031, 10981, 5879, 285195	482	86	20887	4.534956093795233	0.33689056861442834	0.00933287	0.00819198
GOTERM_CC_DIRECT	GO:0035579~specific granule membrane	9	1.8218623481781375	0.0011931	1536, 5906, 138050, 79895, 5795, 3684, 3685, 6515, 5329	482	91	20887	4.285782682048242	0.448831	0.013027	0.0114346
GOTERM_CC_DIRECT	GO:0032433~filopodium tip	5	1.0121457489878543	0.00121759	23191, 26031, 4651, 4644, 10006	482	21	20887	10.317624975301323	0.45553344443790045	0.013027	0.0114346
GOTERM_CC_DIRECT	GO:0030669~clathrin-coated endocytic vesicle membrane	8	1.6194331983805668	0.001227	3119, 3117, 3127, 972, 3115, 3113, 3123, 3122	482	71	20887	4.882707030565133	0.4580854777653852	0.013027	0.0114346
GOTERM_CC_DIRECT	GO:0005635~nuclear envelope	14	2.834008097165992	0.00131713	26509, 6277, 5321, 4056, 1192, 240, 54491, 241, 1536, 79668, 11124, 5879, 5903, 2879	482	212	20887	2.8616808893760273	0.4819484167158218	0.013692650833146528	0.012018799729294947
GOTERM_CC_DIRECT	GO:0005911~cell-cell junction	13	2.631578947368421	0.0017739	5295, 5058, 5795, 11252, 7074, 3937, 1500, 2885, 54532, 30011, 60, 6624, 3987	482	193	20887	2.918872143271774	0.5876817785349295	0.018064771693616515	0.0158565
GOTERM_CC_DIRECT	GO:0009897~external side of plasma membrane	21	4.251012145748987	0.00238391	7124, 3684, 3123, 2683, 3572, 3570, 2217, 3119, 1524, 2205, 972, 3115, 3597, 942, 3685, 9308, 84168, 5788, 308, 5329, 1438	482	429	20887	2.1212459739430694	0.6960799486817909	0.0237914	0.020883
GOTERM_CC_DIRECT	GO:1904813~ficolin-1-rich granule lumen	10	2.0242914979757085	0.00244934	23406, 9535, 2950, 10097, 51411, 2495, 1471, 1915, 240, 2934	482	125	20887	3.466721991701245	0.7058653859497428	0.023965068338000935	0.0210355
GOTERM_CC_DIRECT	GO:0032991~protein-containing complex	29	5.870445344129554	0.00251347	6850, 6498, 6135, 9349, 6134, 29108, 4193, 2889, 4929, 972, 1837, 2309, 718, 4208, 165918, 9135, 6122, 6641, 6201, 5058, 6125, 3398, 2683, 9770, 2533, 60, 7405, 223082, 2879	482	684	20887	1.8372612894615514	0.7151523201045167	0.0241197	0.021171156168306032
GOTERM_CC_DIRECT	GO:0001650~fibrillar center	11	2.2267206477732793	0.00279643	1316, 1601, 92521, 51386, 27244, 11262, 221895, 6239, 1936, 223082, 92140	482	152	20887	3.1360149595981652	0.7527542859713927	0.026328639713927498	0.023110108606613715
GOTERM_CC_DIRECT	GO:0070469~respirasome	4	0.8097165991902834	0.00292221	4519, 4540, 4512, 4513	482	13	20887	13.333546121927865	0.7678374032960377	0.027003381252170715	0.0237024
GOTERM_CC_DIRECT	GO:0030478~actin cap	3	0.6072874493927125	0.00307918	10097, 800, 2934	482	4	20887	32.50051867219917	0.7853794052134249	0.027437732399303038	0.0240836
GOTERM_CC_DIRECT	GO:0005853~eukaryotic translation elongation factor 1 complex	3	0.6072874493927125	0.00307918	1915, 1936, 1933	482	4	20887	32.50051867219917	0.7853794052134249	0.027437732399303038	0.0240836
GOTERM_CC_DIRECT	GO:0005885~Arp2/3 protein complex	4	0.8097165991902834	0.00365606	10109, 10095, 10094, 10097	482	14	20887	12.381149970361589	0.8392201387647008	0.0320066	0.028094
GOTERM_CC_DIRECT	GO:0042995~cell projection	12	2.42915	0.00544683	26051, 10109, 9404, 10097, 7204, 51411, 6515, 391, 56990, 5329, 5879, 223082	482	194	20887	2.6804551482226118	0.9344797773026815	0.0468615	0.0411329
GOTERM_CC_DIRECT	GO:0098978~glutamatergic synapse	20	4.048582995951417	0.00562923	6146, 5530, 7204, 11252, 391, 7074, 387, 5906, 10109, 58504, 27185, 1500, 2059, 5216, 83992, 60, 85461, 55619, 1902, 5879	482	432	20887	2.0062048563085906	0.9402101631431249	0.0476099	0.0417898
GOTERM_CC_DIRECT	GO:0005765~lysosomal membrane	19	3.8461538461538463	0.00594931	7311, 3123, 3122, 64798, 162, 1601, 3108, 3119, 138050, 3117, 2776, 972, 3127, 3115, 302, 59345, 2773, 3113, 223082	482	403	20887	2.0430433573921727	0.9490837416051451	0.0487275	0.0427708
GOTERM_CC_DIRECT	GO:0098794~postsynapse	10	2.0242914979757085	0.00595667	6175, 387, 6132, 23075, 5530, 7204, 6546, 391, 5879, 4208	482	143	20887	3.0303513913472417	0.9492713930544368	0.0487275	0.0427708
GOTERM_CC_DIRECT	GO:0002102~podosome	5	1.0121457489878543	0.00669801	1785, 9404, 51411, 6624, 2934	482	33	20887	6.5657613479190235	0.9650399707775166	0.0539082	0.0473182
Upregulated in TC iMGs vs MC iMGs
Category	Term	Count	%	PValue	Genes	List Total	Pop Hits	Pop Total	Fold Enrichment	Bonferroni	Benjamini	FDR
GOTERM_CC_DIRECT	GO:0005576~extracellular region	26	28.888888888888886	8.848907632582554E-7	929, 6696, 7941, 6279, 1043, 3320, 203068, 10718, 713, 9636, 5552, 4684, 5476, 4069, 2760, 6280, 4061, 341, 1522, 348, 5764, 1509, 1508, 54964, 51316, 2517	88	2101	20887	2.937248496387002	1.8404042266828569E-4	1.8405727875771713E-4	1.62819900439519E-4
GOTERM_CC_DIRECT	GO:0043202~lysosomal lumen	7	7.777777777777778	3.3965766275589433E-6	950, 5476, 2760, 3320, 1509, 3988, 2517	88	98	20887	16.953733766233768	7.062396336551258E-4	3.532439692661301E-4	3.124850497354228E-4
GOTERM_CC_DIRECT	GO:0005874~microtubule	10	11.11111111111111	8.67533944375701E-6	3925, 4131, 203068, 4133, 1641, 4599, 7280, 7846, 347733, 3800	88	326	20887	7.280744562186279	0.00180285	4.850782027860192E-4	4.2910764092609385E-4
GOTERM_CC_DIRECT	GO:0070062~extracellular exosome	25	27.77777777777778	1.1164776907328342E-5	929, 6696, 6279, 245972, 3320, 7280, 65108, 203068, 950, 5793, 5476, 5630, 4069, 2760, 6280, 3925, 1522, 348, 10409, 1509, 7846, 5789, 1508, 2739, 2517	88	2258	20887	2.6279038167324265	0.00231959	4.850782027860192E-4	4.2910764092609385E-4
GOTERM_CC_DIRECT	GO:0005737~cytoplasm	44	48.888888888888886	1.1660533720817769E-5	9168, 7345, 4133, 6772, 23089, 3320, 7280, 65108, 4826, 203068, 950, 1993, 1496, 4741, 9636, 347733, 4747, 54715, 5592, 9118, 5630, 11075, 342184, 27018, 388341, 6280, 84707, 3925, 287, 1600, 1400, 57630, 56882, 348, 2596, 10409, 4599, 7846, 2739, 6659, 285590, 3800, 2517, 55859	88	5754	20887	1.8149982620785539	0.00242247	4.850782027860192E-4	4.2910764092609385E-4
GOTERM_CC_DIRECT	GO:0035578~azurophil granule lumen	6	6.666666666666667	3.9172581329795205E-5	203068, 5476, 4069, 2760, 51316, 2517	88	91	20887	15.649600399600397	0.00811495	0.00135798	0.00120129
GOTERM_CC_DIRECT	GO:0005764~lysosome	9	10	4.652871491122832E-5	287, 1522, 950, 5476, 6556, 1509, 1508, 3988, 2517	88	311	20887	6.8687152879275075	0.00963151	0.00138257	0.00122304
GOTERM_CC_DIRECT	GO:0098685~Schaffer collateral - CA1 synapse	6	6.666666666666667	5.591294955489086E-5	9378, 9118, 5764, 5789, 347733, 4747	88	98	20887	14.531771799628942	0.011562849084619575	0.00145374	0.001286
GOTERM_CC_DIRECT	GO:0099160~postsynaptic intermediate filament cytoskeleton	3	3.3333333333333335	1.0234769186979747E-4	9118, 4741, 4747	88	4	20887	178.01420454545453	0.021064389587587162	0.00236537	0.00209244
GOTERM_CC_DIRECT	GO:0043025~neuronal cell body	9	10	1.797726071294006E-4	9378, 4131, 7345, 4133, 4684, 11075, 348, 3320, 3800	88	378	20887	5.651244588744589	0.0367055	0.00352354	0.00311698
GOTERM_CC_DIRECT	GO:0030424~axon	9	10	1.8634111666431406E-4	4131, 6772, 4684, 5630, 1496, 4685, 4741, 5789, 4747	88	380	20887	5.6215011961722485	0.0380209	0.00352354	0.00311698
GOTERM_CC_DIRECT	GO:0030426~growth cone	6	6.666666666666667	2.7088322161706853E-4	4131, 1400, 1993, 11075, 10409, 4747	88	137	20887	10.395	0.054793	0.00469531	0.00415354
GOTERM_CC_DIRECT	GO:0062023~collagen-containing extracellular matrix	9	10	3.0106629387413895E-4	1522, 4684, 6279, 348, 3320, 713, 1509, 1508, 6280	88	408	20887	5.2357118983957225	0.0607102	0.00481706	0.00426125
GOTERM_CC_DIRECT	GO:0005886~plasma membrane	39	43.333333333333336	4.85339412497204E-4	929, 23705, 4131, 7345, 6279, 1043, 3320, 65108, 950, 10718, 10410, 10457, 5592, 9378, 91584, 5793, 4684, 154215, 5630, 6664, 4685, 342184, 9215, 19, 6280, 4061, 2537, 287, 1522, 56882, 348, 2596, 10409, 5764, 6556, 7846, 5789, 286183, 2739	88	5592	20887	1.6553538333983613	0.0960445	0.00721076	0.00637875
GOTERM_CC_DIRECT	GO:0005883~neurofilament	3	3.3333333333333335	7.55212685805947E-4	9118, 4741, 4747	88	10	20887	71.20568181818182	0.14541865465585369	0.010472282576509132	0.00926394
GOTERM_CC_DIRECT	GO:0005875~microtubule associated complex	4	4.444444444444445	0.00111976	4131, 4133, 1641, 3800	88	49	20887	19.37569573283859	0.20787810008912466	0.014556842907782096	0.012877207187653393
GOTERM_CC_DIRECT	GO:0048471~perinuclear region of cytoplasm	11	12.222222222222221	0.00123702	1600, 4131, 6696, 6772, 57630, 11075, 19, 4599, 3320, 1508, 10410	88	761	20887	3.4308475689881734	0.2269874283183534	0.015135334840413385	0.013389
GOTERM_CC_DIRECT	GO:0005856~cytoskeleton	9	10	0.00142547	9168, 287, 203068, 56882, 1641, 6279, 10409, 65108, 6280	88	518	20887	4.123881186381187	0.256741	0.0164721	0.014571514798103567
GOTERM_CC_DIRECT	GO:0043204~perikaryon	5	5.555555555555555	0.00441024	4131, 1400, 1993, 5630, 2596	88	159	20887	7.463907947398513	0.6012248972023655	0.0463824	0.0410306
GOTERM_CC_DIRECT	GO:0034364~high-density lipoprotein particle	3	3.3333333333333335	0.00445985	341, 7941, 348	88	24	20887	29.669034090909086	0.6053368131359473	0.0463824	0.0410306

[truncated: 1 more sheets: Sheet11]
