# Supplementary material for: Astrocyte induction of disease-associated microglia is suppressed by acute exposure to fAD neurons in human iPSC triple cultures
Source: Cell Rep. Author manuscript; Available in PMC 2025 Jul 22. (PMC12282607; doi:10.1016/j.celrep.2025.115777)
Supplement: 5 [file NIHMS2092653-supplement-5.xlsx]

## Sheet: TOC
Extended Data	Description
Sheet2	Cytokine response to LPS in MC and TCs
Sheet3	Cytokine response to TNF + IL1a + C1q in MC and TCs

## Sheet: Sheet2
	Fold Change with LPS												Z-Score of Fold Change with LPS
Differentiation 1	LPS Fold Change	IFNY	IL10	1L12-p70	IL13	IL1B	IL2	IL4	IL6	IL8	TNF		LPS Fold Change Z-Score	IFNY	IL10	1L12-p70	IL13	IL1B	IL2	IL4	IL6	IL8	TNF
	Triple Cutlure	6.01423	14.9063	17.3401	9.97632	20.9132	7.69742	9.37374	20.9093	28.3018	265.279		Triple Cutlure	0.936116	1.62703	1.42797	0.502248	0.61136	0.952792	1.63067	-0.423439	-0.479807	0.255726
	Triple Culture	8.29174	9.79877	16.8344	7.13842	17.1507	7.42935	6.71425	15.6869	28.2511	240.647		Triple Culture	1.66024	0.63316	1.35593	-0.0610992	0.257476	0.865309	0.781303	-0.53034	-0.480473	0.11669
	Triple Culture	7.23243	12.3456	15.3453	8.45645	18.3453	7.34534	8.34535	18.4565	29.3453	256.755		Triple Culture	1.32344	1.12876	1.14375	0.20054	0.369838	0.837891	1.30223	-0.473648	-0.4661	0.207614
	Ast Monoculture	0.68611	1.16249	1.42624	1.33344	0.32169	1.17317	1.3434	1.0078	1.00662	1.09435		Ast Monoculture	-0.757928	-1.04738	-0.839511	-1.21344	-1.32538	-1.17637	-0.934002	-0.830821	-0.838338	-1.23548
	Ast Monoculture	0.907916	1.73317	1.64911	1.38062	0.559791	1.10473	1.43615	0.538482	0.579553	1.1524		Ast Monoculture	-0.687406	-0.936333	-0.807755	-1.20407	-1.30298	-1.19871	-0.904381	-0.840428	-0.843947	-1.23516
	Ast Monoculture	0.834534	0.934563	0.934534	1.11234	1.12234	0.934534	1.12452	1.02345	0.823453	1.33453		Ast Monoculture	-0.710738	-1.09174	-0.909572	-1.25733	-1.25007	-1.25425	-1.0039	-0.8305	-0.840744	-1.23413
	Mg Monoculture	1.52197	8.71618	4.19064	13.9376	26.1555	7.51699	4.04911	112.226	164.375	379.338		Mg Monoculture	-0.492172	0.422498	-0.445626	1.2886	1.10442	0.893909	-0.0698705	1.44581	1.30756	0.899538
	Mg Monoculture	0.816293	3.74315	3.79774	11.3562	21.9157	3.45373	2.79021	94.1629	166.44	433.823		Mg Monoculture	-0.716537	-0.545208	-0.501608	0.776164	0.705651	-0.43212	-0.471929	1.07606	1.33468	1.20708
	Mg Monoculture	1.32434	5.5645	4.34535	12.3245	23.2345	6.34534	3.23423	110.345	164.346	400.346		Mg Monoculture	-0.555006	-0.19079	-0.423582	0.968388	0.829692	0.511545	-0.33012	1.40731	1.30717	1.01812
Differentiation 2	LPS Fold Change	IFNY	IL10	1L12-p70	IL13	IL1B	IL2	IL4	IL6	IL8	TNF		LPS Fold Change Z-Score	IFNY	IL10	1L12-p70	IL13	IL1B	IL2	IL4	IL6	IL8	TNF
	Triple Cutlure	9.63765	110.871	14.6179	20.4706	12.9135	7.43279	130.806	104.795	41.8533	75.2722		Triple Cutlure	1.50408	1.66702	1.38778	-0.32161	-0.251217	1.45219	2.01289	-0.42793	-0.38861	-0.550789
	Triple Culture	8.77809	75.324	11.9656	11.2085	21.277	5.01783	74.181	102.463	42.3005	42.4061		Triple Culture	1.24319	0.879946	0.870502	-0.558073	0.383864	0.442908	0.770725	-0.435112	-0.383075	-0.629377
	Triple Culture	7.54279	97.5459	11.3291	13.1202	13.7065	4.05588	82.1644	89.0795	41.351	45.3507		Triple Culture	0.868242	1.37197	0.746378	-0.509267	-0.190999	0.0408845	0.945853	-0.476331	-0.394828	-0.622336
	Ast Monoculture	1.2282	5.29634	0.570299	1.02777	3.02982	0.490375	4.77423	1.07386	1.01713	1.18978		Ast Monoculture	-1.04839	-0.670577	-1.35184	-0.817988	-1.00173	-1.44924	-0.751824	-0.747372	-0.894117	-0.727931
	Ast Monoculture	1.83135	5.31022	1.2865	1.08943	1.30047	1.07172	3.23197	1.57439	1.33151	0.983449		Ast Monoculture	-0.865317	-0.67027	-1.21216	-0.816413	-1.13304	-1.20628	-0.785656	-0.74583	-0.890226	-0.728425
	Ast Monoculture	1.42347	4.42517	2.54724	0.930445	1.24612	1.96782	3.75336	1.26013	1.20785	0.755949		Ast Monoculture	-0.989118	-0.689866	-0.966289	-0.820472	-1.13717	-0.831777	-0.774219	-0.746798	-0.891756	-0.728968
	Mg Monoculture	2.48629	8.0644	10.7694	64.1697	29.9816	5.23404	19.7561	895.875	165.455	818.138		Mg Monoculture	-0.666525	-0.609288	0.637226	0.79403	1.04484	0.533269	-0.423174	2.00845	1.14144	1.22551
	Mg Monoculture	5.55772	5.97264	5.97877	98.0419	24.8913	3.81883	18.4222	342.999	156.291	863.918		Mg Monoculture	0.265725	-0.655603	-0.297062	1.65879	0.658311	-0.0581868	-0.452435	0.305692	1.028	1.33498
	Mg Monoculture	3.65469	7.43009	8.45301	87.553	37.65	6.53322	14.332	654.557	208.409	902.541		Mg Monoculture	-0.311889	-0.623332	0.185472	1.39101	1.62714	1.07623	-0.542159	1.26523	1.67317	1.42733
Differentiation 3	LPS Fold Change	IFNY	IL10	1L12-p70	IL13	IL1B	IL2	IL4	IL6	IL8	TNF		LPS Fold Change Z-Score	IFNY	IL10	1L12-p70	IL13	IL1B	IL2	IL4	IL6	IL8	TNF
	Triple Cutlure	9.98889	27.4315	10.733	19.7475	41.0269	20.1726	26.09	80.8731	63.8535	1299.16		Triple Cutlure	1.77903	1.33645	0.291764	0.474702	0.12214	1.34743	1.02	-0.586994	-0.426345	-0.123316
	Triple Culture	5.9627	24.2719	13.1381	13.1228	34.0919	18.0646	22.6	69.9019	95.348	1666.34		Triple Culture	0.655418	1.0349	0.670879	-0.0985887	-0.0963401	1.06723	0.72	-0.6049	-0.143176	0.162889
	Triple Culture	8.55306	21.2171	7.03711	17.5998	37.3047	14.0868	28.9	71.7404	95.5098	1381.02		Triple Culture	1.37832	0.743342	-0.290816	0.288844	0.00487612	0.538505	1.27	-0.6019	-0.141721	-0.059513
	Ast Monoculture	0.998046	0.814888	2.40162	0.209674	1.43868	1.24293	0.209674	1.47123	1.07285	1.18518		Ast Monoculture	-0.730097	-1.20384	-1.02151	-1.21605	-1.12505	-1.16869	-1.21605	-0.716588	-0.990808	-1.13505
	Ast Monoculture	1.77657	0.920384	1.3213	0.041153	0.927325	0.982731	0.041153	1.53369	1.29174	0.827215		Ast Monoculture	-0.512831	-1.19377	-1.19181	-1.23064	-1.14116	-1.20327	-1.23064	-0.716486	-0.98884	-1.13533
	Ast Monoculture	1.99744	0.932138	0.428526	0.041153	1.13683	0.62951	0.041153	0.885423	0.84765	0.718795		Ast Monoculture	-0.451191	-1.19265	-1.33253	-1.23064	-1.13456	-1.25022	-1.23064	-0.717544	-0.992833	-1.13541
	Mg Monoculture	0.799989	16.5814	17.927	26.0907	58.7215	10.1338	19.75	1435.48	214.923	3348.24		Mg Monoculture	-0.78537	0.30092	1.42576	1.02362	0.679593	0.013074	0.47	1.6239	0.931929	1.47387
	Mg Monoculture	1.17075	11.1324	12.3848	22.6049	75.4007	10.3524	13.12	1048.8	297.459	2613.86		Mg Monoculture	-0.681899	-0.219131	0.55214	0.721972	1.20506	0.0421388	-0.1	0.992794	1.67401	0.901448
	Mg Monoculture	1.28009	17.5544	14.567	28.9005	84.3008	14.6533	17.6	1254.01	231.145	2804.96		Mg Monoculture	-0.651384	0.393775	0.896127	1.26678	1.48545	0.613809	0.29	1.32772	1.07778	1.0504

## Sheet: Sheet3
Fold Change with TNF + IL1B + C1q											Z-Score of Fold Change with TNF + IL1B + C1q
Fold Change	IFNY	IL10	1L12-p70	IL13	IL1B	IL2	IL4	IL6	IL8		Fold Change Z-Score	IFNY	IL10	1L12-p70	IL13	IL1B	IL2	IL4	IL6	IL8
Triple Cutlure	15.1873	11.547	25.5392	9.41428	20.4554	9.70839	14.1389	37.0341	28.4536		Triple Cutlure	1.54449	-0.380934	-0.108703	-0.64554	-0.0705298	-0.245604	-0.456036	-0.541547	-1.31705
Triple Culture	9.58047	11.3521	19.8057	13.3823	19.9115	9.39192	13.1134	32.3574	28.4987		Triple Culture	0.318321	-0.399288	-0.368247	-0.131804	-0.124843	-0.286688	-0.489913	-0.643126	-1.31526
Triple Culture	13.386	9.90591	24.6798	10.327	21.2906	7.89812	11.5646	32.3832	28.3499		Triple Culture	1.15056	-0.535507	-0.147604	-0.527369	0.0128681	-0.480609	-0.541075	-0.642565	-1.32116
Ast Monoculture	7.97593	33.3342	56.1708	26.5298	33.5815	22.0553	75.9471	130.264	82.7362		Ast Monoculture	-0.0325835	1.67121	1.27794	1.57039	1.24021	1.35725	1.58574	1.48341	0.833837
Ast Monoculture	9.4306	28.3561	60.0258	25.1672	32.1811	19.9967	65.8992	122.046	82.7642		Ast Monoculture	0.285543	1.20232	1.45245	1.39397	1.10037	1.09001	1.25382	1.30491	0.83495
Ast Monoculture	9.05915	26.1758	49.3184	21.0727	33.2365	22.3148	60.9065	116.917	82.4591		Ast Monoculture	0.204311	0.996957	0.967745	0.863866	1.20575	1.39094	1.08889	1.19352	0.822859
Mg Monoculture	2.40216	6.77029	4.51441	8.40757	9.91192	4.50295	3.05601	31.3863	75.3191		Mg Monoculture	-1.25153	-0.830853	-1.06046	-0.775877	-1.12338	-0.921362	-0.822148	-0.664219	0.539943
Mg Monoculture	3.66934	6.42675	6.08656	7.95683	10.4307	4.18914	3.53623	26.8597	72.1941		Mg Monoculture	-0.974411	-0.863211	-0.98929	-0.834235	-1.07158	-0.9621	-0.806285	-0.762536	0.416121
Mg Monoculture	2.43343	6.45345	5.32342	7.34534	9.45646	4.34535	3.33345	28.4565	74.4563		Mg Monoculture	-1.2447	-0.860696	-1.02384	-0.913403	-1.16886	-0.941822	-0.812983	-0.727855	0.505758
Fold Change	IFNY	IL10	1L12-p70	IL13	IL1B	IL2	IL4	IL6	IL8		Fold Change Z-Score	IFNY	IL10	1L12-p70	IL13	IL1B	IL2	IL4	IL6	IL8
Triple Cutlure	45.6149	38.7573	27.2794	39.2176	41.1704	11.0588	26.297	146.515	81.6144		Triple Cutlure	1.87898	-0.14545	-0.591019	0.382339	-0.184218	-0.407828	-0.59456	-0.513208	-0.694103
Triple Culture	26.3794	35.8825	40.6883	36.2568	30.3627	9.92697	36.8699	183.816	80.57		Triple Culture	0.681197	-0.536803	-0.405128	0.226273	-0.469955	-0.487876	-0.511813	-0.339414	-0.705783
Triple Culture	34.8242	37.1314	35.7335	39.5557	51.8095	6.71423	30.659	187.061	80.2988		Triple Culture	1.20705	-0.366794	-0.473818	0.400161	0.0970589	-0.715088	-0.560422	-0.324295	-0.708816
Ast Monoculture	4.19495	45.2406	175.81	51.058	93.561	32.1765	302.872	574.534	263.097		Ast Monoculture	-0.700214	0.737132	1.46811	1.00645	1.20089	1.08566	1.57	1.48107	1.33538
Ast Monoculture	3.8163	52.3355	149.442	49.3955	98.0254	41.1259	249.196	470.441	262.739		Ast Monoculture	-0.723792	1.70297	1.10255	0.918815	1.31892	1.71858	1.14991	0.996062	1.33138
Ast Monoculture	4.35771	49.2979	168.288	49.3276	91.6306	32.1502	260.474	554.332	262.505		Ast Monoculture	-0.690079	1.28946	1.36382	0.915234	1.14986	1.0838	1.23819	1.38694	1.32876
Mg Monoculture	4.50283	32.1038	9.02918	8.77735	7.77581	7.46545	3.58454	64.6595	93.5831		Mg Monoculture	-0.681042	-1.0512	-0.844027	-1.22217	-1.06711	-0.66196	-0.772315	-0.894601	-0.560261
Mg Monoculture	11.5965	33.1526	15.3316	7.79727	10.4085	7.26898	4.7747	63.5022	81.202		Mg Monoculture	-0.239323	-0.908429	-0.756655	-1.27383	-0.997508	-0.675855	-0.763	-0.899993	-0.698715
Mg Monoculture	3.67205	34.5302	7.60094	6.29009	8.50097	3.54204	5.6701	65.0988	87.5403		Mg Monoculture	-0.732775	-0.720895	-0.863828	-1.35327	-1.04794	-0.939432	-0.755992	-0.892554	-0.627836
Fold Change	IFNY	IL10	1L12-p70	IL13	IL1B	IL2	IL4	IL6	IL8		Fold Change Z-Score	IFNY	IL10	1L12-p70	IL13	IL1B	IL2	IL4	IL6	IL8
Triple Cutlure	8.09332	51.254	27.3573	37.7123	74.2057	12.2329	38.9139	30.3861	217.166		Triple Cutlure	0.578	0.0585079	-0.208832	0.015948	0.30401	-0.424273	0.22873	-0.527871	-0.0528353
Triple Culture	15.718	44.0921	29.3647	33.5352	60.0477	8.02712	37.3971	28.8351	164.996		Triple Culture	2.12923	-0.140252	-0.096133	-0.133848	-0.0230649	-0.836605	0.148935	-0.587211	-0.448531
Triple Culture	5.42898	37.163	25.6928	31.3219	72.1392	10.58	31.2733	28.3143	163.813		Triple Culture	0.0359438	-0.332547	-0.302278	-0.213222	0.256269	-0.586327	-0.17322	-0.607138	-0.457508
Ast Monoculture	2.54976	91.1995	50.3805	75.9267	99.0328	22.7802	48.1806	73.4993	386.247		Ast Monoculture	-0.54983	1.16709	1.08371	1.38638	0.877558	0.609779	0.716225	1.12165	1.22961
Ast Monoculture	9.05445	68.806	51.9294	68.2669	122.413	35.9126	67.6124	85.8912	405.287		Ast Monoculture	0.773539	0.545615	1.17067	1.11169	1.41768	1.89727	1.73848	1.59577	1.37402
Ast Monoculture	2.33179	112.374	56.9127	67.9811	95.8653	29.3752	48.0683	76.2612	382.987		Ast Monoculture	-0.594176	1.75472	1.45044	1.10144	0.804385	1.25635	0.710321	1.22732	1.20488
Mg Monoculture	1.33881	16.5814	11.5875	5.5112	6.36318	10.1338	13.1676	20.6004	83.5755		Mg Monoculture	-0.796198	-0.903733	-1.09417	-1.13884	-1.26327	-0.630071	-1.12572	-0.902275	-1.06609
Mg Monoculture	1.46793	11.1324	13.9311	8.14344	10.9181	10.3524	16.8269	24.9583	114.923		Mg Monoculture	-0.769928	-1.05495	-0.962593	-1.04444	-1.15804	-0.608633	-0.933208	-0.735539	-0.828326
Mg Monoculture	1.28778	9.70943	12.5376	7.00943	8.43001	9.65007	9.65422	28.9005	98.1935		Mg Monoculture	-0.806579	-1.09445	-1.04082	-1.08511	-1.21552	-0.677492	-1.31055	-0.584712	-0.955216
