# Supplementary material for: Astrocyte induction of disease-associated microglia is suppressed by acute exposure to fAD neurons in human iPSC triple cultures
Source: Cell Rep. Author manuscript; Available in PMC 2025 Jul 22. (PMC12282607; doi:10.1016/j.celrep.2025.115777)
Supplement: 6 [file NIHMS2092653-supplement-6.xlsx]

## Sheet: TOC
Extended Data	Description
Sheet2	Metafile for secretome profiling of CM from MCs and TCs
Sheet3	Abundance data for secretome profiling of CM from MCs and TCs

## Sheet: Sheet2
label	condition	replicate
AL73	Triple culture, 3 days	1
AL74	Triple culture, 3 days	2
AL75	Triple culture, 3 days	3
AL76	Triple culture, 6 days	1
AL77	Triple culture, 6 days	2
AL78	Triple culture, 6 days	3
AL79	iN monoculture	1
AL80	iN monoculture	2
AL81	iN monoculture	3
AL82	iA monoculture	1
AL83	iA monoculture	2
AL84	iA monoculture	3
AL85	iMG monoculture	1
AL86	iMG monoculture	2
AL87	iMG monoculture	3
AL88	Media only	1
AL89	Media only	2
AL90	Media only	3

## Sheet: Sheet3
TMT-MS of conditioned media from iN, iA, iMG MC, TCs, and media
Accession	Gene	AL73	AL74	AL75	AL76	AL77	AL78	AL79	AL80	AL81	AL82	AL83	AL84	AL85	AL86	AL87	AL88	AL89	AL90
P04217	A1BG	88.1	82.1	83.9	134.3	83.4	77.5	72.2	63.4	83.1	77	72.7	83	76.6	72	76.3	57.4	85.5	92
P01023	A2M	2627.4	2462	2531	4514.6	3849.7	4418.9	1242.3	1228.2	1629.2	1258.6	1161	1256.2	2008.8	2045.3	1938.3	1227.9	1305.7	1401.4
Q9BWD1	ACAT2	13.4	13.5	13.1	17.9	11.7	10.7	7.9	11.2	30.1	7	9.1	14.4	12.7	8.3	10.3	6.9	8.6	6.7
P60709	ACTB	13519.3	14995.9	15676	14352	12402	13553.6	3240.3	2150.3	2526.2	7732.5	7851.5	7597.7	18033.3	18568.4	18490.5	1967.9	1863.9	2246.7
Q562R1	ACTBL2	23	29.2	32.1	17.4	18.6	19.1	10.2	9.2	13.6	14.7	18.2	15.6	23.3	28.7	27.2	22.7	11.4	15.5
P12814	ACTN1	413.3	421.8	424	511.3	459.7	455.8	184.2	174.2	176.1	426.9	447.8	412.6	273.6	283.7	257.3	198.3	195.4	220.5
O43707	ACTN4	1542.1	1599.2	1633.6	1663.9	1451.1	1495.7	444.9	397.8	525.9	1495.4	1516.1	1484.1	816.1	824.6	829.9	413.2	408	437
P61160	ACTR2	14.1	12.1	8.4	9.8	10.7	11.5	9.9	7.5	7.5	9.5	10.5	9.8	11.6	9.4	12.4	11.5	11.2	11.2
P61158	ACTR3	60.1	63.4	68.1	78.1	56.8	63.1	33.3	20.3	20.2	36.4	40.1	32.4	73.5	70.7	77.9	22.3	27.7	26.5
O14672	ADAM10	17	22.8	23.7	25.2	25.6	28.7	17.1	16.8	14.5	22.9	21.3	20.9	20.2	19.1	17.1	14.7	17.6	21
Q8IUX7	AEBP1	39.6	42.3	34.1	62.7	55.3	52.3	19.4	13.3	16.7	43.6	45.9	30.6	16.4	20.6	16.3	20.8	20.3	22.1
P43652	AFM	495.7	480.3	459.2	575.2	454.5	481.9	458.4	437.3	431	508.9	491.3	476.5	473	476.3	468.2	497.9	542.2	611
O00468	AGRN	230.9	247.1	234.8	666.2	550.3	519.4	127.4	132.7	146.8	248.1	220.6	202.1	142.8	128.4	133.4	142.5	129.7	145.4
P02765	AHSG	660	622.1	628	8260.5	470.5	445.3	667.9	587.8	505.4	744.2	702.2	675.1	677	774.2	669.4	742.3	746.1	957.4
P55008	AIF1	35.8	48.4	41.7	37	25.8	31.1	10.9	11.4	10	14.3	8.6	8.5	67.4	61.9	64.1	11.1	12.4	12.2
P15121	AKR1B1	54.2	52.6	53.5	63.8	59.6	65.3	44	46.3	40.7	55.1	51.5	56	55.1	63.3	52.9	42.4	37	53.6
P02768	ALB	187442	184185	178494	201652	181670	197250	188251	176570	169292	211274	190155	193524	205245	208831	196757	207896	220848	260572
P04075	ALDOA	2986.4	3119.8	3132.1	3365.6	2929.7	3002.9	913.6	823.7	947.3	2761.2	2825.4	2789.8	1796.5	1815.8	1757.7	893.7	847	891.7
P02760	AMBP	527.4	510.6	554.8	635.8	538.6	555	524.4	516.5	536	575.7	524.7	571.1	578.8	594.4	552.4	621.3	605.5	716
Q9BY76	ANGPTL4	71.4	79.9	77.1	111.2	97.2	96	25.4	26.9	29.2	88.6	78.7	68	31.3	28.7	25.5	34.1	35.6	28.7
P04083	ANXA1	92.7	90.5	99.4	104.4	81.9	79	40.3	54.5	34.1	90.1	97.7	98.3	72.4	64.7	66	41.2	44.3	48.8
P07355	ANXA2	1838	1774	1781.2	1836	1640.1	1610	747.7	653.2	762.4	1887.7	1866.8	1952.1	882.7	909	977.6	934	878.8	928.9
P08758	ANXA5	289.2	285.5	294.3	280.4	236	258.5	181.6	166.4	150.9	289.1	246.2	267.6	267.6	285	262.8	180.5	188.3	198.2
P08133	ANXA6	13.4	13.6	13.4	9.1	9.8	13.2	7.9	6.6	9.7	17	12.6	12.2	14	9.4	13.8	6.8	8	6.3
Q10567	AP1B1	41.4	41.4	50.3	54.4	42	47.8	21.3	15.6	13.8	38.2	38.7	41.3	28.5	24.1	22.8	10	15.5	13.1
P02743	APCS	618.3	643.3	654.4	685.4	577.1	590.5	646.5	673.8	695.6	712.5	658.1	756	713.6	672.5	679	716.5	781.1	944.3
P51693	APLP1	427.2	431.6	382.8	684.3	541.2	676.2	410.7	413.9	388.8	295.8	279.5	277	289	263.6	257.1	284.2	309.5	322
Q06481	APLP2	16.7	16.4	18	27.2	26	32.3	11.9	9.9	14.2	10.6	10.6	10.9	8.2	7.5	10.8	6.5	8.8	8.7
P06727	APOA4	35.1	35.7	36.4	42.6	39.6	36.9	37.3	36.2	30.7	34.7	34.1	33.7	33.9	38.1	31.9	26.9	34.2	41.6
P02655	APOC2	64.1	64.5	65.5	90.3	69.9	93.1	38.4	34.2	36.2	40.1	42.3	41.6	57.1	52.9	45.1	43.5	45.1	39
P02656	APOC3	1768.8	2011.8	1682.4	2082.7	1862.4	2018.3	1975.2	1900.8	1823.9	2273.5	2157.2	2172.8	2000.3	2181.5	2001.3	2462.4	2393.4	2777.3
P02649	APOE	937.3	1026.6	974.3	1777.9	1478.5	1579.4	349.8	325.9	352.5	1017.3	1068.9	1061.3	422.2	413.7	414.9	351.5	390.9	423.4
P02749	APOH	1504.5	1461.6	1437.4	1663.9	1391.7	1468.4	1453.8	1417.6	1253.9	1563.2	1524.3	1503.3	1548.4	1575.9	1540.5	1667	1735.1	1918.7
P05067	APP	1461.8	1610.5	1324.2	2885.4	2379.2	2882.8	1322.3	1331.6	1183.6	568	541	554.7	442.2	468.2	432.7	464.6	472.8	544.6
Q96P48	ARAP1	332.8	329.8	333.6	368.4	345.6	349.2	346.1	306	334.8	359	350.2	348.3	353.2	349.8	368	393.9	412.9	428.1
P61204	ARF3	81.5	75.4	86.9	90.7	86.3	83.5	65.5	54.2	59	69.7	71.7	72.6	80	69	63.4	65	65.5	69
P52565	ARHGDIA	58.9	63.6	56.9	71.8	64.9	65.2	17.4	13.2	15.5	40.3	42.9	41.2	33	31.7	35.8	11.5	11.7	14.4
P52566	ARHGDIB	92.2	114.3	121.3	104	84.7	94.6	19.4	10.2	16.6	19.9	22.2	17.4	155.9	162.6	168.8	14.6	23.2	27
O15143	ARPC1B	175.5	194.4	195.8	187.3	162.8	176.3	91.4	93.1	78.4	117.6	107.3	119.5	194.3	202.2	200.8	88.6	95.7	104.8
O15144	ARPC2	71.5	64.5	72	83.6	73.5	81.8	62.9	56.3	62.8	68.8	61.6	66.1	74.6	68.7	74.6	75.2	62.3	77.1
O15145	ARPC3	29.7	29.9	39.6	37.5	21.3	28.2	4.3	5	3.8	14.2	12.8	10.4	32.9	34.4	31.8	5.3	4.5	4
P59998	ARPC4	34	40.6	41.5	27	36.1	43.6	29.9	30.6	25.8	34.3	30.2	32.7	39.1	39.4	35.2	18.2	26.9	33
O15511	ARPC5	82	90.9	98.1	97.8	67	73.6	32.1	24	32.5	44.5	39.4	39.1	80.6	79.6	80.1	36.5	26.6	33.1
P15289	ARSA	18.2	18	20.2	25.3	23.3	21.2	16.8	13.2	12.6	22.3	21.3	17.8	16.6	14.3	19.9	16.1	14.8	16.7
Q13510	ASAH1	99.8	89.9	100.9	170.4	133.9	147.8	26.4	25.6	30.3	48.1	42.3	50.3	54.3	53.5	48.3	29.8	25.1	29.2
P00966	ASS1	23.8	22.7	19.7	29.5	21.7	26.7	17.7	13.8	18.6	22.5	18.7	18.8	12.2	11.2	7.9	12.3	10	14.1
P05026	ATP1B1	53.2	59.4	53.3	69.2	59.8	71.7	58.1	53.5	53	62.3	62.3	63.8	55.9	53.9	56.7	76.5	70.7	75
Q15904	ATP6AP1	75.8	77.6	72.6	122.7	108.4	115.6	42.1	44.8	47	39	37.5	34.6	48.7	49.5	45.4	35.2	34.4	35.9
O75787	ATP6AP2	37.7	37.2	38.6	54.9	49.4	51.2	42.4	36.1	38	42	37.9	35.5	45	39.1	36.1	36.4	40.9	38.5
P61769	B2M	1436.9	1331.4	1449.6	3430	2838.4	3241	88.9	46	135.6	394.3	395.6	362.4	1020.8	996.1	1006.6	113.7	93	140.9
P15291	B4GALT1	236	231.9	203.3	384.2	310.4	304.5	56.8	43.7	66.2	233.8	235.3	227.3	80	85	89.4	71.6	61.6	72.9
P80723	BASP1	338.7	375.7	325.9	383.9	326.1	360.3	210.5	144.8	160.1	198	202.3	191.9	148.7	160.8	144.1	78	72.3	83.9
P21810	BGN	1525.7	1584.9	1477.5	3286.4	2246.5	2417.3	365.3	272.8	421.9	1460.6	1357.5	1199.2	259.9	279.3	281.1	306.9	302.5	327.2
P13497	BMP1	9.1	11.3	10.5	17.1	13.1	18.6	5.7	7.6	8.5	11.6	13.1	11.2	9	5.8	7.3	8.6	7.9	8.9
P02746	C1QB	1343.7	1286	1299.2	2807.6	2396.1	2808.1	334.6	362.1	487.6	476.5	411.7	489.6	901.9	973.7	886	485.2	496.6	519.7
Q07021	C1QBP	21.4	20.4	24.5	21.2	23.5	24.7	13	16	10.9	15.2	13.8	15.4	11.5	11.5	10.4	9.7	10.7	11.5
P02747	C1QC	891.8	829.1	892.8	1846.5	1518.6	1904.2	265.8	246.9	422.9	293.7	264.2	289.8	662.9	662.6	639.9	347.3	335.5	352.1
P01024	C3	12868.8	12479.1	13432.3	24272.3	20854.6	25335.3	3663.7	3262	4170.6	5183.4	4793.5	4859.2	16355.9	16792.4	15723.1	4716.1	4823.2	5233.7
P0C0L4	C4A	687.6	643.2	727	693.3	675.5	746.9	611.7	637.2	709.6	734.5	655.5	694.3	551.8	579.5	518	411.1	636.7	684.4
P10643	C7	14.4	15.8	13	23.8	14.8	13.9	16.4	13.2	9.6	15.9	16.8	19.1	12.2	10.9	16.7	21	13.5	17.8
P07451	CA3	40.9	48.4	45.8	39.1	37.7	38.6	20.7	19.9	20.1	43.2	54.6	48.1	20.7	19.3	19.1	20.8	23.9	24.1
Q05682	CALD1	148	147.7	136.5	203.5	187.4	183.3	112.5	91.7	97.1	147.9	153.2	148.1	93.9	104.3	105.7	91	120.9	105.4
P0DP25	CALM3	380.4	379.7	300.9	435.2	360.1	381.9	258.9	219.9	206.4	252.2	256.2	272	296.2	296.2	275.9	219.4	193.1	239.8
P27797	CALR	309.9	343.7	336.9	368.4	295.4	368.3	141.6	145.6	136	333.3	339.9	330.9	150.6	123.9	151.6	107.9	127.6	144.3
O43852	CALU	560.8	646.1	514.6	875.1	640	628.1	259.5	227.3	324.6	636.6	615.1	621.1	242.2	248.2	258.1	241.4	279.7	288.6
Q86VP6	CAND1	153.2	164.8	153.4	150.5	136.2	154.8	146.1	111.7	103.5	185.8	149.8	137.4	135.5	132.5	151.4	128	124.8	152.5
Q01518	CAP1	653.9	733.4	829.4	624.5	618.8	584.1	291.6	260.8	275.3	462	448.1	452.7	928.6	917.3	913.8	237.9	273.3	286.6
P40121	CAPG	606.4	662.6	722.6	721.6	582.8	580.2	331.2	293.2	311.4	325.2	350.3	386.5	897	873.9	843.9	293.7	295.5	329.9
P52907	CAPZA1	155.1	162	160.8	148	118.9	138.3	66.8	64.8	58.4	93.9	109.1	100.8	140.2	151.8	163	49.6	56	62.4
P47756	CAPZB	93.3	113.3	108	114.5	89.7	89.6	49.1	52.3	43.3	72.4	73.3	68.8	113.3	107.2	108.6	43.5	44.6	47.3
Q9Y2V2	CARHSP1	13.2	17.4	11	14.3	16.5	16.3	8.2	10.2	11.3	15.1	15.2	14.7	10.1	9.5	12	9.1	9.3	12.1
Q96PB1	CASD1	220.6	188.3	206	248.3	212.8	216.7	241.1	199	223.9	229.7	224.9	221	240.9	215.8	246.6	277	275.2	281.6
P04040	CAT	6000.3	5890.5	5716	5895.1	5081	5292	6040.9	5755.6	5563.4	6399.6	6057.7	6261.8	6548.3	6615.5	6330.6	7049.1	7120.1	8135
Q76M96	CCDC80	15.6	12.9	11.8	29.8	27.6	20.5	7.2	10.8	14.2	20.6	14.2	15.7	12.2	9.8	13.9	10	9.8	12.5
P78371	CCT2	15.5	18	16.2	14.2	11.8	17.6	14.8	12.4	10.7	16	13.6	18.4	15.7	16.7	14.2	18.9	14.4	15
P40227	CCT6A	15.7	19.9	13.8	20.7	18.7	20	41.7	38.5	172.9	20.9	16.3	13.3	10.1	11.3	24.8	11.9	15	17.5
P50990	CCT8	42.3	39.7	36.4	42.9	33.8	31.6	23.3	14.2	12.6	31.9	29.8	28.2	28.7	25.7	24.4	9.4	7.7	12.3
P08571	CD14	1573.7	1526.8	1508.6	3080.8	2575.7	2687.4	420.1	387.7	483.6	501.1	478.3	501.1	807.8	759	736	551.5	563.3	596.6
P41217	CD200	1412.1	1367.3	1424.8	1565.8	1438.5	1499.5	1423.4	1317.1	1404.3	1491.7	1419.3	1436.6	1464.7	1468.7	1495.6	1484.7	1616.2	1795.9
P16070	CD44	287	288.2	273.6	322.4	278.4	294.3	261.8	231.3	252.3	286.5	268.4	276.5	269.5	268.2	275.4	263.2	272	302.9
P13987	CD59	117.4	136.8	117.8	136	118.1	123.5	13.3	11.7	22.3	115.2	107.5	107.4	39.6	43.9	38.5	15.8	13.1	19
P60033	CD81	31.2	37.6	26.5	43.9	38.4	37.8	13	13.3	21.3	27.5	24.4	23.5	17.7	14.8	17.3	10.5	12.9	11.9
P21926	CD9	179	193.3	186.2	167.7	119.7	144.9	24.4	23.4	51.9	158.7	171.4	175.6	69.1	71.8	86.1	29.1	21.2	28.8
Q9NPY3	CD93	189.7	202.1	137.7	504.9	370.2	462.4	136.7	143.5	128.7	0	0	8.3	11.7	17.6	18	17.3	12.5	19.6
P60953	CDC42	40	42.7	44.1	43.9	32.3	49.3	34.8	28.5	27.6	46.2	32.5	29.7	35.4	40.9	37.6	30.8	29.9	49.3
P55287	CDH11	14.2	14.1	14.4	28	22	19.9	11.6	11.5	6.7	11.6	15.8	16.5	10.8	12.2	9.2	11.3	9.8	9.2
P19022	CDH2	211.3	223.4	220.8	382.2	297.6	345	174	172.6	184.5	181.9	201.1	206.3	167.7	151	166.5	190.1	171.1	184.7
P55283	CDH4	16.2	16.9	11.2	25.2	20.2	28.9	15.3	14.5	8.5	2	5.3	5.2	5.8	2.6	4.2	4.8	3.9	3.2
P00751	CFB	162.4	142.5	138.5	160.7	144.7	149.9	163.9	145.7	156.6	147.2	165.9	167.4	183.7	172.3	182.5	222.3	166.7	209.2
P05156	CFI	557.9	511.3	501.5	532.7	473.7	488	501.9	511.6	545.5	581.6	546.9	592	488.9	537.1	495.2	520.2	542.7	585.1
P23528	CFL1	1719.5	1846.1	1994.8	1941.6	1682.8	1777.6	596.3	487.8	513.3	1088.5	1114.9	1069	1790.7	1881.3	1898.6	366.6	413.5	433
O15335	CHAD	480.8	441.7	455.2	647.8	519.8	504	159.4	138.9	156	552.4	519.1	582.1	164.8	175.7	175.9	187.6	201.8	212.2
P10645	CHGA	244.6	240.6	217	326.2	290.2	316.4	241.3	222.4	203.5	174.9	184.3	158.7	186.4	173.6	188.1	180.2	197.9	197.2
P05060	CHGB	33.9	35	30.2	56.9	50.8	63	32.3	31.7	23.3	16.5	19	20	15.5	17	16.9	14.7	22.4	19.8
P36222	CHI3L1	1691.8	1789.8	1804.1	1955.6	1455.7	1720	273	201.1	249.7	1763.5	1887.8	1887.4	346.6	377.4	385.3	266.4	311.2	327.5
O75339	CILP	34.1	29.7	27.8	30.7	30.7	31.4	33.6	30.9	27.6	31.6	27.4	29.5	28.1	34.1	27.2	33.3	32	32.9
P12277	CKB	84.7	96	96.1	102.5	86.2	99.9	65	42.5	39.6	48.1	44.3	40.9	91	82.3	82.5	35.8	37.1	33.2
P05452	CLEC3B	44	38	46.5	39.8	37.5	48.4	47.4	36.5	41.4	46.9	41.1	43.3	43.9	45.9	45.6	39.3	46.8	55.5
O00299	CLIC1	348.3	351.7	349.8	332.5	317.4	317.7	139.6	109.7	123.4	269.7	286.5	284.6	247.7	262.1	260	135.5	134.5	144.1
Q9Y696	CLIC4	60.1	53.5	53.1	63.8	63.3	59.4	26.3	32.7	29.9	56.1	54.1	60.3	36.8	35.6	33.4	26.5	33.1	27.9
O94985	CLSTN1	477.9	454.1	439.3	797.2	675	765	353.4	340.6	317.2	335.5	332.2	299.8	287.1	300.2	260.1	256.3	267.1	281.7
Q9H4D0	CLSTN2	39.2	39.2	38.5	89.8	71.9	85	31	33.3	26.6	15.7	14.5	17.6	15.6	11.1	12.3	12.5	11.1	11.3
Q9BQT9	CLSTN3	474	478.3	397.4	848.3	694.7	804.4	415.7	419.1	419.3	248.5	246.3	242.7	265.4	265.2	230.2	245.9	259	273.1
Q00610	CLTC	72.8	79.8	81.4	82.6	79.9	80.8	58.1	48.3	48.7	65.2	72.6	67.9	75.2	76.9	67.5	53.7	57.2	63.9
P10909	CLU	453.9	472.4	439.9	597.7	489.8	481	190.2	172	162	484.1	470.3	536	171.3	320.8	142	157.9	177.4	184.5
Q15417	CNN3	73.6	77.2	72	92.9	83.7	80.8	40.6	30.4	35.3	77.6	73.4	77.2	23.2	26.3	26.9	32.4	24.1	29.6
A5YKK6	CNOT1	23.8	27.6	20.5	29.9	26.6	28.3	28.7	22.7	20.6	23.9	18.3	22.3	23.7	17.6	21.2	38.4	28.4	25
P12107	COL11A1	705.3	744.3	723.3	1326.5	1085.8	966	296.3	272.5	299.7	844.1	840.8	751.1	360	320.6	344.9	379.1	343.1	371
Q99715	COL12A1	1558.1	1583.3	1450.4	3815.9	2878.1	2641.1	878.9	778.6	824.1	1795.7	1652.3	1619.6	969.5	907.3	888.7	1413.8	1088.3	1136.1
Q05707	COL14A1	9.9	15.5	14.5	17.8	14	18.8	10.1	10.9	12.3	13.7	14.9	14.5	13.7	11.1	10.9	13.9	13.9	13.2
P02452	COL1A1	9024.8	9565.7	9114.2	29183.9	21533.9	20848.9	1825.2	1638.7	2477.4	9415.8	9714.8	8801.4	1735.9	1884.4	1872.2	2013	2091.2	2385.3
P08123	COL1A2	6650.3	6762.6	6599.9	21045.2	14283	14407.2	1289.9	1005.4	1582.1	7156.5	7070.2	6478.9	1256.5	1209.5	1096.8	1215	1285.4	1404.5
P02458	COL2A1	1563.1	1767.6	1541.3	2217.9	1741.2	1742.5	326.5	372.6	426.9	2038.7	2089	1851.6	459.7	406.1	431.6	467.3	462.7	478.1
P02461	COL3A1	270.6	288.4	244	899.7	635.7	596.8	36.7	32.2	68.4	249.7	253.9	217.5	32.4	50.9	47.1	48.1	56.6	57.4
P02462	COL4A1	362.3	396.3	374.9	963.4	771.6	714.1	226.8	202.4	210.1	495.1	456	397.5	167.9	177.7	155.8	178	165.4	198
P08572	COL4A2	1548.1	1686.5	1688	3870.7	3050.3	2718.7	592.3	496.7	626.2	1830.6	1820	1680.3	565.5	587.8	554.1	624.5	630.6	668.3
P20908	COL5A1	363.3	369.1	365.9	837.3	643.5	632.2	201.7	168.7	215.5	341.7	348.7	351	179.3	163.8	165.5	177.7	184.3	193.8
P12109	COL6A1	1652.8	1688.4	1522.4	2649.5	2058.1	2219.2	831.7	814.5	776.1	1594.7	1518.9	1407.4	666.8	662.3	679.4	742.5	734.6	757
P12110	COL6A2	31.1	28.9	33	41.5	41.9	38.9	22.9	25.4	29.8	35.9	35.9	28.9	33.4	27.6	28.1	27	31.9	32.1
P27658	COL8A1	12.8	16	12.8	17.8	21.4	15.8	7.1	3.9	4	17.7	20.6	16.9	7	7.9	5.3	6.4	5.1	7.7
P49747	COMP	116.2	112	103.2	139.5	108.7	119.9	115.2	98.4	89.4	124.7	122.8	117.5	117.7	117.7	105.4	130.8	117	132.2
P31146	CORO1A	555.2	621.7	658.7	521.1	422.3	457.9	162.6	142.8	156.9	181.4	166.1	153	838.2	849.3	844.4	189.7	172.6	184.3
Q9ULV4	CORO1C	290.4	298	315.2	334.2	285.4	316.6	122.8	102.8	101.5	199.7	216.5	182.4	206.2	206.7	195.5	86.5	86.9	98
Q14019	COTL1	1433.1	1623.8	1819.1	1499.1	1221.3	1344.6	300.7	231.8	317.8	515.8	461	462.6	2029.5	2025.2	2090.8	421.5	271.9	316.6
P16870	CPE	976.4	980.4	880.4	1663.2	1326.4	1468.4	735.5	765.6	656	573.3	578.4	577.2	323.2	331.3	299.8	370.5	327.1	348.8
P09603	CSF1	934.8	875.7	824.1	557.2	497.5	519.8	1211.6	1103.5	1143.1	1254.6	1159.7	1245.9	1007.2	995.9	968.5	1442	1348	1536.9
P01034	CST3	2914.7	2780.7	2845.3	5236.1	4129	5218.7	552.2	466.6	704.6	719.8	684.5	688.6	3367.3	3505.8	3332.6	724	612.4	735.6
P29279	CTGF	2279	2382.9	2291.3	3739.5	2711.9	2399.9	466.2	431.2	621.6	3190.1	2944.4	2927.8	494	558.3	615.9	596.4	591.3	652
P10619	CTSA	36.2	33.3	37.1	59.5	44.4	54.8	15.9	16.1	18.5	30.2	26.7	19	19.8	24.8	24.3	21	21.2	24.3
P07858	CTSB	1550.9	1552.1	1391.4	2358.4	2004.8	2003.3	325.4	323.1	355.7	682	742.6	702.9	505.9	508	514.4	384.7	376.1	392.4
P53634	CTSC	245	245.5	252	321.9	273.3	305.5	101.7	96.6	95	168.3	166.2	171.3	167	169.1	160.5	132.3	133.6	140.7
P07339	CTSD	1362.7	1332.6	1254.9	2592.1	2139.9	2316.8	306.3	294	364.1	703.2	652.3	650.7	533.9	527.2	513.3	476.2	471.3	516.3
P09668	CTSH	59.7	66.7	72.5	93.6	79.2	88.3	35.5	37.9	32.6	37.5	40.8	37.5	62	57.4	57.6	61.6	45.9	46.3
P25774	CTSS	196.8	192	168.3	268.3	210.2	239.9	96.6	89.6	101.3	93.1	96	97.2	136.4	153.9	122.2	113.4	109.5	118.7
Q9UBR2	CTSZ	515.5	527.6	508.4	939.1	761.8	866.5	89.4	66.6	118.4	215.4	182.2	188.8	251.6	246.9	226.9	127	146.2	159.7
O60888	CUTA	126.9	122.6	109.8	133.4	106.9	120.2	107.5	95.8	83.7	119	119.9	117.5	99.7	117.8	105.2	129.8	118.3	141.5
P78423	CX3CL1	6399.3	5993.8	5654.8	4879.9	4312.7	4254.7	7954.5	7349.7	6968.9	8242.6	7797.4	7924.4	4681.9	4768.4	4112.4	6931.4	7368.8	8784.1
P99999	CYCS	69.1	72.8	77.1	90.7	73.6	77.4	39.9	33.9	26.3	68.1	69.5	65	39.3	39.2	44	28.7	30.2	36.4
P51397	DAP	14.9	14.3	17.6	22.4	12	20.9	8.6	7.3	11.5	10.3	11.5	11.9	16.4	9.6	14.6	8.3	7.6	11.5
P81605	DCD	305	263.3	116.9	179.9	133.4	141.1	206.8	117	123.3	109	181.2	150.3	377.9	158.7	251.2	360.2	127.3	334.8
O94760	DDAH1	38.1	41.6	37.1	47.7	40.8	38.3	29.9	23	27.3	34	31.4	38	25.1	29.9	27.4	25.5	24.6	30.9
Q9UBP4	DKK3	137.9	145.1	125.7	274.2	204.8	213	80.8	68.9	71.7	128.4	134.1	114.5	73.7	77.9	72.1	75.5	75.8	82.5
Q96JB1	DNAH8	841.1	768.2	677.4	886.6	745.9	801.5	713.1	601.1	660.8	719.9	699.6	699.4	771.3	800.7	679.2	714.3	853.4	837
P26358	DNMT1	47.5	61.3	37.7	41	32.5	38	106.8	135.3	97.5	133.7	81.2	129.7	69.4	95.1	60.1	149.8	100.3	159.9
Q16555	DPYSL2	1003.6	998.5	1023.5	1092.6	1026.1	1009.5	839.1	664.6	853.3	693.8	679.3	740.7	707.4	704.5	811.4	576.3	557.4	612.7
Q14195	DPYSL3	11	14.9	10.4	16.5	13.5	16.6	8.6	11.1	14	7.4	6.8	8.8	5.3	7.2	4.5	9	7.1	9.8
Q86Y13	DZIP3	135.7	127.2	147.7	131.8	120	155.9	117.1	125	106.9	136.7	116.4	129.5	114.2	134.7	107.8	123.9	125.4	137.9
Q16610	ECM1	149.2	168.6	154.2	171.1	153.2	166.2	138.5	136.1	139.4	170.4	165.7	164	160.9	154.1	153.8	167.9	172	199.8
P68104	EEF1A1	1600	1615.4	1660	1719.1	1474.4	1610.5	609.6	467.9	472.4	1320.9	1376	1309.2	734.1	769.4	774	494.9	490	545
P24534	EEF1B2	70.9	71.8	73.7	76.8	71.3	67.2	37.7	26.1	33	57.6	65.3	53.3	56.9	58.2	49.5	20	21.9	29.9
P13639	EEF2	872.7	889.6	888	982.4	887.3	917.6	389.7	303.9	327.2	751.2	768	691.1	598.8	613.2	618.3	338.2	369.8	343.6
Q12805	EFEMP1	482.5	508.6	529.6	1073.8	898.6	768.8	215.4	210.2	215.2	660.6	647.1	622.5	243.7	214.4	228.9	221.8	248.6	268.2
O75822	EIF3J	71.2	60.6	46.6	63.7	56.1	45.9	61	52.6	76.3	74.4	71.4	75.2	61.8	74.3	60.2	95.3	97.8	87.7
Q14240	EIF4A2	117.6	94.9	100.1	103.3	88.1	100.7	60.5	44	47.8	79	80.4	89.5	83.6	86.4	80.9	63.2	46.6	52.4
P63241	EIF5A	106.7	128.9	124.2	132.7	112.9	142.3	67.4	56.8	56	120	117.8	107.3	82.7	92.7	93.6	56.1	54.1	76.4
P15502	ELN	757.5	815.7	775.6	2596.5	1776.9	1703.5	176.7	159.4	187.1	628	651.5	670.2	237	238.1	235.1	265.2	252.9	278.3
P06733	ENO1	4866	5158.3	5040.3	4372.7	3810.9	3973.7	893.7	717.9	819.4	4787.4	5034.2	4774.9	1858.8	1990.7	2003	858.6	729.3	840.6
P09104	ENO2	57.6	59.3	59.4	67.3	64.4	63.1	51.8	43.8	36.3	38.7	39.9	41.3	29.1	35.3	32.5	20.1	32.7	32.7
P13804	ETFA	223.3	244	244.6	217	180.3	199.1	101.1	67.1	65.6	141.6	126.5	121.1	108.1	113.3	88.5	18.8	20	18.6
Q01469	FABP5	191.9	199.8	199.8	205.3	187.4	194.4	127.2	104.1	111.4	182.4	177.4	175.7	131.6	133	122.8	93.3	138.2	128.5
Q92520	FAM3C	30.8	34.5	25	31.9	32.3	31.8	26.1	24.2	17.1	26.3	24.6	26.6	31	31.2	20.8	21.6	32.3	26.5
Q9NUQ9	FAM49B	56.4	51.2	50.8	51.9	53.5	54.2	42.2	45.2	35.1	45.7	43.4	48.3	68.2	64.8	64.8	36.6	42.5	46.5
P23142	FBLN1	607.5	599.1	550.2	922	767.1	771.2	486.8	408.9	396.5	640.7	577.2	586	547.5	574.6	504.7	715.3	500	528.4
Q9UBX5	FBLN5	369.4	382.3	388.8	1012.9	767.7	732.3	73.4	73.2	124.4	377.7	361.7	354.7	102.6	107.1	103.7	112.3	106.4	128.6
P35555	FBN1	2959.5	3130.9	3164	7644.2	5893.7	5571.7	961.3	872.3	1079.6	3496.4	3410	3091	1188.4	1199	1152.2	1505.4	1278.1	1417.4
P35556	FBN2	40.6	42	40.9	74.8	54.5	55.8	21.6	19.1	23.1	47.3	38.9	33	27.1	21	23.6	23.9	24.4	29.5
Q9Y6R7	FCGBP	26293.4	25634.6	29050.1	60194	50987.6	59996.7	3089.5	2959.9	4040.8	3507.5	3592.3	3944.1	26649.4	27000.5	26574.8	4545.5	4419	5042.2
P11362	FGFR1	19.5	21.7	17.6	24.5	23.7	26.3	22.6	20	23.3	22.5	27.9	21.7	24.9	23.6	17.8	23.3	25.5	24.6
P02679	FGG	117.7	121.6	124.3	126.5	105	115.5	95.4	94.3	125	110.2	97.7	118.2	109.9	115.3	102.3	97.1	114.3	105.8
Q14314	FGL2	1060	1012.8	976.3	1192.7	1014.4	1080.5	926.9	889.4	928.2	1009	922.7	1013.5	1018.4	999.3	945.1	1009.6	1066.6	1196
P21333	FLNA	279.8	296.4	280.2	356	329.6	331.2	116.8	104	122.7	305.4	304.7	310.8	102.9	126.2	116.5	110.6	119.1	131.3
Q14315	FLNC	16.2	13.5	18.3	15.8	17.3	17.3	12.8	9.9	10.5	19.1	15.9	17.4	14.2	13.9	13.6	18.2	10	14.7
P02751	FN1	19288.8	19764.8	18756.4	55119.8	42589.4	44206	2570	2426.5	3454.2	21248.4	21949	19982.9	3324.8	3562.4	3438.1	3721.5	3847.6	4194.8
Q16658	FSCN1	258	264.4	240.7	261.2	244.1	262.3	142.7	105.9	108.5	195	205	219.4	118.3	129.2	134.6	95.7	90.1	100.9
P19883	FST	17.6	10.9	14.3	15.7	19.3	17.3	10.5	12.7	13.2	13.7	15.7	13.6	14.7	16.5	14.4	13.2	14.8	15.7
Q12841	FSTL1	3112	3294.3	3261.8	10713	7669.4	7234.8	554.4	392.6	744.5	3942.4	3791.1	3467.2	658.3	692.2	690.8	780.1	822.3	872.4
P04066	FUCA1	289	289.6	285.1	473	449.3	504.1	86.4	100.3	97	127.6	115	122.3	166.9	150.3	149.4	115.5	113.1	115.6
Q10471	GALNT2	315.6	333.8	320.4	466	395.9	394	195.7	174.3	204.3	330.3	314.9	305.7	203.1	190.9	213.1	232	215.9	247.7
P17677	GAP43	211.6	235.3	246.2	338.9	287.6	314.3	231.2	175.3	175.1	101.1	100.2	91.4	100.6	98.9	98.8	115.4	102.7	125
P04406	GAPDH	3411.8	3663.7	3717.8	3886.7	3517.3	3557.2	1134	856.9	873.3	3504.2	3656.8	3553.3	1212	1363.3	1223.2	957.8	869.2	896
P02774	GC	668.9	664.2	644.9	839.6	683.3	687.4	701.6	670.8	710.7	735.9	682.3	745.8	750.5	745.5	748.8	830.3	846.4	913.6
P31150	GDI1	102.4	104	185.4	141.2	193.1	176.3	174.3	72.2	78.9	74.5	90.5	78.3	55.1	55.1	43	64.9	39.3	35.2
P50395	GDI2	630.7	656.9	812.1	660.8	675.3	583.4	336.4	262.4	308.7	383.8	385.9	370.8	512	479.8	471.2	214.3	223.1	241.7
P39905	GDNF	54.8	59.4	52.6	55.3	49.5	45.7	61.5	62.7	67.7	45.1	40	39	44	41.9	30.8	45.8	45.3	44
Q92820	GGH	28.6	22.5	22	31	21.7	28.3	22.3	19.8	18	22.6	23.1	24.8	20.8	27.1	18.3	24.1	30.3	30.3
Q9HC38	GLOD4	25.3	24.1	23.9	26.4	21.7	23.4	13.3	7.1	10.3	16.1	19.1	17.9	13	16.7	12.8	7	5.6	5.4
P35754	GLRX	36.7	39.4	39.8	41	37.9	41.8	21.4	26.6	27.1	34.5	26.1	35.9	40.2	45.3	39.9	38.9	27.8	36.2
O60234	GMFG	11.3	15.6	11.3	8.4	8.4	7.7	9.1	7.5	10.8	8.4	9.2	10.4	16.6	12.1	12.3	11.4	11.2	14.3
P04899	GNAI2	28	23.6	23	32.4	23.6	29.8	26.3	24.8	16.2	28.2	22.7	19.8	29.9	30.2	33.7	24.5	27.2	18.1
P16520	GNB3	43	40.3	52.9	53	46.6	51.5	39.7	37.6	40.7	45.7	40.5	40.2	56.3	41.8	44.2	40.4	43.5	44.2
P59768	GNG2	19.9	23.7	20.5	23.1	23.6	24.9	21.6	19.3	15.5	17	17.9	18.5	18.6	24.7	22.1	16.8	15.5	20.4
P46926	GNPDA1	17.2	20.3	18.4	22.7	18.3	18.9	13.8	9.6	12.8	17.7	18.8	16.2	21	19.9	22.8	8.9	11.8	13.3
Q8NBJ4	GOLM1	909	850.1	826.5	1016.1	890.1	934.5	775.1	713.7	730.8	847.6	807.2	793.9	717.9	716.1	734.3	824	806	904.4
Q8N158	GPC2	124.3	138.8	113.7	178.1	146.5	190.1	113.8	132.9	112.4	73.5	70.3	67.7	77.4	76	77.1	59.6	76.1	74.8
O75487	GPC4	35.7	36.4	42.1	70.8	62.3	67.6	25.9	26.2	20.4	44.2	44.7	41	27.8	31.8	28.7	29.2	30.1	32
P06744	GPI	234	259.3	278.8	305.5	260.9	266.2	123.6	109.7	129.3	235.1	226.9	246.6	174.1	170.2	191.7	99.9	127.3	138.2
Q7Z2K8	GPRIN1	2331.3	2116.8	2061.5	2477.1	2214.5	2135.1	2185.7	2034.6	2277.2	2294.1	2071.6	2294.2	2469.8	2520.7	2300.2	2620.9	2771.9	2980.6
P22352	GPX3	34.1	29.9	30.9	46.9	35.8	35.6	15.9	15.4	14.5	24.4	32.4	29.4	12.2	11.9	17.5	16	12.8	11.6
P28799	GRN	200.3	190	215.5	281.4	277.5	258.6	160.3	133.3	156.9	171.1	153.9	146.9	154.6	189.3	153.4	174.3	140.6	172.5
P06396	GSN	1023.5	1120.6	1194.7	1186.7	950.3	996.1	328.9	289.6	322.1	585.7	574.5	544.2	1317.6	1280.1	1326.1	336.2	380.4	414.4
P09211	GSTP1	768.7	792	810.3	771.9	702	770.9	267.4	223.1	216	682.1	717.9	651.6	437.8	437	483.9	182.3	214.6	214.2
P0C0S5	H2AFZ	92.5	95.3	80.5	87.9	83.8	93.9	47.1	47.9	63.2	44.8	35.7	37.6	52.2	47.1	40.5	36.6	33.2	43.7
P10915	HAPLN1	127.2	118.1	120.7	197.9	157	161.8	106.8	109	109.4	161.1	138.6	146.1	114	102.3	105	108.6	126.6	138.8
P69905	HBA1	489.7	474.9	467.7	853.9	457.3	482.8	475.9	472.5	459.7	483.1	493.3	522.7	405.2	436	398.7	457.9	471.9	561.2
P07686	HEXB	101.6	89.2	84.6	154	116.7	129.1	17	10.2	16	56.3	47	46.7	38.7	43.2	41	20.2	24.6	33.2
Q8NE63	HIPK4	470.3	477.5	538	600.5	511.2	672.9	476.8	358.3	373.2	569.1	570.2	482.7	541	571.5	523.5	566.5	566.1	744.2
P16401	HIST1H1B	75.8	80.5	75.3	95.3	60.3	72	36.2	30.6	35.5	16.4	16.4	13.6	13.2	15.8	13.3	12.7	11.5	10.5
P16402	HIST1H1D	2505.5	2572.2	2424.8	2619.6	1929.7	2315.6	961	915.2	883.7	385.4	412.8	336.8	409.1	391.9	393.7	224.3	242.3	230.5
P04908	HIST1H2AB	3432.4	3673	3089.7	3279.1	2585.4	3321	1198.4	1024.9	964.3	435.8	454.6	321.5	500.9	475.9	482.6	106	136	135.9
O60814	HIST1H2BK	5745.2	5979.9	5401.2	5684.2	4578.2	5386.1	2131.6	2096.4	1936.9	1095.2	1097.5	969.4	1236.3	1185.2	1255.4	607.1	620.8	706
P68431	HIST1H3A	3577.2	3732.5	3301.6	3472.6	2741.9	3502.1	1192	1131.1	993.2	490.6	471.1	430.8	575.4	551.4	559	155.7	168.1	198.2
P62805	HIST1H4A	5671.3	6110.5	5287.2	5858.3	4483.8	5706.6	2060.7	1983.7	1787	954.9	776.2	764.2	1090.9	1013.8	1033.5	353.1	381.2	418.5
P20036	HLA-DPA1	73.5	67.4	66	92.6	84.3	86.2	34.6	35.6	37.8	36.6	41.9	40.5	58.1	68.3	67.2	44.6	47	46.1
P01911	HLA-DRB1	144.1	144.1	141.1	212.1	178.2	198.6	11.1	13.5	22.1	28.6	23.8	18.5	95.7	95.5	97.7	24.7	23.1	29.6
P17096	HMGA1	54	66.6	59.3	60.2	52.9	53.9	77.9	75.2	52	29	37.7	37.3	23	18.3	14.3	19.2	21.5	26.6
P52926	HMGA2	104.7	108.5	103.1	109.5	110	108.1	14.2	15.1	16.2	82.5	82.2	70.3	4.3	9.1	6	7.7	6.6	8.8
P09651	HNRNPA1	24.9	19.6	24.9	31.1	21.9	23.1	26.5	14.8	14.4	18.9	23	14.6	16.1	19	15	14.9	14	18.6
P22626	HNRNPA2B1	727	671.6	637.8	703.7	570.6	632.4	385.7	314.3	243	560	604	543.2	331.7	343.1	349.1	204.8	188.4	198
P07910	HNRNPC	15.2	18.2	22.5	22.1	16.7	22.2	8.2	5.8	3.7	16.5	19.7	12.8	6.6	12.2	6.6	5.1	2	3.8
O14979	HNRNPDL	25.8	29	27.8	27	21.3	26.1	15.1	9.2	5.2	19.3	19.5	21	6.8	4.4	9.9	5.1	1.5	2.8
P00738	HP	284.6	286.2	302.5	279.5	260.8	295	255.5	271.3	270.7	322.6	296.7	313.7	312	307.5	310.4	258.3	329.2	389.3
P02790	HPX	2459.5	2378.8	2144.4	1721.3	1585.9	1601.4	2172	2254.4	2155.7	2856.3	2730.3	2666.8	1175.9	1224.2	1171.7	1105.5	1217.2	1359.2
Q86YZ3	HRNR	15.8	26.8	19.1	26.6	15.5	21.2	25.7	20.1	22.6	40.9	40.2	19.8	23.2	21.7	37.2	29	28	30.4
P07900	HSP90AA1	2326.1	2431.2	2511.3	2404.5	2124	2255.6	1255.7	909.7	915.8	1655.6	1712.9	1633.4	1411.4	1427.5	1444.4	591.3	601.9	663.1
P08238	HSP90AB1	1261.4	1364.4	1421.9	1352.7	1161.2	1256.5	572.7	464	456.9	1018.1	1075.3	997.1	876.3	886.7	903.3	375.1	423.7	463.7
P14625	HSP90B1	190.7	186.2	172.4	194.9	159.2	180.5	97.9	78.6	70.5	209.9	206.9	209	90.3	85.4	84.1	93.9	94	90.2
P0DMV9	HSPA1B	207.9	230.3	229	239.4	203.7	213.9	133.6	114.3	108.6	170.8	153.5	144	115.1	105.4	119.3	72.1	91.5	94.9
P34932	HSPA4	78.9	66.4	58.4	75.8	61.1	87.7	65.7	49.8	50.1	95.7	79.1	67.8	68.1	78	68.1	66.3	83	104.8
P11021	HSPA5	673.7	687.6	713.9	836.8	704.4	737.3	323.4	299.4	296.1	732.7	758.6	707.3	342.2	311	308.3	256.8	290.9	314.9
P11142	HSPA8	2063.4	2167.4	2149.2	2279.8	1980.2	2067.9	978.4	789.8	797.1	1522.6	1568.3	1496.5	951.5	993	979.7	489.8	526.7	562
P04792	HSPB1	76.1	60.1	60.8	78	243.4	51.2	32	92.1	193.4	46.4	42.7	75.8	40	32.1	50.1	34.1	45.1	35.4
P61604	HSPE1	130	154	138.8	135.7	111.1	125.9	61.5	67.6	57	63.7	71.7	64.9	35.7	39.5	33.5	22.5	22.2	29.5
P98160	HSPG2	692.5	747.9	751.2	2394.1	1834.2	2081.6	180.1	181.7	216.5	365.9	323	314.5	386.3	357.3	302.8	161.4	161.9	172
Q92743	HTRA1	888	961	881.1	2592.8	2006.4	1850.7	137.5	141.6	193.4	891.7	898.5	918.2	181.5	172	180.4	199.9	179.6	211.8
O75874	IDH1	115.3	95.4	114.8	125	105.1	98.9	82	62.5	89.7	97.8	93.8	99	88.7	91.1	84.3	59.1	77.7	83
P13284	IFI30	288.9	260.2	268.3	428.3	307.2	332.4	42.5	47	66.5	66.2	42.6	49.7	107.9	97.3	94.1	45.4	52.7	58.2
P01344	IGF2	83.8	72.4	64.7	79.4	63.7	93.8	95	53.7	61.2	102.8	70.1	74.8	81.7	80.1	75.3	117.7	104.7	96.2
P18065	IGFBP2	923	969.6	915.3	2987.8	2168.7	1969.3	310	298.7	326.7	1010.2	934.7	858.9	239.6	269.8	276	292.1	301.5	321.7
P17936	IGFBP3	1504.4	1752.4	1711.9	3113.1	2238.7	2047.1	449.5	382.6	497.8	2028.5	1899.4	1651.1	504.3	524.5	524.9	553.8	558.1	602.8
P22692	IGFBP4	83.3	81.4	68.9	82.4	69.7	65.2	53.4	45.7	69.5	89.5	84.7	95.4	138.2	88.3	110	57.4	80.6	78.8
P24593	IGFBP5	876.5	849.9	803	1620.7	1292.8	1388.5	395.3	422.6	531.3	621.6	603.1	662.6	378.2	342.1	375	394.6	409	393
Q16270	IGFBP7	4414.9	4652.7	4550.9	17607	13312.8	11953.9	636.9	584.6	869.1	5815.5	5681.5	5399.2	837	922.4	914.2	959	979.7	1142.1
P01857	IGHG1	155.4	148.9	156.4	164.7	159.3	158.2	156.1	169	171.1	178.5	180.2	202.3	154.6	183.2	158.2	168.6	197	203.3
P01859	IGHG2	164.3	171.2	137.5	168.4	148.3	164.7	160.9	145.1	143.1	162.6	162.8	163.1	160.6	150.2	171.7	150.8	176.3	178.2
P01834	IGKC	280.5	334.7	237.5	360.1	231.5	238	263.3	243.8	230.5	279.3	282	260.5	217.8	217.6	195.7	214	222.7	228.8
A0A087WSZ0	IGKV1D-8	651.5	631.7	538.3	779.7	604.4	645.5	686.6	703	746.5	829.3	770.1	891.9	1048.7	1081.1	1050.3	1367.6	1191	1350.3
A0A087WW87	IGKV2-40	82	78.2	69.8	82	79.2	76.3	73.1	73.8	84.6	85.4	73.7	83.4	74.9	81.4	55.7	88.2	94.1	105.1
P15814	IGLL1	353.3	341	397.6	374.6	324.5	378.7	367.8	312.9	316.9	390.7	367.7	360.4	382.3	378.3	365.2	314	402.2	466.4
Q6ZMJ4	IL34	2270.9	2232	2163.3	2268.8	2041.2	2150.9	2346.8	2216.1	2261.8	2320.6	2258.8	2366.1	2324.9	2304.7	2324.8	2510.8	2604.2	2904.1
Q16352	INA	49.5	52	47.6	58.6	42.9	58.1	43.2	32.2	31.1	27.8	21.3	25.1	32.3	26.8	23.1	32.5	25.4	28.6
P08476	INHBA	42.7	43.9	36.1	134.6	100.8	87.7	8.8	12.6	23.1	31.6	30.8	33.9	17.9	11	13.1	14.4	15.2	19.2
P01308	INS	10907.3	10768.5	9810.9	10986	9666	10483.6	11712.7	11937.3	11683.2	12645.5	11679.2	12719.9	13133.8	13493.3	12677	14306.4	14606.6	17579.3
P46940	IQGAP1	37.4	32.8	39.7	35.2	36.1	34.8	19.7	17.7	19	34.2	27.5	30.1	29.7	29.4	27.7	23.2	20.7	30.6
Q14624	ITIH4	60.6	57.9	51.8	63.4	39.1	40.8	57.3	59.4	52.2	63.3	65.1	71.5	42.4	45.1	43.2	45.1	42.9	56.1
P01591	JCHAIN	1451.2	1526.9	1541.3	1828.3	1596.8	1741.3	1603.2	1666.9	1730.1	1919.3	1773.4	2041.2	1989.8	2087.8	2057.1	2129.6	2245.2	2720
Q96CX2	KCTD12	58.3	60.3	57.8	60.5	47.5	53.9	27.4	22.6	24.6	29.6	27.9	28.8	77.2	71.5	77.4	30.7	28.8	24.6
P01042	KNG1	376.2	387.9	356.1	456.8	367.3	351.7	419	410.1	411.7	381.7	362	374.5	457.3	462.4	444.4	928.9	915.5	1066.3
Q14974	KPNB1	33.5	31.7	36	28.3	29.4	38.1	21.1	17.7	18.2	34.5	32.9	31.8	35.5	24.2	27.4	17.3	21.9	22.2
P04264	KRT1	5938.8	34798.6	7492.5	6932.9	7045.5	7763.6	5843	5151.7	5567.4	26458.6	24591.5	7871.2	8378.3	9482.8	13906.4	6508	14957.2	9328.5
P13645	KRT10	2923.2	11279.1	8802.1	3500.8	3383.1	3177.3	2334.7	2470.1	2115.7	10347.8	3591.6	3946	4432.5	4763.3	5002.9	3030.9	7346.7	4298.9
P02533	KRT14	63.3	284.7	86.3	112.1	98.1	91.9	91.8	78.2	65.2	455.8	197.4	112.2	83.9	93.7	146.3	71.8	310.1	115.6
P19012	KRT15	221.6	1005.9	269.2	240.8	361.8	226.7	299	611	191.8	1476.1	844.5	286.6	259.4	244.4	372.7	265.3	1127.8	284.3
P05783	KRT18	387.4	406	425.5	470.5	411.2	415.7	122.7	105.4	153.7	444	485	468.6	116.2	129.9	143.4	113.9	139.7	155.7
P35908	KRT2	3046.2	9704.3	9402.2	3473	3436.9	3095.2	2215.5	2806	1981.5	6058.2	3248.3	4083.5	3524.6	4297.3	4025.1	2408.4	7328.3	3599.1
P13647	KRT5	309.5	982.8	405	359.5	414.2	364.5	324.7	418.1	337.4	965.9	640.5	400.5	394	387.7	471.9	326	685.8	421.3
P05787	KRT8	501.5	499.9	499.9	587.6	510.3	508.8	156.8	165.2	204.9	539.5	581	548.8	185.9	180.4	180.2	189.4	199.9	203.6
P35527	KRT9	3720	28626.7	3202.4	4897	4618	5652.3	3915.6	3084.3	3964.9	16943.9	21694.8	5602.4	5077.4	5713.3	9568.9	3739.9	9813.3	6184.1
P25391	LAMA1	576	619.3	624.8	732.4	608.2	583.6	523	498.2	592.6	974.7	939.2	970.2	2792.3	3028.6	2798.4	334.8	361.4	400.4
Q16363	LAMA4	39.7	39.4	39.1	56.7	48.7	43.8	23.5	19.1	23.9	46.5	39.4	42.9	22.8	23.3	20.7	22.4	27.4	25.4
O15230	LAMA5	24.1	32.4	27.1	32.6	26.5	28.3	26.5	23.2	29.9	28.4	29.5	27.8	30.4	26.7	25.4	28.7	27.9	25.8
P07942	LAMB1	1964	1884.2	2004.1	2509.7	2002.7	2034.4	1290.8	1224.9	1267.9	2833.7	2843	2776.2	6786.4	7336.8	6845.8	810.4	799.8	951.6
P55268	LAMB2	52.2	47.8	58.2	66.9	52.1	55.1	48.3	37.5	43.4	87.7	95.9	92.9	254.4	297.3	258.5	27.4	31.2	39.9
P11047	LAMC1	1881.7	1856.2	1933.8	2385.1	1916.4	1914.7	1269.3	1275.2	1269.4	3085.4	2958.1	2886.5	7667	8399.1	7443.3	758.9	574.9	830.6
P13473	LAMP2	236.7	240.7	220.3	304.1	256.1	263.5	140	136.4	133	192.7	194	182.6	154.5	164	167.7	162.6	165.3	180.3
Q14847	LASP1	133.9	149.4	150.6	144.4	124.9	137.9	62.3	42.2	45.6	85.5	83.4	69.3	144.6	148.7	164	68.9	67.7	86.4
P13796	LCP1	1430.4	1540.9	1651.8	1585.6	1327.7	1401.9	614.1	654.6	666.8	727.9	705	701.4	2186.3	2126.8	2176.5	665.6	667.6	774.9
P00338	LDHA	2710.3	2766	2643.5	2755.9	2393	2446.6	640.1	526.2	611	2822.1	2905.5	2727.6	803.7	822.6	872.1	680	550.6	610.2
P07195	LDHB	667.1	728.1	748	768.9	664	738.2	349	269.7	275.6	563.6	568.2	566.6	429.5	392.3	395.4	202.2	240.9	240.4
P09382	LGALS1	969.3	1026.8	1054.6	1134.5	1017.7	1098	196.7	155.7	181.9	818.1	854.1	817.2	742.2	749.1	786.7	193.8	217.9	249.3
Q08380	LGALS3BP	465.2	465.7	443	873.1	670.1	752.7	294.3	268.8	245.2	432.5	400.7	394	196.5	222.1	216.9	341.8	243.5	267.7
P38571	LIPA	179.9	182.9	164.7	376.9	317	356.8	5.6	3.8	15.8	48.9	62.4	120.2	68.9	69.8	63.2	18.8	14	15.8
Q12907	LMAN2	23.7	20.3	19.5	37.1	30.8	26.1	13.6	15.3	13.5	17.6	21	18.3	19	19.3	19.2	19.3	18.8	22.6
P02545	LMNA	671.2	668.9	641.4	643.7	587.2	570.4	283.2	274	284.3	663.5	673.2	663.5	319	336.4	334.3	287.9	301.2	310
P28300	LOX	213.1	247.4	232.6	571	410.4	374.7	80	70.1	99.7	300.8	288.9	264.2	97	91.8	100.8	101.5	108.9	107.8
Q08397	LOXL1	31.5	42.7	30.5	70.1	52.8	60.8	26.2	28.6	26	45.6	38.2	38.8	27.1	29.6	31.1	34.6	32.4	32.1
Q9Y4K0	LOXL2	330.3	343.6	346.3	757.8	596	536.4	71.3	62.4	89.4	393.6	413	363.7	83	89.8	88.9	82.4	104.1	106.2
Q14766	LTBP1	190.8	190.5	193.6	226.4	209.1	201.5	144	123.1	147	210.6	216.6	199.9	159.3	157.7	162.8	190.7	157.3	161.2
Q14767	LTBP2	1752.7	2074.4	1808.1	4714.3	3422.1	3085.4	500.5	590.1	504	2266.5	2365.6	1990.7	665.6	577.2	618.8	614.3	650.5	783.1
P02788	LTF	855.1	844.9	839	2098.1	824	792.2	870.3	810	788.3	906.2	872.1	862.6	886.3	916	884.4	947.4	989.4	1126.3
P51884	LUM	45.7	24.8	14.6	29.2	19.3	22.6	24.2	15.9	16.5	19.4	16.4	15.7	23.5	20.4	27.3	27.4	11.4	18.2
P61626	LYZ	155.7	62.1	50.2	126.5	99.3	97.8	26.9	54.4	22.4	25.2	27	37.2	59	60.6	26.8	33.4	28.3	28
Q7Z304	MAMDC2	60.3	60.5	53.6	85.8	65.9	74.5	45.2	38.7	42.5	75.5	68.2	56.1	41.8	50.5	37.7	39.6	46.6	52.5
O00754	MAN2B1	20.9	22.4	22.5	27.1	36	26.1	18.3	24.4	24.2	25.8	23.7	27.3	27.9	30.9	31.6	31.3	24.7	34.9
P46821	MAP1B	106.4	114.1	117	132.7	110.5	116.3	111.3	85.2	86.2	59.6	63.9	61.1	59.4	50.4	52.4	58.5	53.9	60.1
Q15691	MAPRE1	17.1	18.1	15.5	16.9	18.7	17.4	14.6	13.5	12.2	19	15.8	18.6	21	15.5	17.3	21	17.6	20.5
P29966	MARCKS	75.4	81.6	87.6	88.8	89.5	92.9	51.1	51.3	61.4	46.7	55.1	52.8	48	48.2	49.5	37.8	30.4	33.1
P49006	MARCKSL1	114.8	126.7	116.2	128.6	114.9	134.1	106.1	83.2	70.6	71.9	74.2	66.6	57.8	47	51.4	52.9	49.9	53.4
P40925	MDH1	260.6	257.3	279.3	294.6	277.7	266.1	154.9	132.8	145.6	239	244.2	219.8	168.2	176.2	164.7	179.7	128.4	148.7
P40926	MDH2	65.3	59.1	50.8	57.4	53.4	57.6	41.5	35.4	31.5	51.7	38.2	43.3	36.7	32.6	36.9	33.8	34.2	39.7
P21741	MDK	410.3	521.1	410.4	377.4	368.8	441.7	205.9	268.7	199.1	63.1	56.1	70.8	19.7	23.3	22.7	24.2	21.1	24.4
Q9NU22	MDN1	50314.6	49066.5	48023.8	53696.4	50133.7	48152	47813.4	46920.2	47809.5	51455.1	48662.2	51119.6	52919.8	52468	51360.1	55419.4	56891.8	64845.1
P08582	MELTF	103.6	99	90.5	109	87.4	81.9	93	94.7	95.5	101.8	102.4	93.7	91.8	100.2	67	94	92.3	89.7
P55001	MFAP2	15.6	14.7	11.2	21	15.9	14	8.4	5.4	14.8	18	13.2	11.5	10.8	11.4	11.3	9.6	12.7	15.4
P08493	MGP	1537.7	1638.3	1428.6	1001.2	778.6	808.4	24.9	17.5	38.6	1909.9	1938.6	1688.3	23.7	29.5	29.9	30.2	33.5	46.5
P14174	MIF	829.7	851.6	844.3	836.2	742.9	793.7	156	82.2	116.7	775.7	812.3	732.4	128.5	140.6	160	46	43	54.7
P08253	MMP2	215.2	222.4	226.1	327.6	260.9	288.8	131.2	111.5	101.8	220.1	214.8	201.3	89.6	80.1	79.5	78.5	80.8	100.5
P14780	MMP9	504.1	503.5	466.6	561.5	511.4	517	123.1	126.7	136.1	175	128.3	135	260.6	264	234.5	157.4	163.4	184.4
P26038	MSN	2947.1	3133.2	3129.3	3175.4	2614.3	2864.1	640.6	526.2	605	2110.2	2184.7	2045.7	2289.5	2367.7	2471.8	729.2	628.2	699.7
P13640	MT1G	43	43.7	39.8	70	60.1	54.2	16	10.9	22.5	58.8	54.5	57.4	14	16.2	13	18.3	19.2	21
P58546	MTPN	93.3	73	92.4	81.5	83.8	72.5	55.8	49.8	33.6	61.1	55.8	57.4	64.5	58.6	55	24.7	36.4	32
P35580	MYH10	17.6	15.6	14.7	18.5	18.6	15.8	10.7	13.1	14.9	15.4	17.9	16.3	12.5	13.2	12.3	12.9	17.1	18.2
Q9UKX2	MYH2	12.7	17.4	12.8	14	11	14.4	13.4	14.6	11.3	15.8	14.9	16.7	12.1	15.8	16	17.2	18.3	17.8
P35579	MYH9	1421.8	1466.1	1519	1658.1	1402	1476.3	686	637	653.3	1066.3	1012.6	1012.6	1126.3	1090.6	1039.9	605.6	615.7	647.7
O14950	MYL12B	125.1	124.9	119.2	128.4	119.5	124.5	50.5	46.4	49.1	85.2	96.4	89.3	98.4	100.5	107.5	44.1	43	52
P60660	MYL6	564	610.3	625.6	670	593.4	612.9	228.3	205.8	220.7	416.7	397.3	430.2	444.3	474.4	482.3	210.8	216.5	230.3
P55209	NAP1L1	37.3	35.8	33.8	38.3	36	40.1	29.5	21.2	29.4	29.5	32.4	30.6	38.9	40.1	36.3	26.9	27.4	25
P41271	NBL1	16.6	12.1	17.6	15.5	17	15	14	13.7	13.4	17.6	12.7	15	16.2	18.6	10.8	13.4	13.8	13.5
P13591	NCAM1	21.1	21.4	24.3	29.6	32.1	27.7	20.6	17.2	18.6	14.5	16	10.3	14.7	16	11.8	11	14.3	9.2
P19338	NCL	17.8	24.2	14.8	28.5	23.5	21.4	15.5	13.7	10.9	21.2	19.8	18.3	15.6	12.3	15.9	9.1	10.7	13.6
Q15843	NEDD8	93.6	95.9	90.7	105	99	107.8	58.6	40.5	50	81.6	89.3	84.2	59.8	54.9	63	39.8	39.4	53.7
P07196	NEFL	86.2	104.1	101.3	140.3	100.8	120	90.1	63.7	61.6	24.5	14.4	24.6	24.8	22.1	21.5	24.3	22.7	21.3
P07197	NEFM	66.2	65.8	63.8	101.5	78.4	94.7	74.7	55.6	51.1	16.5	15.1	15.2	15.5	17.9	16	17.3	15.3	23.2
Q7Z3B1	NEGR1	21.3	30.8	26.2	24.4	21.7	19.7	14.4	25	20.1	18.7	20.9	21.6	23	16.3	26.7	21	21.1	23.6
P14543	NID1	547.7	545.8	549.5	637.1	470	523.3	501.8	461	454.5	890.2	855.3	854.3	2407.2	2536	2338.8	348.5	316.4	439
P22392	NME2	348.5	351.8	363.8	416	373	384.4	137	105.4	166.6	276.3	277.6	265.4	202.5	212.1	191.6	80.3	88.6	93.7
P61916	NPC2	612.1	626.7	580.9	1247.1	1045.1	1219.5	31.3	23.8	48.1	226.7	230.2	182.3	318.9	314.7	301.2	94.4	74.8	88.7
P55786	NPEPPS	68.2	58.3	61.6	69.8	62.7	64.3	53.4	50.5	47.6	61.9	60.5	56.6	62.9	67	71.9	68	58.5	68.8
P06748	NPM1	59	60.5	51.5	66	67.1	66.9	44.1	37.7	46.7	54.4	51.3	46	50.6	48.5	45.9	36.4	47.2	49.9
Q02818	NUCB1	201.2	223.7	206.9	360.5	301.2	287.5	67.4	76.2	83.6	187.3	179.2	173.6	102.1	100.6	104	69.4	89	91.3
Q9Y266	NUDC	37.5	36.5	35	44.8	30.1	32.3	28.5	30.1	26.7	32.1	27.4	31.2	28.1	35.7	28.5	39.3	31.2	33.5
Q9NRN5	OLFML3	121.6	121.6	122.8	198.7	157.5	196.6	48.1	46.6	51.8	71.4	55.7	58.6	96.5	91	90.4	56.6	58.9	57.9
Q96FW1	OTUB1	29.2	25.4	75.7	43.9	87.6	65.2	94.8	24.5	26.8	21.6	37.5	23	29.1	27.4	26.9	38.3	24.3	25.5
P07237	P4HB	410.6	415.6	420	511.3	426.9	412	249.9	222.9	220	458.4	441.9	439.9	255.1	248.8	243.7	233.5	246.5	262.2
P68402	PAFAH1B2	42.2	49.5	51.4	58.2	42.1	48.6	25.3	18.6	24.3	45	38.1	35.2	31.1	25.7	27.7	21.8	25.8	27.6
Q99497	PARK7	546.6	582.6	590.1	652	570.8	615.7	330.4	261.9	270.2	463.7	440.7	436.7	412.3	415.9	407.8	231.1	257.2	270.4
Q15365	PCBP1	121.7	127.9	151.7	161.3	155.8	137.5	82.8	76.2	70.8	121	103.2	89.4	122.8	124.8	120.5	74.5	64.4	83.6
Q9Y6V0	PCLO	528.6	574.9	473.1	634	491.2	607.2	634.2	538.8	413.3	799.2	624.2	598.4	680.4	732.3	585.8	799.6	723.2	1015.2
P29120	PCSK1	111.6	120.9	90.8	206.7	160.1	192.6	96	125.6	77.3	56.1	52.7	66.4	46.4	49.1	42	54.6	53.9	57.4
P30101	PDIA3	335.9	362	348.8	382.4	326.5	344.5	175.1	161	189.1	311.4	321.5	321.7	197.9	182.5	185.6	144.7	160.4	181.3
Q9H5P4	PDZD7	253.4	192.9	186.4	225.4	237.9	239.3	210.7	183.5	192.1	217.1	175.5	162.3	230.2	240.2	125.6	172.8	243.7	230.4
P30086	PEBP1	81.9	90.9	92.9	101.9	90.9	87	72	58.6	48.9	81.8	75.7	71.3	60.3	64.2	64.5	52.7	58.8	64.6
P07737	PFN1	2908.9	3224.9	3386.3	3417.1	2986.8	3244.1	668.7	540.7	601.6	1744.6	1705.4	1676.3	3539.3	3523.7	3582	850.1	530	664
P0DJD7	PGA4	646.6	628.7	638.6	853.4	746.7	850.1	174.9	147.2	230	213.1	202.7	208.1	526.3	526.3	523.1	232.6	230.8	253.3
P18669	PGAM1	261.5	261.6	266.3	278.7	239.5	253.9	108.2	89.9	109.2	239.4	224.5	222.3	136.2	135	137.1	71.9	99.6	116.3
P52209	PGD	78.6	81.2	92.3	75.7	65.7	66.7	43.1	38.2	32.3	50.4	50.9	46.2	65.4	70.3	70.8	28.3	37.7	36.5
P00558	PGK1	2236.9	2307	2380.6	2092.7	1820.9	1948.3	676.7	559.9	622.1	2071.1	2105.6	2089.1	1261.5	1239.1	1264.1	539.5	584.2	658.1
P14618	PKM	4198.1	4388.3	4777.5	4247	4124.4	3997.9	1252.8	1044.3	1071.7	3590.2	3712.7	3638.5	2357.4	2332.2	2311.5	1160.3	1058.2	1123.5
P00749	PLAU	45	45.9	47.2	59.1	47.1	47.5	43.2	26.8	32.9	170.1	165.2	168.8	31.6	31.2	36.5	44.9	43.2	42.7
Q8IV08	PLD3	125.5	124.4	113.5	164.4	135	153.8	77.1	76	86.8	91	91.3	92.5	88.4	86.8	80.4	81.1	81.4	91.2
Q02809	PLOD1	277.3	225.2	211.6	471.9	357.2	354.7	170.3	171.7	98.6	233.1	223.1	224.6	124.5	130.3	142.3	163.5	119.1	130.3
P13797	PLS3	54.7	51.3	57.5	51.7	53.5	58.2	29.7	24.2	29.8	55.4	54.1	57.9	31.3	28.5	29.3	26.3	34.8	32.9
P55058	PLTP	102.9	123.4	107	163.1	135.5	138.2	31.7	30.5	36.8	126.6	112.2	105.3	27.3	26.1	33.9	36.3	27.6	28.7
Q15063	POSTN	1368	1414.4	1396.6	3862	2949.6	2797.7	508.6	518.1	589.1	1600.1	1639.5	1487.1	600.8	620.1	614.1	619.8	653.3	693.4
Q03181	PPARD	1867.4	1874.8	1561.9	2131.8	1669	1708.3	1872.4	1831.2	1744.1	2006.5	1812.5	1985.9	2104.6	2128.6	2095.2	3288.3	2310.4	2895.2
P62937	PPIA	1163.8	1188.1	1235.3	1222.3	1128.4	1136	446.1	316.1	344.8	898.1	951.8	882	681.8	670.1	710.4	265.6	248.5	281.8
P23284	PPIB	329.7	353	367.6	396.9	360.8	344.9	136.8	136.6	123.9	338.7	322.7	323	116.9	121.5	129	108.7	102.7	102.1
P62136	PPP1CA	36.3	33.3	42.5	42.1	27.9	39.8	30.9	28.7	29.6	35.3	38.7	28.1	34.9	26.7	28.8	25.4	25.3	31.4
Q06830	PRDX1	1754.6	1971.9	1966.1	1905.5	1646.1	1804.1	750.2	574.7	614.4	1180.1	1165.4	1076.2	1220.5	1248.7	1288.4	372.3	436.2	473.5
P32119	PRDX2	572.4	635.3	608.2	644.4	553.8	602.4	291.1	233.7	284.9	428.8	448.3	449.5	271	259	279.8	149.9	170.7	161.3
P30048	PRDX3	41.8	39.2	47.4	42.1	37.8	51.1	18.9	24.7	22.6	29.5	37.7	31.1	18.1	15.4	18.9	11.6	18	21.4
P30044	PRDX5	107.3	115.9	109.8	132	103.5	105	48.1	38.1	37.4	74.9	75.6	82.3	77.4	87.3	79.4	28.4	35.1	40.2
P30041	PRDX6	234.2	231.2	221.3	258.7	215.1	226.3	95.2	73.2	100.3	213.3	207.3	203	140.7	133.3	131	88.5	88.6	94.7
Q92954	PRG4	847.7	794.3	733.7	891.8	736.2	720.2	771.8	746.7	780.7	831.2	774.3	770.8	830	787.7	706.8	920.4	874.2	1013.1
Q9UNN8	PROCR	61.7	60.9	64	152.3	114.5	135.7	16.5	12.7	14.4	57.4	57.1	48	23.2	24.9	25	27.5	22.1	18.6
O95084	PRSS23	76.6	79.3	76.3	156.3	108.7	125.7	24.8	18.6	18.1	75.5	82.6	74.1	19.9	20.5	19.2	24.4	23.1	28
P07602	PSAP	2096.3	2160.4	2195.5	3627.6	3098.9	3327.5	557	487.9	525	1033.3	1016.3	963.4	1225.9	1169.8	1175.4	652.9	581.3	654.6
Q9Y617	PSAT1	17.2	15.9	18.6	22.5	23	24	18.6	15.1	17	20.8	20.9	21.4	13.2	15.2	18.8	15.2	18.2	18.6
P28066	PSMA5	49.2	48.5	50	50.7	50.2	55.7	24.2	21.2	24.9	43.9	46.2	43.4	45.7	33.7	40	21.7	22.8	28.7
P49721	PSMB2	23.2	24.2	18.6	28	16.4	24.8	6.1	1.5	4.4	15.7	18.4	15.8	11.4	11.3	6.9	3.5	1.6	2.2
P49720	PSMB3	14.2	16	16.3	11.5	11.8	16.2	9.3	10.5	9.5	15.3	11.7	10.8	8.5	10	15	9.5	11.1	14.9
P41222	PTGDS	45	566.7	76	63.4	50.1	253.1	41.5	35.6	19.3	28.3	315.6	44.8	182.3	48.6	36	35.1	21.4	32
Q15185	PTGES3	45	41.3	51.9	47.8	55.2	56.9	40.8	28.1	32.9	39.2	44.3	44.7	45.9	49.3	48.7	39.5	30.2	43
Q9P2B2	PTGFRN	48.1	49.7	40.1	56.7	45	55.4	21	16.9	22.3	38.6	47.5	40.2	19.4	20.1	17.8	27.3	17	20.4
P21246	PTN	22.6	22.1	24	29.2	25.8	32.6	25.2	21.5	22.6	17.9	17.9	22.2	18.3	18.9	17.9	8	24.7	19.6
Q15257	PTPA	19.6	17.6	22.1	21.3	18	17.1	10.5	8	10	15.7	11.9	11.2	14.6	13.9	12.6	9.6	6	7.9
Q92626	PXDN	303	307.1	316.8	520.8	447.9	417	194.1	165.7	190.8	299.2	351.7	318.9	202.6	174.7	202.7	212	223	233.6
P11216	PYGB	189.9	110.5	119.2	96.3	73.6	82.4	178.8	121.9	63.4	126.8	118.7	117.3	68.2	81.3	56.2	54.4	53.4	56.9
O00391	QSOX1	733.5	713.1	712.1	1268.5	1031.7	1104.7	283.4	248.6	287.1	530.4	540.2	503.3	404.5	424.5	408	262.6	291.7	308.4
Q6GYQ0	RALGAPA1	322.3	300	266.9	321.4	271.7	259.4	270.9	271	278.1	285.7	262.9	290.4	278.5	264.6	257.5	299.6	317.4	373.5
P52306	RAP1GDS1	8.6	12.9	12.3	11.6	13.4	12.4	8.8	8	7	9	11.6	6	11.1	10.4	12.1	11.1	7.7	9.4
Q99969	RARRES2	47	51.6	48.6	96.2	82.7	85.4	21.1	27.9	27.1	63.1	55.9	53.7	29	25.5	22.6	29.1	31.8	35.8
P02753	RBP4	256.4	232.4	210	261.4	223.8	235.8	233.4	190	181.3	240.8	204.8	190.9	201.2	200.3	219.4	275.7	216.5	218.7
Q15293	RCN1	55.4	49.5	42.5	44.8	44.8	44.1	37.2	34.1	35.6	51.9	46	49.6	30.6	35.6	47.5	43.4	48.1	42.8
Q9HD89	RETN	79.7	83.7	78.5	133.8	123.3	115.8	32.2	31.2	32.4	41.7	33.6	35.8	62.3	61.6	54	37.1	41	42.5
P62745	RHOB	59	56.4	52.4	58	59.7	55.8	61.4	57.3	84.1	56.9	54.8	57.6	56.1	46.8	49.5	47.2	51.4	56.2
P52758	RIDA	48.7	47.3	44.8	54.4	53.9	56.9	55	46	45.3	53	43.8	47.8	61.1	55.9	51.7	62.1	60.4	65.7
P34096	RNASE4	176.1	168.6	156.9	207.2	173.8	178.6	150	143.3	136.8	171.1	168.9	175.1	134.1	148	134.3	143.5	140.6	146
Q93091	RNASE6	221	217.2	237.2	398.5	344.7	395.4	74.4	47.3	43.8	57.8	50.5	45.7	206.6	194.8	206.5	58.5	51.6	55.2
O00584	RNASET2	45.8	47.3	50.9	79.7	66.4	85.3	10.4	11.2	12.7	15.5	16.4	17.7	36.2	37	36.1	15.1	18.1	17.5
Q9H4A4	RNPEP	43.7	41.8	41.4	46.5	42.4	34.6	33.5	20.3	23.4	30.7	35	30.8	45.4	50.3	52.2	32.2	33.6	38.2
P49247	RPIA	76.2	73.1	87.4	77.3	74.5	75.1	93.8	85.3	98	69.3	76.9	83.7	78.9	86.5	76.1	73.8	86.3	92.8
P62906	RPL10A	31.3	34.6	37.1	44.3	40.7	43.7	15.9	18.1	21.5	31.8	31.8	28.3	29.6	37.1	31.9	20.2	19.8	19
P05388	RPLP0	39.4	43.7	37.8	52.5	42.3	44.3	33.4	34	30.9	39.3	43.8	46.5	38.7	37.9	36.2	37.4	32.1	34.3
P05386	RPLP1	20.1	24.8	26.9	24.4	13.1	20.5	5.9	6.7	4.7	16.8	20.1	15.7	11.6	9.7	11.8	3	1.8	3.7
P05387	RPLP2	57.9	66	65	68.8	56.2	63.1	24.2	24.9	17.4	51.1	52.8	55.5	36.8	38.4	38.9	17.4	23.3	14.1
P25398	RPS12	64.7	56.7	56.2	56.4	58.7	73.7	38.6	32.6	36.2	57.6	64.9	53.4	56.1	50.7	55.1	39.3	43.6	43.7
P62266	RPS23	20.7	19.1	23.5	27	22	24.8	14.2	7.7	10.5	18.2	12	14.3	16.3	21.3	19.4	10.4	11.1	9.6
P62979	RPS27A	217.4	183	162.4	208.5	161.2	166.4	153.6	118.5	111.6	173.7	153	148.3	140.4	141.9	139.5	149.9	118.8	155.9
P62857	RPS28	68.6	69	68.2	77.5	56.2	66.1	31.1	27.3	19.7	51.1	56.8	54.2	46.5	43.2	43.2	23.1	15.3	20.8
P46782	RPS5	22.3	24.6	26.9	27.5	24.9	24.8	11.6	8.2	7.8	13.8	16.4	13.6	25.8	18	12.1	6.2	7.2	6.9
Q9Y265	RUVBL1	11.7	10.2	9.9	12.2	9.4	14.7	12.7	11.7	10.8	11.6	10.7	10.2	10.7	11.1	11.9	12	9	12.5
P23297	S100A1	108	109.1	111.1	94.9	79.2	76.6	33.4	37.7	29.8	138.9	143.4	140.8	28.7	32.9	29.3	30.6	31.6	32.6
P31949	S100A11	728	759.1	786.7	799.5	657.4	666	102.4	75.5	96.9	465.7	491.8	466.2	616.1	611.1	670.8	72.5	61.7	79.7
P26447	S100A4	437.8	528	564.7	505.2	358	385.2	47	45.6	58.8	63.2	44.2	42.9	821.2	820.4	832.6	50.4	60.9	62.5
P06703	S100A6	671.5	707.2	679.5	660.3	556.8	602.5	118.8	108.9	135.2	602.7	638	576.1	414.6	446.9	426.5	119.7	144	167.9
P06702	S100A9	98.6	36	55.3	53	39.8	42.1	87.2	61.1	42.9	53.8	45.8	55.6	69.9	65.1	45.6	80.9	68	48.3
P04271	S100B	49	46	44.5	45.5	35.8	33.3	14	9.9	10.8	34.4	28.1	24.9	54.4	48.8	50.7	12.3	18.5	13.9
P35542	SAA4	515.2	527.8	453.8	498.7	402.6	404.9	539.4	533.3	553.8	525.4	543	524.3	343.2	336.6	263.4	424.4	469.6	530.4
Q9NZJ4	SACS	652.1	670.5	680.5	709.6	683.7	673.2	678.5	590	577.4	671.1	716.4	666.7	731	679.8	702.8	705.7	754.4	795.7
Q6UWP8	SBSN	75.6	80.8	63.8	79	68.4	65.1	65.3	66.5	63	83.3	58.6	70.2	69.4	66.2	68.2	70.3	75	83
P13521	SCG2	1561.7	1578.6	1493.3	3137.2	2453.5	2854.1	995.7	1049.7	994.5	990.5	937.9	954.6	616.9	648.3	619.8	651.5	693.3	785.4
Q8WXD2	SCG3	30	31.8	28.5	46.4	32.3	50.9	27.8	33.4	22.6	15.3	15.4	13.5	25.5	20	18.8	20	21.1	18.7
Q12765	SCRN1	26.7	29.2	29.7	23.9	22.4	28.3	20.8	14.4	18.7	19.4	15	15.1	13.9	18.5	19.3	12.6	16.9	11.2
P18827	SDC1	45.9	39.2	41.4	45.1	44.9	41.8	44.9	43.5	37.7	46.2	38.3	40.8	50.1	44.5	47.9	38.5	45.6	49.2
Q9BRK5	SDF4	81.9	71.4	72.9	110.5	103.4	96.3	37.9	35.6	43.5	60.4	70	59.1	48.1	51.2	52.4	40.5	48.4	43.5
P20848	SERPINA2	77.9	76.3	74.8	203.6	163.6	170.9	25.7	6.9	18.2	43.8	38	38.6	26.5	29.8	24.2	13.9	19.5	22.2
P01011	SERPINA3	477.7	459.8	452.1	501.8	422.8	404.9	188.2	178	249	559.9	545.3	517.4	190.6	189.5	201.7	230.9	207.7	232.2
P05154	SERPINA5	20.7	14.7	14.7	21.7	20.1	13.7	24.2	20.2	15	17.2	13.4	15.9	23.9	19.7	18.4	29.4	21.4	18
P30740	SERPINB1	18.5	21.8	17.9	19.1	17	18.5	4.9	4.6	3.5	5.4	5.3	6	28.2	22.1	23.3	3.2	4.9	4.2
P01008	SERPINC1	5197.7	4966.8	5032.2	5416.5	4211.8	4196.1	4871	4992.8	4476.3	5188.8	5107	5368.5	5708.9	5623.6	5361.1	7671	5880.1	8115.4
P05546	SERPIND1	44.6	49	43	43.5	39.3	42	36	28.8	31.4	38	44.7	46.8	37	31.6	29.8	31.3	35	31.5
P05121	SERPINE1	6079.5	6777.1	6731.5	12999.5	9965.3	8665.8	1238.2	1078.8	1228.5	9712.2	9248.7	8417.4	1350.2	1502	1510.2	1545.1	1625.3	1842
P07093	SERPINE2	2933.6	3045.9	2983.4	5965.3	5028.7	4695.4	660.4	693	818.1	3458.4	3453.3	3294.9	714.3	738.2	732.8	828.8	764.3	831.4
P36955	SERPINF1	926.5	921.2	919	1565.5	1229.9	1391.8	165	132	177.2	657.8	648.4	603.2	526.1	508.8	487.1	188.7	162.3	216.3
P08697	SERPINF2	374.5	340.3	280.6	383	340.2	345.7	389.7	323.7	305.5	338.5	310	327.1	433.8	403.2	353.4	503.9	393.7	454.9
P50454	SERPINH1	334.4	347.3	351.6	447.8	354.8	360.5	171.6	138.1	154	376.5	369.6	385.7	135.6	140.4	123.2	132.3	144.9	145.4
Q99574	SERPINI1	50.8	51.7	45.7	86	72.2	90.4	53	46.8	44.8	14.6	13.2	17.6	15.2	15	11.7	17.3	12	13.4
Q01105	SET	162.2	152.2	146.1	141.2	114.9	119.9	69.7	60.8	58.2	119.5	135.5	93.4	59.4	57.6	68.6	44.7	46.7	44.5
P23246	SFPQ	16.1	16.5	12.4	17.7	16.6	13.4	12.3	11.9	17.2	16.9	17.7	12.8	13.9	14.7	15.2	14.3	13.5	17.9
O43765	SGTA	43.1	43.7	59.7	57.4	49	68.8	42.7	37.5	37.1	44.5	47	52.3	49.5	57.8	46.8	48.1	41.3	49.8
Q9H299	SH3BGRL3	352.7	346.7	361.3	398.4	340	351.7	141.8	118.8	106.1	242	246.5	247.9	259.5	276.4	245.2	94.2	108.6	111.4
P14678	SNRPB	45.5	36.3	43.8	39.9	38.8	36.1	34.9	23.9	26.5	26.2	25.9	23.5	21	18.2	19.8	17.6	21.2	21.9
A8MWD9	SNRPGP15	28.8	24.4	25.9	24.7	21.6	23.8	18.5	14.7	15	19	17.1	20.9	12.1	12.3	11.1	10.7	8.1	8.1
P00441	SOD1	2149.5	2165	2044.2	2496.9	2151.6	2285.7	1636	1523.8	1408.9	2092.7	1989.6	2053.5	1764.1	1797.5	1680	1667.8	1640.7	1750.8
P09486	SPARC	7753.2	8134.1	7866.1	20048.3	14445.9	14052.8	830.8	748.2	917.2	9685.6	9211.4	8254.1	738.3	854	894.4	964.8	910.8	1082.2
Q08629	SPOCK1	168.3	180.3	173.8	298.1	245.7	318.3	128.1	136.8	107.3	85.1	85.8	82.8	25	31.3	22.3	24.8	24	24.6
Q92563	SPOCK2	56.1	60.3	47	86.8	71.3	89.1	58.2	52.1	56.4	31.4	32.6	34	43.2	32.5	37.9	36.9	36.2	40.9
P10451	SPP1	29	27.4	24	37.2	38.2	34.8	25.7	21.6	23.5	22.2	27	26.4	21.1	29.9	27.3	28.7	24.5	26.3
P10124	SRGN	779.3	753.4	669	1132	975.3	1040.1	299.9	265.6	308.5	325.9	301.3	322.3	544.7	530.8	532.1	427.7	355.8	412.2
P78539	SRPX	71.5	77.8	74.5	75.4	61.2	65.3	20.6	12.7	14.5	77.7	74.3	70	10.8	12.3	14.3	14.6	19.1	14.5
P50502	ST13	68.5	74.6	67.7	60.1	50.3	69.5	42.4	27.9	36.2	55.6	58.6	58.8	40	42.3	48.9	47.3	31.6	29
Q9NY15	STAB1	84.8	81.7	77.1	160.7	128.3	137.7	31.5	28.8	30.1	36.6	29.4	43.2	121.4	67.9	140.2	33.7	37.9	42.9
O76061	STC2	29.2	35.9	32.6	60.9	56.2	51.3	23.6	22	26.2	34.8	33.5	29.4	20.3	24	21.2	22.4	22.7	23.9
P31948	STIP1	98	104.6	113.9	108.5	78.4	91.1	54.8	39.5	41	84.6	90.3	68.5	72.4	72	66.2	32.7	31.7	33.6
P16949	STMN1	356.1	392.9	404	420.1	364.3	415.4	343.8	250.8	239.7	136.6	126.3	131.9	183.2	191.1	169.5	107.3	113.5	123
Q6J9G0	STYK1	129.6	125	126.6	140.2	129.6	128.5	119.9	115.2	116.9	127.7	133.5	120.6	139.8	130.9	124.4	135.8	149.8	152.3
P61956	SUMO2	38.7	89.1	42.3	30.8	32	36.3	30.9	22.5	18.3	33	30.3	26.3	27.1	26.8	24.3	23	23.3	20
Q4LDE5	SVEP1	9.4	14	12.5	26.6	20	22.6	2.9	1.4	5.9	15.2	11.7	11.8	2.9	3.7	3.4	4.2	4	12.4
O60506	SYNCRIP	14.8	16.5	14.2	19.6	19.6	17.3	10.1	9.4	8.6	13.2	14.5	12.4	16.6	10.1	14.1	11.1	10.1	10.3
Q01995	TAGLN	221.7	251.4	225.8	685.4	627.4	660	131	126.6	138.6	258.5	273	255.4	144	145.2	143	157.8	173.2	187.7
P37802	TAGLN2	166.5	168.7	178.4	208.6	200.3	215.4	59.2	54.3	53	187.7	180.7	186.2	95.4	100.7	92.9	87.5	65	73.8
P37837	TALDO1	19.1	25.7	23.5	24.9	23.9	26.6	8.9	10.4	8	18.1	15.2	17.2	15.5	14.5	15.6	4.7	7.8	5.2
P02787	TF	78523.5	77888.3	73385.6	77358.9	67009.6	71567	75216.7	77285.1	74629.2	90470.5	85036	89261.1	70728.1	72680	69186.5	69346.9	76454.1	87574.9
P01137	TGFB1	1223.4	1167.2	1126.6	1243.3	1088.3	1148.4	1186.9	1202.8	1167.1	1071.8	1088.3	1164.2	609.7	640.3	604.8	726	800.1	905.4
Q15582	TGFBI	15745.2	17123.4	16208.4	34906.8	25911.1	26103.7	1588.9	1666.7	3277.1	13173.1	13467.7	12505.4	2196.4	2310.8	2377.1	2447.1	2494.2	2647.2
P21980	TGM2	32.9	31.9	29.4	34.3	27.9	23.6	6.3	4.3	4.5	38.7	48.2	43.6	10.4	12.2	11.9	10.4	7.2	9.9
P07996	THBS1	21020.4	21404.9	20014.1	38720.7	24416.1	21436	1368.3	1132.6	1730.3	29105.8	25168	23310.3	1384	1638	1790.1	2002.8	1966.7	2277.4
P49746	THBS3	220.2	187.8	186.6	456.1	352	347.3	131.6	121.2	131.6	214.9	207.7	212.9	149.8	136.8	132.7	160.5	159.7	165.8
P35443	THBS4	26.8	26.8	22.3	31.2	24.9	23.9	14.8	14	13.1	24.6	22.5	19.8	13.4	12.8	14.5	17.5	16.9	21.3
P01033	TIMP1	1739.2	1704.6	1631.8	2393	2038.9	2007.8	227.9	143.4	209.3	1400.8	1398	1300.4	301.5	320.4	344.5	217.7	206.9	219.2
P16035	TIMP2	626.3	657.2	635.6	1287.8	1105.2	1136.6	287	285.9	341.7	482.5	478.8	461.9	297.6	296	325.3	219	219	263.4
P35625	TIMP3	82.9	84.9	85.7	123.4	103.2	89.3	44	42.3	39.5	112.8	97.1	89.9	41.5	37.6	41.5	39.8	39.8	50.4
P29401	TKT	503.5	522.5	536.5	541.1	511.2	540.6	219.3	189.4	190.8	505.4	499.8	453.5	330.2	340.3	324.6	197.6	172.8	212.2
Q9Y490	TLN1	100.1	85	51.9	78.8	70.5	47.6	41.4	41	58.2	45.6	44.8	40.8	55.9	48.5	57.2	33.2	28.4	31.9
Q9NZR1	TMOD2	303.4	212.2	233.1	296.7	202.7	195.2	337.7	276.5	231	200.8	203.3	224.3	188.7	209.5	157.6	176.6	207.5	232
P63313	TMSB10	1826.4	1942.2	2093.6	2211.4	1822.7	1933.6	893	699.6	696.3	1090.3	1116.3	1116.8	1589.3	1719.5	1454.4	427.7	434.7	505.8
P24821	TNC	145.6	125.1	134.4	160.3	143.7	135.4	112.9	90.4	143.8	136.9	119.5	123.4	88.9	91	99.6	83.9	96.4	107.6
O00300	TNFRSF11B	26	31.2	24.6	32.9	21.8	16.8	11.6	13.6	11.7	37.5	34.2	35.9	12.4	13.8	7.9	15	12.1	11.7
P60174	TPI1	1611	1713.2	1671.4	1735.4	1516.7	1585.2	525.1	454.8	777.4	1595.2	1648.4	1558.4	844.1	893.4	928	395.7	420.3	460.4
P09493	TPM1	67.5	78.2	70.6	175.7	165.9	160.1	34.7	37.2	98.5	83.9	84.9	77.7	24.8	35.7	34.7	32.7	29.7	41.4
P06753	TPM3	123.7	122.2	124.9	135	123.4	115.1	70.3	67.4	90.5	98.5	95.6	88.7	95.2	101.6	103.9	68.3	68.3	77.1
P67936	TPM4	1344.2	1394.8	1334	1680.9	1429.3	1479	740.1	712.1	684.6	1292.2	1253.5	1229.3	892.1	883.8	880.9	707.2	680.7	793.1
O14773	TPP1	103.4	116.5	105.7	137.3	130	150	23.7	27.1	29.1	47.1	42.7	42.7	70.2	66	62.6	31.3	34.3	40.1
P13693	TPT1	214	201.8	218	234	209.5	212.5	97.8	88.5	93.4	171.3	184.4	168.3	142.5	134.2	143.9	71.1	86.5	94.8
Q13049	TRIM32	350.1	317.8	305.6	414.8	369.4	405.2	314.2	278.8	270.3	360.1	318.7	295.9	319.3	326.7	315.8	321.3	315.7	382.5
P16473	TSHR	52.5	53.2	49	67.4	50.3	54.4	58.4	52.3	57.4	52.2	59.5	52.9	61.9	64.3	60.9	85.8	58.1	69.5
Q9H2G4	TSPYL2	2566	2776	1982.7	2749.3	3151.8	3703.2	3196.7	2647.2	2417.7	3405.3	2795.5	2781.9	3228.5	3316.4	3088.4	6570.8	3536.6	3498.8
P02766	TTR	354.7	266	190.4	229.4	221.8	239.7	172.3	189.4	194.9	274.9	250.1	291.8	217.6	337.5	428.1	333.6	289.8	306.6
Q71U36	TUBA1A	2669.3	2255.7	2458.7	2640.8	2518.8	2582.3	2798.1	1112.6	990.8	1342.5	1513.4	1340.5	1354.9	1429	1375.7	645.3	673.1	735.8
P07437	TUBB	50.3	51	55	41.3	49.1	49.6	73.8	33.8	25.4	32.5	35.6	28.1	72.9	68.8	74	17.5	15.5	16.5
Q9BVA1	TUBB2B	602.9	520.5	552.5	584.5	551.9	567.8	694.2	336.7	324.5	359.9	367.5	386.2	396.6	369	388.3	258.8	260	280.5
Q13509	TUBB3	64.9	56.1	73.9	70.4	61.7	76.7	84.1	58.3	48.5	63.7	57.5	57	60.8	57	61.3	44.6	47.4	54.8
Q6IBS0	TWF2	23.3	31.1	24.3	23.8	22.2	29.5	17.6	10.3	9.6	14.9	16.5	13.8	23.6	26.9	25.9	18	16.6	14.3
P10599	TXN	447.8	479	476	501.2	485.1	518.2	231	163.7	155	469.2	442	354.2	220.7	239.1	223.7	176.6	163.7	182.8
Q9BRA2	TXNDC17	41.3	44.1	44.9	47.1	44.3	53.4	28.8	26.6	25.5	36.3	32.4	39.4	36.7	26.4	29.4	22.2	30	30.6
P22314	UBA1	106.6	109.2	116.5	97.1	106.2	108	67.8	58.2	61.6	91.2	103.7	93.7	79	81.9	78	45.7	54	60.8
Q5JXB2	UBE2NL	186.6	176.9	188.9	220.6	187.7	198.5	108.4	83.1	89.1	122.2	128.8	138.3	114.4	103.2	117.6	71.4	57.9	60.9
Q13404	UBE2V1	52.2	49.4	48.4	48.2	42.5	49.9	32.9	34.7	33.8	40.7	46.1	39.2	38	41.1	39.4	37.2	34.4	39.6
P09936	UCHL1	535.7	544.3	560.2	752.5	711.2	706.5	440.3	327.4	301.9	441.6	489.1	436.9	288.6	296.9	271.3	316.2	303.4	313.9
P61960	UFM1	21.7	19.5	19.2	21.9	19.9	21.1	8.4	12.2	9.5	19.7	17.5	17.4	11.1	10.5	9.5	8.8	8.9	6.3
Q16851	UGP2	49.9	55.8	59.5	62	54.5	51.7	54.3	34.2	28.7	53.1	55.6	49.9	40.5	48.9	45.5	39.8	38.8	40.3
P50552	VASP	97.8	103	111.8	105.9	90.6	97.3	33.8	24.7	33.1	34.7	38.1	44.5	101.5	95.4	95.9	28.6	24.6	33.6
P13611	VCAN	1486.5	1533.6	1431.4	2497.1	2081.2	2084.4	598.5	523.8	624.6	1487.2	1499.6	1435.5	545.8	609.2	563.6	644.1	626.2	705.9
P18206	VCL	161.7	157.3	156.4	184.3	172.3	183.9	103.3	77.2	79	153.5	177.4	149.9	86.8	81.5	83.7	91.7	84.9	99.4
P55072	VCP	494.7	498.9	517.7	569.3	494.2	501.8	247.6	197	228.2	428.2	437.5	426.8	339.1	334	322.5	199	211.4	221.4
O15240	VGF	1236.4	1246.9	997.8	2229.6	1808.2	2055.8	980.5	1153.6	881.4	235.8	223.3	205.7	225.9	248.3	234.3	304.2	257.9	285.7
P08670	VIM	6819.9	7401	7010.8	7734.7	6859.4	7020	1667.4	1381.2	1450.8	7848.6	8126.5	7783.4	2119.1	2171.6	2321.9	1045.6	1508.2	1371.1
O95497	VNN1	1036.3	965.6	967.4	1130.8	1002.4	987.1	992.7	958.3	950	992.4	959.7	1023	1042.2	1034.6	1019.1	1035.3	1063.1	1213.2
O95498	VNN2	381.8	364.5	353.5	440.1	365.4	402.4	379.3	347.9	358.4	386.6	383.1	389.3	411.3	415.5	421.7	438.3	429.3	478.6
Q96QK1	VPS35	10.4	7.6	19.4	14.3	20.5	16.7	8.6	7.8	8.6	13.8	7.5	12.5	13.8	10.3	14.2	7.8	9.3	9.2
P04004	VTN	74.9	76.9	59.2	82.7	76.4	75.5	74.8	73.7	51.6	67.9	63.3	69.5	75.1	82.3	65.9	69.7	87.4	76.3
Q6PCB0	VWA1	10.7	12.1	9.4	15	11.6	8.7	10.8	10.9	11.9	11.8	9.6	11.7	10.8	10.4	10.3	10.1	10.3	9.4
P23381	WARS	12.6	12.5	15.8	12.1	16.6	18.1	8.6	9.8	9.1	12.9	14.9	16.5	12.8	13.6	14.5	13.2	9.7	11.6
Q2M389	WASHC4	657.8	595.2	555.4	636.5	544.3	505.8	581.7	540.8	496.5	635.1	544.6	525.8	824.4	684.6	711.5	591.9	623.8	667.6
O75083	WDR1	316.1	327.9	337.5	355.2	312.1	325.6	220.2	202.6	205.2	246.9	269.2	271.2	362	322.2	314.5	209.4	237.7	259.2
Q86Y38	XYLT1	18.4	20.2	16.9	28.1	25.4	20.1	12.1	10.1	14	16.9	17	16.3	11.2	15.3	16.7	11.9	9.4	10.9
P31946	YWHAB	68.9	76.7	85.4	91.2	83	86	49.1	35.9	37.8	51	60.5	55.4	64.5	69.8	75	35.7	34.3	42
P62258	YWHAE	510.9	519	518.2	604	537.9	559.9	282.3	225.5	229.8	454.8	363.4	351.9	270	249.7	251.1	129.5	129.7	133.2
P61981	YWHAG	299.1	313.1	317.1	373.9	357.5	353	234.2	180.3	313.8	224.9	231.7	242.7	171.7	187.6	192	127.6	126	124.3
Q04917	YWHAH	50	53.8	48.6	49.4	43.3	46.3	22.8	20.4	24.9	32.1	30.8	30.3	59.3	65.4	70.8	42.8	22.8	29.4
P27348	YWHAQ	954.2	975.6	907.6	1017.3	910.5	953.1	578.8	424.5	432.3	720.8	780.3	737.3	622.2	617.4	642.7	517.3	455.9	446.7
P63104	YWHAZ	2856.5	3109.1	3119.3	3468.8	3062.5	3239.2	1402.3	983.9	1036.2	2150.2	2198	2062.9	1352	1411.1	1392.6	593.5	604.1	655
