# Supplementary material for: Astrocyte induction of disease-associated microglia is suppressed by acute exposure to fAD neurons in human iPSC triple cultures
Source: Cell Rep. Author manuscript; Available in PMC 2025 Jul 22. (PMC12282607; doi:10.1016/j.celrep.2025.115777)
Supplement: 7 [file NIHMS2092653-supplement-7.xlsx]

## Sheet: TOC
Extended Data	Description
Sheet2	sc cluster markers (fAD vs WT TCs)
Sheet3	DEG test table for iMGs co-cultured with fAD vs WT iNs (scRNAseq)
Sheet4	DEG test table for iAs co-cultured with fAD vs WT iNs (scRNAseq)
Sheet5	GO_BP for iMGs co-cultured with fAD vs WT iNs (scRNAseq)
Sheet6	GO_BP for iAs co-cultured with fAD vs WT iNs (scRNAseq)

## Sheet: Sheet2
Top 20 iA markers per cluster										Top 20 iMG markers per cluster									Top 20 iN markers per cluster
	p_val	avg_log2FC	pct.1	pct.2	p_val_adj	cluster	gene				p_val	avg_log2FC	pct.1	pct.2	p_val_adj	cluster	gene			p_val	avg_log2FC	pct.1	pct.2	p_val_adj	cluster	gene
1	9.60904e-70	0.694308	0.982	0.931	1.91873e-65	0	MFAP2			1	0	1.39632	0.759	0.314	0	0	LYZ		1	0	0.808433	0.975	0.871	0	0	PTPRG
2	4.22452e-58	0.401834	1	1	8.43553e-54	0	RPL29			2	0	1.02354	0.836	0.462	0	0	FUCA1		2	0	0.792825	0.942	0.746	0	0	PLXNA4
3	4.05832e-55	0.351819	1	1	8.10365e-51	0	RPS26			3	0	0.862668	0.885	0.563	0	0	NRP1		3	0	0.788368	0.993	0.874	0	0	PRKG1
4	7.98924e-54	0.51006	0.999	1	1.59529e-49	0	SPARC			4	0	0.85483	1	0.99	0	0	C1QB		4	0	0.73739	0.78	0.36	0	0	ISL1
5	1.1205e-53	0.639325	0.994	0.981	2.23742e-49	0	HTRA1			5	0	0.741975	0.999	0.98	0	0	C1QA		5	0	0.728745	0.84	0.557	0	0	PTN
6	3.16175e-53	0.337027	1	1	6.31339e-49	0	RPL13			6	0	0.708196	0.887	0.682	0	0	UTRN		6	0	0.722803	0.978	0.874	0	0	NKAIN2
7	4.31584e-50	0.762361	1	1	8.61787e-46	0	IGFBP7			7	0	0.645116	0.467	0.142	0	0	CD163L1		7	0	0.714424	0.999	0.972	0	0	RBFOX1
8	1.46035e-49	0.341026	1	1	2.91604e-45	0	RPS19			8	0	0.545195	0.668	0.4	0	0	SASH1		8	0	0.710985	0.83	0.555	0	0	KIRREL3
9	3.91747e-46	0.560125	0.985	0.979	7.8224e-42	0	FBN1			9	0	0.524734	0.677	0.395	0	0	GAS7		9	0	0.687328	0.926	0.815	0	0	LARGE1
10	2.7308e-43	0.343714	1	1	5.45286e-39	0	RPL18A			10	0	0.509542	0.549	0.25	0	0	SLC9A9		10	0	0.675351	0.745	0.416	0	0	MAML2
11	1.52852e-40	0.286754	1	1	3.05214e-36	0	RPL28			11	0	0.509243	1	1	0	0	FTL		11	0	0.664911	1	0.984	0	0	NEFL
12	7.93463e-40	0.292977	1	1	1.58439e-35	0	RPL32			12	0	0.505826	0.435	0.157	0	0	ITGA9		12	0	0.657236	0.852	0.594	0	0	ZFHX3
13	1.34534e-39	0.506502	0.95	0.887	2.68637e-35	0	PXDN			13	0	0.497287	0.998	0.988	0	0	RPL12		13	0	0.652323	0.915	0.732	0	0	ALCAM
14	2.30515e-39	0.548732	0.971	0.939	4.60293e-35	0	IER3			14	0	0.494153	0.766	0.515	0	0	DAB2		14	0	0.649515	0.676	0.277	0	0	PPP1R1C
15	3.98715e-39	0.372426	1	1	7.96154e-35	0	RPL13A			15	0	0.491683	0.851	0.628	0	0	PLD3		15	0	0.639007	0.616	0.382	0	0	HS6ST3
16	8.9756e-39	0.532637	1	1	1.79225e-34	0	MALAT1			16	0	0.491482	0.697	0.446	0	0	ITGA4		16	0	0.618285	0.967	0.826	0	0	ENOX1
17	1.58051e-38	0.502675	0.935	0.852	3.15595e-34	0	WLS			17	0	0.475648	0.79	0.58	0	0	PTPRE		17	0	0.609666	0.924	0.822	0	0	CTNNB1
18	2.20159e-38	0.317001	1	1	4.39613e-34	0	RPL6			18	0	0.470437	0.452	0.165	0	0	VSIG4		18	0	0.573946	0.783	0.418	0	0	PRKCE
19	2.61832e-38	0.476789	0.984	0.964	5.22826e-34	0	CD99			19	0	0.450079	0.604	0.352	0	0	FGL2		19	0	0.573287	0.698	0.373	0	0	CHRM2
20	6.66352e-38	0.372543	0.998	0.995	1.33057e-33	0	RPL10A			20	0	0.432415	0.987	0.968	0	0	RPL26		20	0	0.568497	0.457	0.254	0	0	CDH7
21	7.37994e-117	1.82775	0.788	0.369	1.47363e-112	1	C1QB			21	0	0.956466	0.374	0.149	0	1	FCGBP		21	0	1.70165	0.684	0.194	0	1	SGCZ
22	1.58087e-110	1.71685	0.756	0.333	3.15669e-106	1	C1QA			22	0	0.890987	0.646	0.322	0	1	KCNQ3		22	0	1.40921	0.645	0.154	0	1	CNTN4
23	2.48994e-110	1.4585	0.775	0.312	4.97191e-106	1	TYROBP			23	0	0.752964	0.451	0.147	0	1	FCER1A		23	0	1.24033	0.749	0.416	0	1	CNTN5
24	7.48167e-106	1.75395	0.83	0.466	1.49394e-101	1	CD74			24	0	0.750289	0.916	0.735	0	1	FUT8		24	0	1.18623	0.948	0.61	0	1	NOVA1
25	8.59015e-105	1.19083	0.65	0.16	1.71528e-100	1	RBM47			25	0	0.745375	0.278	0.038	0	1	CDH20		25	0	1.14196	0.819	0.375	0	1	DAB1
26	3.21933e-104	1.37346	0.723	0.257	6.42837e-100	1	C1QC			26	0	0.708095	0.482	0.262	0	1	HIP1		26	0	1.11349	0.797	0.433	0	1	CDH18
27	1.95869e-101	1.19022	0.626	0.148	3.91112e-97	1	LRMDA			27	0	0.704829	0.785	0.58	0	1	C3		27	0	1.1029	0.718	0.291	0	1	RASGEF1B
28	1.66207e-100	1.02998	0.697	0.215	3.31883e-96	1	DOCK10			28	0	0.670081	0.977	0.913	0	1	S100A4		28	0	1.07836	0.748	0.382	0	1	NLGN1
29	2.78148e-98	1.48256	0.723	0.274	5.55405e-94	1	HLA-DPA1			29	0	0.655346	0.925	0.793	0	1	HLA-DPB1		29	0	1.06638	0.997	0.977	0	1	NRG3
30	1.14958e-95	1.19998	0.68	0.222	2.29547e-91	1	AIF1			30	0	0.632999	0.994	0.948	0	1	HLA-DPA1		30	0	1.05428	0.897	0.557	0	1	GPM6A
31	1.29237e-95	1.12939	0.805	0.373	2.5806e-91	1	CCSER1			31	0	0.599852	0.985	0.924	0	1	ALOX5AP		31	0	1.0441	0.828	0.454	0	1	NEGR1
32	1.75285e-95	0.881875	0.542	0.101	3.50009e-91	1	MYO1F			32	0	0.586005	0.526	0.291	0	1	PARM1		32	0	1.03935	0.559	0.136	0	1	LUZP2
33	2.29345e-95	1.31174	0.765	0.331	4.57956e-91	1	FCER1G			33	0	0.573583	0.997	0.966	0	1	HLA-DRA		33	0	0.995364	0.78	0.395	0	1	ROBO2
34	9.98815e-95	1.33614	0.784	0.357	1.99443e-90	1	HLA-DRA			34	0	0.509686	0.364	0.127	0	1	FAM129A		34	0	0.931087	0.593	0.237	0	1	GRM7
35	1.25902e-94	0.977785	0.525	0.088	2.51401e-90	1	AOAH			35	0	0.504225	0.497	0.267	0	1	JAZF1		35	0	0.924919	0.58	0.109	0	1	LHX9
36	1.49489e-91	0.933117	0.556	0.113	2.985e-87	1	PTPRC			36	0	0.472193	0.282	0.046	0	1	AL355076.2		36	0	0.896108	0.848	0.556	0	1	LRP1B
37	7.84402e-89	1.00913	0.549	0.116	1.56629e-84	1	CCDC26			37	0	0.469603	0.938	0.861	0	1	PTPRC		37	0	0.881183	0.819	0.594	0	1	TENM2
38	1.06006e-88	1.30033	0.684	0.263	2.11672e-84	1	HLA-DRB1			38	0	0.45807	0.295	0.082	0	1	CD1E		38	0	0.875536	0.684	0.341	0	1	LRRTM4
39	8.63487e-88	0.833144	0.461	0.062	1.72421e-83	1	AC105402.3			39	0	0.359859	1	1	0	1	MALAT1		39	0	0.863739	0.753	0.405	0	1	CELF4
40	1.37765e-86	0.884234	0.539	0.117	2.75089e-82	1	TBXAS1			40	3.68457e-301	0.505997	0.782	0.578	8.45131e-297	1	PLAC8		40	0	0.803299	0.631	0.294	0	1	CSMD3
41	3.16763e-105	2.6999	0.967	0.206	6.32513e-101	2	SPP1			41	0	4.10066	0.928	0.267	0	2	SPP1		41	0	1.40646	0.959	0.839	0	2	PRPH
42	3.16743e-73	1.77451	1	1	6.32472e-69	2	FTL			42	0	2.48384	0.801	0.102	0	2	GPNMB		42	0	1.29171	0.91	0.291	0	2	MTHFD2
43	3.56007e-66	1.79348	0.983	0.386	7.10875e-62	2	ALOX5AP			43	0	2.24316	0.674	0.181	0	2	APOC1		43	0	1.16112	0.986	0.939	0	2	PLEKHA5
44	1.44963e-63	1.02456	1	1	2.89463e-59	2	RPS28			44	0	2.06384	0.667	0.169	0	2	APOE		44	0	1.13973	0.699	0.282	0	2	PIEZO2
45	6.7901e-57	1.05795	0.636	0.124	1.35585e-52	2	RGS1			45	0	1.63427	0.983	0.775	0	2	CTSD		45	0	1.0901	0.947	0.64	0	2	PTN
46	1.3853e-56	1.1096	1	1	2.76616e-52	2	RPL39			46	0	1.54096	0.829	0.354	0	2	CD9		46	0	1.06026	0.784	0.155	0	2	PHGDH
47	3.58433e-55	1.09375	1	1	7.15718e-51	2	RPS13			47	0	1.16555	0.454	0.103	0	2	CD52		47	0	1.01093	0.989	0.818	0	2	RPLP0
48	2.62375e-54	0.985016	1	1	5.2391e-50	2	FTH1			48	0	1.10479	0.824	0.336	0	2	TREM2		48	0	0.945435	0.862	0.372	0	2	GARS
49	7.99901e-52	1.63824	0.909	0.493	1.59724e-47	2	LIPA			49	0	1.04865	0.938	0.683	0	2	LIPA		49	0	0.875778	0.983	0.827	0	2	TMEFF2
50	7.72074e-48	1.46113	0.992	0.837	1.54168e-43	2	FOS			50	0	1.03968	0.662	0.273	0	2	LGALS3		50	0	0.874621	0.674	0.261	0	2	CACNA2D3
51	1.7523e-47	1.3233	0.777	0.245	3.49898e-43	2	CYBB			51	0	0.996229	0.788	0.446	0	2	GM2A		51	0	0.873255	1	0.989	0	2	NEFL
52	9.02694e-46	1.41125	0.983	0.494	1.8025e-41	2	HLA-DRA			52	0	0.946058	0.74	0.345	0	2	MYO1E		52	0	0.867684	0.817	0.327	0	2	ASNS
53	6.5873e-45	0.993118	0.628	0.15	1.31535e-40	2	LCP2			53	0	0.903233	0.879	0.563	0	2	A2M		53	0	0.849138	1	0.987	0	2	NEFM
54	8.34706e-45	1.08079	1	0.943	1.66674e-40	2	ZFP36L1			54	0	0.886505	0.242	0.028	0	2	RNASE1		54	0	0.84897	0.96	0.668	0	2	ZFHX3
55	1.64151e-41	1.16199	0.636	0.179	3.27777e-37	2	GPNMB			55	0	0.879476	0.996	0.956	0	2	PSAP		55	0	0.840242	0.992	0.863	0	2	EIF1
56	5.25225e-41	0.697742	1	1	1.04877e-36	2	RPS23			56	0	0.85199	0.645	0.255	0	2	CTSL		56	0	0.839124	1	0.997	0	2	RPS8
57	2.17215e-40	1.20599	0.967	0.471	4.33735e-36	2	FCER1G			57	0	0.824849	0.73	0.375	0	2	MITF		57	0	0.837	1	0.998	0	2	RPL41
58	6.13887e-40	1.19004	0.975	0.738	1.22581e-35	2	PCBP1			58	0	0.757837	0.906	0.644	0	2	ASAH1		58	0	0.826646	0.972	0.847	0	2	LARGE1
59	4.34155e-38	0.751521	1	1	8.66921e-34	2	FAU			59	0	0.57241	0.331	0.05	0	2	SAMD4A		59	0	0.821387	0.997	0.913	0	2	PRKG1
60	4.67009e-38	1.05008	0.661	0.218	9.32524e-34	2	MAFB			60	0	0.545653	0.393	0.103	0	2	ADAMDEC1		60	0	0.813245	0.621	0.091	0	2	DDIT3
61	1.94842e-111	3.05766	0.917	0.028	3.8906e-107	3	S100A1			61	2.04625e-283	1.6453	0.87	0.322	4.69348e-279	3	NRG3		61	0	1.997	0.666	0.108	0	3	NR2F1
62	8.05414e-102	1.09675	0.583	0.01	1.60825e-97	3	MIA			62	1.11557e-252	1.23488	0.789	0.245	2.55878e-248	3	AUTS2		62	0	1.71838	0.869	0.376	0	3	GPC6
63	1.79079e-87	0.619581	0.375	0.003	3.57585e-83	3	ACAN			63	6.63043e-250	1.56151	0.849	0.338	1.52082e-245	3	PTPRD		63	0	1.71695	0.863	0.436	0	3	PCDH15
64	3.75952e-55	2.07746	0.833	0.056	7.50701e-51	3	HAPLN1			64	1.73957e-242	1.27083	0.851	0.329	3.99006e-238	3	CTNNA2		64	0	1.25116	0.523	0.098	0	3	EYS
65	1.44559e-51	2.68558	0.958	0.09	2.88655e-47	3	SCRG1			65	3.27006e-237	1.13455	0.728	0.212	7.50054e-233	3	ADGRL3		65	0	1.17505	0.951	0.776	0	3	BICD1
66	1.37071e-42	0.552541	0.417	0.015	2.73704e-38	3	CHST9			66	2.96966e-227	1.23241	0.755	0.247	6.81151e-223	3	NCAM2		66	0	1.0755	0.433	0.05	0	3	ZFPM2
67	2.81936e-41	3.25293	1	0.136	5.62969e-37	3	COL9A3			67	4.03172e-225	1.41051	0.796	0.294	9.24755e-221	3	CNTNAP2		67	0	0.850482	0.374	0.02	0	3	NEUROD1
68	1.44534e-38	2.00334	0.875	0.101	2.88606e-34	3	COL11A2			68	3.11198e-220	0.96161	0.579	0.134	7.13794e-216	3	CNTNAP5		68	0	0.713851	0.287	0.013	0	3	NR2F2
69	2.39776e-36	0.472485	0.417	0.019	4.78785e-32	3	FABP7			69	7.04697e-201	1.20653	0.691	0.22	1.61636e-196	3	CADM2		69	0	0.694389	0.236	0.013	0	3	TNC
70	1.03737e-27	2.23292	0.958	0.199	2.07141e-23	3	COL9A2			70	1.22991e-198	1.25451	0.84	0.385	2.82106e-194	3	NRXN1		70	0	0.623711	0.359	0.062	0	3	LINC02223
71	5.79559e-27	4.23097	1	0.249	1.15726e-22	3	COL2A1			71	8.6042e-189	1.16223	0.744	0.28	1.97355e-184	3	NKAIN3		71	0	0.469761	0.288	0.039	0	3	NR2F1-AS1
72	1.22469e-25	2.3459	0.875	0.169	2.44546e-21	3	LINC00511			72	2.928e-187	1.29091	0.735	0.277	6.71595e-183	3	CSMD1		72	0	0.453483	0.266	0.031	0	3	AL353784.1
73	4.53595e-22	0.266476	0.167	0.005	9.05738e-18	3	COL9A1			73	2.51165e-179	1.49386	0.835	0.425	5.76097e-175	3	RBFOX1		73	0	0.337954	0.118	0.003	0	3	AC015522.1
74	1.04382e-20	0.377016	0.292	0.017	2.08429e-16	3	ATP1A2			74	2.54944e-176	1.04856	0.691	0.243	5.84766e-172	3	NAV3		74	8.30452e-293	0.63756	0.35	0.068	2.09423e-288	3	AC069277.1
75	1.92893e-18	0.429417	0.292	0.02	3.85169e-14	3	CSPG4			75	1.40241e-174	1.09516	0.712	0.254	3.21672e-170	3	NKAIN2		75	1.28964e-276	0.816651	0.477	0.136	3.25221e-272	3	ZEB2
76	3.0042e-18	2.00446	0.958	0.343	5.99879e-14	3	SOX6			76	4.33913e-173	1.14371	0.719	0.273	9.95267e-169	3	PCDH9		76	9.25331e-276	0.745669	0.387	0.089	2.3335e-271	3	TOX
77	9.11031e-18	3.27095	1	0.678	1.81915e-13	3	COL11A1			77	6.88425e-169	0.771027	0.487	0.114	1.57904e-164	3	LINGO2		77	4.70711e-271	0.355619	0.193	0.022	1.18704e-266	3	PPP1R17
78	2.99254e-17	0.847104	0.5	0.067	5.9755e-13	3	RFTN2			78	4.24358e-167	0.588319	0.455	0.098	9.73349e-163	3	TMEM178B		78	8.79091e-271	0.659403	1	1	2.21689e-266	3	MALAT1
79	3.62554e-16	0.256717	0.208	0.011	7.23948e-12	3	TIMP4			79	7.43337e-166	0.723247	0.531	0.136	1.70499e-161	3	RIMS2		79	5.86383e-265	1.13961	0.964	0.835	1.47874e-260	3	KCNB2
80	1.35282e-15	0.262401	0.167	0.007	2.7013e-11	3	ARSE			80	8.03098e-166	0.839332	0.398	0.078	1.84207e-161	3	CNTN5		80	1.2599e-260	0.987407	0.833	0.502	3.17722e-256	3	PBX3
																			81	0	2.0995	0.984	0.645	0	4	CST3
																			82	0	1.83804	0.892	0.256	0	4	CD74
																			83	0	1.65536	0.918	0.388	0	4	B2M
																			84	0	1.59336	1	0.996	0	4	FTL
																			85	0	1.49162	0.825	0.209	0	4	C1QB
																			86	0	1.34096	0.783	0.174	0	4	C1QA
																			87	0	1.31595	0.803	0.191	0	4	TYROBP
																			88	0	1.28188	0.776	0.179	0	4	FCER1G
																			89	0	1.24249	0.712	0.168	0	4	HLA-DPA1
																			90	0	1.23544	0.739	0.185	0	4	HLA-DRA
																			91	0	1.19611	0.758	0.229	0	4	S100A11
																			92	0	1.05871	0.672	0.113	0	4	C1QC
																			93	0	1.01678	0.666	0.161	0	4	AIF1
																			94	0	0.938074	0.604	0.146	0	4	S100A4
																			95	0	0.932256	0.609	0.109	0	4	ALOX5AP
																			96	0	0.924534	0.593	0.112	0	4	HLA-DRB1
																			97	0	0.719627	0.425	0.023	0	4	RBM47
																			98	0	0.704792	0.517	0.107	0	4	CYBA
																			99	0	0.676743	0.446	0.084	0	4	HLA-DPB1
																			100	0	0.671353	0.454	0.048	0	4	SRGN
																			101	0	2.20766	0.956	0.381	0	5	DGKB
																			102	0	2.06639	0.741	0.04	0	5	DLC1
																			103	0	1.43886	0.73	0.118	0	5	ALK
																			104	0	1.4085	0.795	0.167	0	5	SEMA3C
																			105	0	1.37601	0.754	0.088	0	5	SLIT3
																			106	0	1.26275	0.584	0.084	0	5	NFIB
																			107	0	1.1619	0.552	0.015	0	5	SPON1
																			108	0	1.06321	0.651	0.006	0	5	PHOX2B
																			109	0	1.02386	0.605	0.008	0	5	LINC00682
																			110	0	0.982899	0.59	0.049	0	5	TMEM233
																			111	0	0.974537	0.643	0.126	0	5	SV2C
																			112	0	0.862806	0.61	0.11	0	5	KLHL13
																			113	0	0.8231	0.495	0.009	0	5	SLC5A7
																			114	0	0.814062	0.459	0.019	0	5	CPNE8
																			115	0	0.682907	0.395	0.024	0	5	SSTR2
																			116	0	0.572392	0.254	0.018	0	5	NKX6-2
																			117	0	0.548692	0.333	0.003	0	5	AC105389.3
																			118	0	0.510014	0.344	0.032	0	5	SEMA3E
																			119	0	0.504731	0.348	0.018	0	5	IRX3
																			120	0	0.420029	0.259	0.002	0	5	PHOX2A
																			121	0	3.98081	0.961	0.047	0	6	NTS
																			122	0	0.724985	0.469	0.026	0	6	PITX2
																			123	0	0.475224	0.276	0.01	0	6	LHX5-AS1
																			124	4.77834e-283	0.664852	0.375	0.043	1.205e-278	6	CALB2
																			125	6.46763e-260	0.581653	0.35	0.041	1.63101e-255	6	PCSK1
																			126	6.62218e-253	0.89281	0.508	0.09	1.66998e-248	6	GUCY1A2
																			127	4.35818e-240	2.22139	0.7	0.215	1.09905e-235	6	TAC1
																			128	1.15693e-225	0.574751	0.316	0.038	2.91755e-221	6	VSNL1
																			129	5.20746e-174	0.673222	0.449	0.095	1.31322e-169	6	SEMA5A
																			130	1.87049e-151	0.826171	0.623	0.192	4.71701e-147	6	AL033504.1
																			131	1.55919e-145	0.499605	0.458	0.107	3.93196e-141	6	SIM1
																			132	3.57625e-145	1.18466	0.601	0.208	9.0186e-141	6	RNF220
																			133	5.60521e-141	0.819014	0.664	0.225	1.41352e-136	6	SAMD5
																			134	5.64731e-141	0.731214	0.548	0.159	1.42414e-136	6	SASH1
																			135	1.02009e-138	1.07056	0.955	0.746	2.57246e-134	6	CAMK2N1
																			136	6.46666e-138	1.07975	0.813	0.393	1.63076e-133	6	GRM8
																			137	2.46888e-131	0.709065	0.377	0.084	6.22603e-127	6	KIAA1217
																			138	3.3869e-131	0.392609	0.176	0.02	8.54108e-127	6	NKX6-2
																			139	3.23536e-130	0.2853	0.208	0.028	8.15893e-126	6	BEND4
																			140	6.20921e-125	0.911895	0.969	0.724	1.56584e-120	6	NOVA1
																			141	0	0.975697	0.402	0.034	0	7	MIR99AHG
																			142	0	0.748335	0.327	0.014	0	7	LINC00461
																			143	0	0.351104	0.129	0.002	0	7	LHX8
																			144	3.29149e-227	0.263462	0.103	0.002	8.30049e-223	7	GBX1
																			145	1.09355e-220	0.499891	0.198	0.011	2.75772e-216	7	C1orf61
																			146	2.30161e-203	0.306514	0.121	0.004	5.8042e-199	7	GAD1
																			147	2.53142e-192	0.861804	0.356	0.043	6.38373e-188	7	ZFHX4
																			148	2.13435e-147	0.886837	0.278	0.034	5.38241e-143	7	AL589740.1
																			149	1.25816e-140	0.580435	0.17	0.013	3.17283e-136	7	LHX5-AS1
																			150	1.44075e-84	1.51226	0.745	0.398	3.63328e-80	7	DCC
																			151	2.2249e-64	0.670158	1	1	5.61075e-60	7	MALAT1
																			152	2.0422e-61	0.655738	0.343	0.1	5.15003e-57	7	TOX
																			153	2.56488e-61	0.698196	0.178	0.03	6.46811e-57	7	ERBB4
																			154	2.90705e-55	0.635475	0.18	0.034	7.331e-51	7	SOX6
																			155	5.15509e-53	0.810987	0.211	0.047	1.30001e-48	7	FOXP2
																			156	7.05905e-52	0.797976	0.992	0.98	1.78015e-47	7	SOX4
																			157	1.6778e-48	1.02691	0.719	0.515	4.23108e-44	7	PBX3
																			158	1.75084e-46	0.419273	0.124	0.02	4.41527e-42	7	CRABP1
																			159	1.03954e-45	0.689853	0.941	0.726	2.62152e-41	7	NOVA1
																			160	1.32424e-43	0.664818	0.222	0.059	3.33946e-39	7	SORCS1
																			161	0	1.62057	0.773	0.086	0	8	PTPRT
																			162	0	1.33951	0.628	0.031	0	8	AL589740.1
																			163	0	0.828972	0.451	0.014	0	8	TFAP2A
																			164	0	0.52263	0.321	0.014	0	8	LHX1
																			165	0	0.483227	0.325	0.002	0	8	LMX1B
																			166	0	0.451782	0.289	0.007	0	8	LHX1-DT
																			167	1.69778e-246	0.451289	0.3	0.017	4.28146e-242	8	HMX1
																			168	4.27356e-187	1.66837	0.917	0.255	1.07771e-182	8	SLIT2
																			169	2.51735e-178	1.16182	0.682	0.131	6.34825e-174	8	MAST4
																			170	9.50919e-154	1.04819	0.567	0.099	2.39803e-149	8	SLIT3
																			171	2.53166e-130	0.707081	0.401	0.057	6.38433e-126	8	C8orf34
																			172	4.47819e-129	0.421768	0.26	0.024	1.12931e-124	8	GRM5
																			173	1.79471e-104	1.80045	0.69	0.222	4.52589e-100	8	IQCJ-SCHIP1
																			174	1.2705e-103	1.55299	0.682	0.221	3.20394e-99	8	TAC1
																			175	2.88269e-102	1.14956	0.596	0.148	7.26957e-98	8	ADARB2
																			176	4.44775e-98	1.26828	0.996	0.903	1.12163e-93	8	CADM2
																			177	2.90203e-90	1.13592	0.765	0.299	7.31835e-86	8	CA10
																			178	6.26813e-89	0.586946	0.404	0.08	1.5807e-84	8	SPAG1
																			179	1.46869e-87	0.396209	0.31	0.048	3.70374e-83	8	SALL3
																			180	3.22256e-84	0.845993	0.527	0.136	8.12666e-80	8	SHISA9

## Sheet: Sheet3
	p_val	avg_log2FC	pct.1	pct.2	p_val_adj
A2M	3.27277e-36	0.175138	0.637	0.557	7.50676e-32
AAK1	1.32118e-44	0.166084	0.589	0.506	3.03039e-40
AARS	2.54833e-121	0.188515	0.247	0.122	5.8451e-117
ABCA1	2.13079e-105	0.329929	0.608	0.482	4.8874e-101
ABCC1	2.07905e-151	0.292797	0.472	0.306	4.76871e-147
ABCC4	6.96211e-292	0.465982	0.858	0.705	1.5969e-287
ABCC5	9.95883e-61	0.229052	0.379	0.283	2.28426e-56
ABHD12	2.68516e-163	0.379479	0.611	0.45	6.15894e-159
ABI3	1.14808e-163	0.285402	0.454	0.282	2.63336e-159
ABL1	2.19206e-111	0.276809	0.536	0.397	5.02794e-107
ABR	0	0.576051	0.786	0.578	0
ACACA	8.86359e-52	0.16037	0.347	0.255	2.03304e-47
ACAP2	3.62433e-144	0.301181	0.715	0.571	8.31313e-140
ACBD6	2.02461e-71	0.190322	0.476	0.36	4.64385e-67
ACER3	5.82239e-261	0.432639	0.83	0.675	1.33548e-256
ACSL3	3.37642e-72	0.221729	0.456	0.344	7.7445e-68
ACTB	3.87352e-247	0.300465	1	1	8.8847e-243
ACTG1	1.31578e-82	0.203003	0.939	0.901	3.01801e-78
ACTN1	9.59673e-75	0.169993	0.312	0.204	2.2012e-70
ACTR2	3.07793e-187	0.322578	0.858	0.734	7.05984e-183
ACTR3	7.38159e-164	0.31272	0.739	0.589	1.69312e-159
ACYP2	3.14907e-110	0.244361	0.427	0.287	7.22303e-106
ADA2	2.4017e-59	0.177142	0.399	0.297	5.50877e-55
ADAM19	7.24996e-233	0.457766	0.366	0.173	1.66292e-228
ADAM28	1.54799e-262	0.440597	0.769	0.596	3.55062e-258
ADAP2	2.18629e-189	0.381731	0.745	0.59	5.01469e-185
ADAR	2.458e-58	0.165558	0.422	0.319	5.63791e-54
ADGRE2	8.72663e-71	0.220045	0.316	0.212	2.00163e-66
ADGRG5	1.17973e-121	0.270889	0.383	0.238	2.70595e-117
ADK	5.31002e-65	0.229676	0.64	0.541	1.21796e-60
ADORA3	3.0001e-69	0.171146	0.368	0.258	6.88134e-65
ADPGK	4.67005e-83	0.183699	0.358	0.239	1.07117e-78
AEBP2	1.41245e-83	0.216313	0.412	0.292	3.23974e-79
AFF1	2.61688e-86	0.23468	0.533	0.41	6.00234e-82
AFF4	2.80294e-84	0.21496	0.497	0.371	6.42911e-80
AGO3	2.32911e-61	0.183715	0.429	0.325	5.34228e-57
AGPAT3	9.14083e-74	0.166311	0.294	0.189	2.09663e-69
AHCYL2	1.25045e-142	0.315557	0.555	0.4	2.86816e-138
AHRR	9.0701e-53	0.154084	0.306	0.216	2.08041e-48
AIF1	8.35139e-110	0.242686	0.977	0.952	1.91556e-105
AKAP10	1.31088e-83	0.20219	0.428	0.305	3.00677e-79
AKAP11	1.38311e-53	0.154008	0.359	0.264	3.17245e-49
AKAP13	5.4894e-142	0.310541	0.744	0.608	1.2591e-137
AKNA	1.67511e-150	0.272002	0.439	0.274	3.84219e-146
AKR1A1	1.48737e-57	0.17772	0.511	0.41	3.41158e-53
AKR1B1	1.25679e-76	0.201798	0.495	0.376	2.8827e-72
AL034397.3	2.90659e-67	0.168897	0.268	0.171	6.66684e-63
AL139125.1	9.49495e-77	0.17759	0.216	0.121	2.17786e-72
AL365273.2	6.13371e-75	0.166553	0.282	0.177	1.40689e-70
AL390729.1	4.52814e-64	0.161596	0.252	0.16	1.03862e-59
ALCAM	4.45082e-79	0.272389	0.8	0.715	1.02089e-74
ALDH2	6.47504e-145	0.279946	0.449	0.286	1.48518e-140
ALKBH7	8.63581e-73	0.172601	0.366	0.254	1.9808e-68
ALOX5	1.10919e-138	0.307051	0.599	0.446	2.54415e-134
ALOX5AP	0	0.483022	0.971	0.927	0
ALPK1	3.7224e-62	0.167606	0.33	0.23	8.53806e-58
AMBRA1	8.25523e-78	0.187552	0.401	0.283	1.8935e-73
ANAPC16	3.37167e-68	0.170651	0.417	0.304	7.73359e-64
ANK2	1.19908e-45	-0.152261	0.337	0.427	2.75032e-41
ANK3	7.23698e-88	-0.179052	0.168	0.283	1.65994e-83
ANKH	1.20374e-76	0.297446	0.743	0.634	2.76102e-72
ANKRD11	1.43003e-216	0.366032	0.765	0.596	3.28006e-212
ANKRD12	3.56657e-73	0.199061	0.795	0.7	8.18063e-69
ANKRD17	1.06526e-139	0.301667	0.716	0.58	2.44339e-135
ANKRD44	2.20942e-231	0.423109	0.758	0.581	5.06776e-227
ANOS1	6.3629e-99	0.303028	0.642	0.527	1.45946e-94
ANP32B	3.8695e-113	0.234195	0.454	0.309	8.87547e-109
ANXA1	6.7409e-56	0.176069	0.299	0.207	1.54616e-51
ANXA5	2.6525e-136	0.282206	0.791	0.655	6.08404e-132
AOAH	0	0.785556	0.905	0.744	0
AP1B1	6.58637e-112	0.266324	0.711	0.588	1.51072e-107
AP2M1	1.79467e-74	0.203649	0.609	0.497	4.11643e-70
AP2S1	1.04706e-189	0.338298	0.844	0.704	2.40164e-185
AP3B1	9.24029e-140	0.286582	0.625	0.471	2.11944e-135
APBA1	7.60778e-59	0.211765	0.413	0.317	1.745e-54
APBB1IP	2.03278e-115	0.29387	0.714	0.576	4.66258e-111
APOC1	0.0314466	-0.184893	0.227	0.236	1
APRT	2.74076e-49	0.151126	0.468	0.37	6.28648e-45
ARFGEF2	3.25398e-84	0.189636	0.373	0.251	7.46365e-80
ARHGAP15	1.25098e-89	0.255365	0.431	0.307	2.86937e-85
ARHGAP17	8.37498e-137	0.281478	0.506	0.35	1.92097e-132
ARHGAP18	6.46606e-105	0.249823	0.669	0.539	1.48312e-100
ARHGAP25	2.476e-137	0.31987	0.574	0.417	5.6792e-133
ARHGAP31	9.90119e-160	0.33274	0.497	0.328	2.27103e-155
ARHGAP4	1.13615e-74	0.164651	0.323	0.212	2.60599e-70
ARHGAP5	2.34324e-59	0.190401	0.454	0.352	5.37469e-55
ARHGAP9	9.5159e-78	0.166327	0.275	0.17	2.18266e-73
ARHGDIB	3.46794e-153	0.304134	0.726	0.574	7.95442e-149
ARHGEF12	7.43057e-59	0.194445	0.457	0.358	1.70435e-54
ARID1A	1.73575e-69	0.192008	0.482	0.37	3.9813e-65
ARID1B	1.78682e-106	0.257398	0.687	0.561	4.09843e-102
ARID2	9.75284e-67	0.1795	0.416	0.306	2.23701e-62
ARID4B	4.1701e-95	0.233329	0.539	0.409	9.56497e-91
ARIH1	2.66751e-82	0.218083	0.567	0.444	6.11846e-78
ARIH2	3.62572e-90	0.218606	0.463	0.335	8.31631e-86
ARL 15.00	0	0.567394	0.924	0.795	0
ARL4C	6.02775e-90	0.253597	0.597	0.478	1.38259e-85
ARL6IP5	3.43528e-63	0.187604	0.546	0.443	7.8795e-59
ARL8B	5.36867e-59	0.181025	0.495	0.392	1.23141e-54
ARMH3	7.44779e-87	0.222545	0.478	0.353	1.7083e-82
ARPC1B	5.4574e-121	0.265089	0.755	0.625	1.25176e-116
ARPC2	0	0.393008	0.952	0.878	0
ARPC3	6.64874e-95	0.215918	0.925	0.872	1.52502e-90
ARPC5	2.11048e-100	0.237439	0.756	0.624	4.8408e-96
ARRB1	1.25421e-134	0.261151	0.436	0.28	2.87679e-130
ARRB2	9.21489e-73	0.186982	0.465	0.349	2.11362e-68
ARSB	1.54007e-115	0.268519	0.455	0.311	3.53246e-111
ASAH1	8.6881e-98	0.27913	0.729	0.617	1.99279e-93
ASAP1	8.99816e-106	0.284172	0.758	0.646	2.06391e-101
ASCC2	1.16464e-81	0.169914	0.285	0.175	2.67133e-77
ASGR2	1.51183e-131	0.319954	0.538	0.384	3.46768e-127
ASH1L	1.35174e-190	0.372487	0.801	0.648	3.10048e-186
ASXL1	5.25748e-57	0.150151	0.358	0.258	1.20591e-52
ASXL2	1.37826e-55	0.165675	0.403	0.305	3.1613e-51
ATAD2B	3.02848e-84	0.211609	0.469	0.344	6.94642e-80
ATF6	7.94183e-61	0.165217	0.438	0.33	1.82162e-56
ATF7IP	4.51882e-48	0.155416	0.397	0.306	1.03648e-43
ATF7IP2	1.68999e-52	0.152951	0.314	0.223	3.87632e-48
ATG4C	3.21775e-105	0.208338	0.351	0.217	7.38056e-101
ATG7	1.6332e-113	0.281189	0.591	0.456	3.74606e-109
ATM	1.90746e-93	0.206734	0.348	0.224	4.37513e-89
ATOX1	2.19571e-48	0.180554	0.777	0.693	5.03631e-44
ATP10A	8.33172e-115	0.314156	0.442	0.303	1.91105e-110
ATP10D	7.99145e-83	0.178224	0.29	0.18	1.833e-78
ATP11A	8.67016e-88	0.220179	0.457	0.334	1.98868e-83
ATP13A3	5.22647e-70	0.217429	0.607	0.495	1.1988e-65
ATP1B1	2.89941e-77	-0.220702	0.512	0.622	6.65038e-73
ATP1B3	1.27917e-60	0.211332	0.653	0.554	2.93403e-56
ATP2B1	6.38492e-67	0.216349	0.579	0.472	1.46451e-62
ATP2C1	1.69302e-47	0.161703	0.475	0.384	3.88328e-43
ATP5F1B	4.13117e-65	0.184895	0.613	0.504	9.47565e-61
ATP5F1D	5.82264e-67	0.196163	0.693	0.587	1.33554e-62
ATP5MC2	2.15499e-148	0.283585	0.878	0.771	4.9429e-144
ATP5MG	2.06414e-70	0.19646	0.897	0.833	4.73451e-66
ATP5PB	6.06855e-65	0.175012	0.471	0.36	1.39194e-60
ATP6AP1	1.13037e-49	0.160577	0.496	0.4	2.59272e-45
ATP6V0B	3.4778e-60	0.186604	0.806	0.72	7.97703e-56
ATP6V0D1	1.44169e-50	0.155751	0.486	0.389	3.30681e-46
ATP6V0D2	4.07467e-30	0.163158	0.291	0.227	9.34607e-26
ATP6V0E1	3.66995e-180	0.329774	0.815	0.677	8.41776e-176
ATP6V1A	1.53908e-45	0.163278	0.524	0.436	3.53018e-41
ATP6V1F	3.27679e-70	0.214161	0.81	0.714	7.51598e-66
ATP6V1G1	1.3433e-87	0.212257	0.775	0.659	3.08113e-83
ATP8B4	1.58213e-217	0.399627	0.786	0.626	3.62894e-213
ATR	1.1614e-103	0.219431	0.353	0.222	2.66389e-99
ATXN1	3.71763e-225	0.409352	0.703	0.525	8.52713e-221
ATXN10	6.13841e-46	0.153613	0.478	0.388	1.40797e-41
ATXN2	1.70648e-93	0.238386	0.506	0.38	3.91414e-89
AVL9	2.12546e-76	0.192663	0.424	0.307	4.87517e-72
AXL	0	0.558065	0.832	0.612	0
B2M	3.24872e-296	0.364719	1	0.999	7.45159e-292
B3GNT5	4.01223e-40	0.156678	0.362	0.282	9.20285e-36
B4GALT1	2.06716e-90	0.251898	0.508	0.383	4.74145e-86
BABAM2	1.35563e-75	0.215597	0.42	0.306	3.10942e-71
BACH1	2.66607e-75	0.223537	0.508	0.396	6.11517e-71
BASP1	2.38577e-75	-0.21058	0.805	0.853	5.47223e-71
BAX	2.11319e-51	0.162903	0.44	0.344	4.84701e-47
BAZ1A	1.31855e-79	0.20872	0.446	0.326	3.02436e-75
BAZ2B	1.63801e-103	0.260774	0.64	0.515	3.7571e-99
BBX	2.8129e-58	0.17213	0.364	0.265	6.45195e-54
BCAP31	3.30081e-85	0.212863	0.573	0.45	7.57106e-81
BCAS3	2.29283e-86	0.263683	0.498	0.382	5.25906e-82
BCL2	7.12566e-43	0.16028	0.322	0.239	1.63441e-38
BCL2A1	6.59442e-81	0.170089	0.263	0.157	1.51256e-76
BCL2L13	1.40057e-64	0.15309	0.26	0.166	3.21248e-60
BEX1	1.22037e-213	-0.341514	0.269	0.469	2.79915e-209
BEX2	2.64414e-124	-0.225408	0.184	0.325	6.06487e-120
BEX3	3.60316e-119	-0.241649	0.268	0.414	8.26458e-115
BICRAL	1.33846e-60	0.161186	0.291	0.196	3.07003e-56
BID	4.18902e-104	0.284199	0.66	0.543	9.60835e-100
BIN2	2.64003e-143	0.284047	0.476	0.315	6.05545e-139
BIRC6	3.08035e-192	0.339986	0.764	0.605	7.0654e-188
BLOC1S1	1.05074e-61	0.184589	0.642	0.537	2.41007e-57
BMPR1A	2.06453e-67	0.175252	0.363	0.256	4.7354e-63
BMPR2	3.60616e-36	0.153856	0.541	0.464	8.27146e-32
BNC2	2.25485e-179	0.392237	0.846	0.744	5.17195e-175
BNIP2	4.16477e-69	0.176389	0.423	0.312	9.55274e-65
BPTF	2.90733e-101	0.247856	0.603	0.476	6.66854e-97
BRAF	4.3083e-76	0.218105	0.513	0.398	9.88195e-72
BRD4	3.02683e-102	0.225272	0.514	0.376	6.94265e-98
BRI3	1.3794e-173	0.31972	0.872	0.755	3.16393e-169
BRI3BP	5.42194e-101	0.205596	0.364	0.232	1.24363e-96
BRK1	4.30344e-103	0.241086	0.689	0.565	9.8708e-99
BTAF1	1.41861e-63	0.160639	0.326	0.225	3.25387e-59
BTBD7	1.62734e-99	0.240156	0.563	0.429	3.73262e-95
BTBD9	2.47625e-101	0.280537	0.562	0.433	5.67977e-97
BTF3	1.79286e-209	0.357811	0.784	0.623	4.11228e-205
BTG2	4.42843e-107	0.281164	0.398	0.265	1.01575e-102
C19orf70	4.45806e-51	0.158211	0.426	0.329	1.02254e-46
C1orf43	4.80075e-60	0.156323	0.371	0.267	1.10115e-55
C1orf56	1.6399e-103	-0.291225	0.412	0.539	3.76144e-99
C1QA	0	0.634768	0.994	0.984	0
C1QB	0	0.605823	0.997	0.992	0
C1QC	0	0.49483	0.993	0.981	0
C2CD5	3.49774e-55	0.151349	0.332	0.236	8.02276e-51
C3	4.15077e-54	0.263489	0.706	0.619	9.52063e-50
C3AR1	1.27959e-53	0.165178	0.436	0.337	2.93499e-49
C4orf48	1.22178e-85	-0.221675	0.732	0.8	2.80239e-81
C5AR1	2.18391e-60	0.203007	0.368	0.27	5.00923e-56
CABLES1	1.27339e-88	0.274428	0.319	0.207	2.92077e-84
CACNB4	2.89555e-84	0.237941	0.354	0.24	6.64153e-80
CALCOCO2	1.93112e-103	0.212022	0.357	0.225	4.42941e-99
CALM2	7.66922e-196	-0.30998	0.85	0.92	1.75909e-191
CAMK1D	8.53456e-173	0.372477	0.762	0.62	1.95757e-168
CAMK2D	1.11567e-142	0.328576	0.587	0.432	2.559e-138
CANX	1.21937e-67	0.196401	0.628	0.525	2.79688e-63
CAP1	4.06314e-172	0.317418	0.802	0.665	9.31963e-168
CAPG	8.15115e-88	0.22253	0.723	0.597	1.86963e-83
CAPZB	4.54599e-137	0.288746	0.816	0.692	1.04271e-132
CARD11	2.04237e-56	0.159172	0.256	0.169	4.68458e-52
CARS	4.86077e-118	0.182629	0.242	0.119	1.11491e-113
CBFA2T2	2.71371e-74	0.201834	0.394	0.281	6.22443e-70
CBL	1.39345e-170	0.336489	0.634	0.469	3.19616e-166
CCAR1	1.13831e-55	0.153908	0.374	0.275	2.61093e-51
CCDC26	6.20537e-290	0.522118	0.892	0.794	1.42333e-285
CCDC88A	6.26521e-89	0.233974	0.772	0.665	1.43705e-84
CCDC91	1.18378e-110	0.269684	0.603	0.468	2.71524e-106
CCM2	3.88198e-98	0.217293	0.439	0.302	8.9041e-94
CCND3	5.28244e-83	0.16722	0.266	0.158	1.21163e-78
CCNH	1.62196e-75	0.211278	0.446	0.329	3.72029e-71
CCNI	1.08331e-70	0.187826	0.869	0.797	2.48479e-66
CCNL1	2.61895e-75	0.177154	0.349	0.236	6.00709e-71
CCNY	5.27685e-75	0.204486	0.501	0.385	1.21035e-70
CCPG1	1.20076e-82	0.172717	0.287	0.176	2.75419e-78
CCR6	2.60975e-122	0.198705	0.231	0.109	5.98599e-118
CD163L1	8.76872e-70	0.259214	0.352	0.245	2.01128e-65
CD164	1.81146e-50	0.16568	0.581	0.486	4.15494e-46
CD1E	9.20401e-71	0.191998	0.214	0.122	2.11112e-66
CD24	4.85109e-199	-0.318929	0.235	0.424	1.11269e-194
CD300A	4.01587e-182	0.329996	0.523	0.343	9.2112e-178
CD300LF	5.70613e-127	0.240399	0.33	0.189	1.30881e-122
CD36	9.62805e-157	0.399271	0.743	0.599	2.20839e-152
CD48	2.6638e-113	0.23293	0.383	0.244	6.10995e-109
CD53	1.23366e-92	0.232097	0.63	0.508	2.82966e-88
CD63	2.33809e-194	0.34649	0.927	0.854	5.36288e-190
CD74	0	0.775491	0.998	0.994	0
CD81	0	0.399619	0.977	0.923	0
CD83	7.33919e-42	0.187957	0.345	0.265	1.68339e-37
CD86	2.44976e-239	0.429579	0.845	0.694	5.619e-235
CDC42BPA	7.71003e-39	0.166411	0.473	0.389	1.76845e-34
CDC42SE1	2.66249e-51	-0.195021	0.48	0.565	6.10695e-47
CDC42SE2	2.65697e-163	0.324205	0.679	0.519	6.0943e-159
CDK13	1.51744e-80	0.20312	0.465	0.343	3.48055e-76
CDK19	4.72148e-96	0.235457	0.494	0.363	1.08297e-91
CDK8	3.39676e-49	0.152513	0.31	0.224	7.79115e-45
CDKAL1	6.76653e-61	0.189041	0.448	0.347	1.55204e-56
CDR2	1.30534e-132	0.271916	0.373	0.225	2.99406e-128
CDV3	3.30664e-90	0.211475	0.534	0.401	7.58445e-86
CDYL	5.68679e-70	0.187132	0.417	0.304	1.30438e-65
CEBPB	3.55586e-35	0.155696	0.513	0.438	8.15608e-31
CEBPD	6.1166e-66	0.200287	0.466	0.357	1.40296e-61
CELF1	1.29246e-66	0.197156	0.57	0.464	2.96451e-62
CELF2	7.70453e-166	0.333415	0.764	0.625	1.76719e-161
CENPP	1.69581e-92	0.262012	0.399	0.277	3.88968e-88
CEP128	2.18057e-70	0.182728	0.297	0.194	5.00158e-66
CEP350	3.76543e-123	0.259032	0.568	0.414	8.63678e-119
CERS6	2.33239e-57	0.19567	0.507	0.408	5.34981e-53
CFL1	5.53001e-147	0.242201	0.982	0.962	1.26842e-142
CFLAR	1.23973e-216	0.353605	0.542	0.346	2.84357e-212
CHCHD10	4.55857e-58	0.197272	0.645	0.55	1.0456e-53
CHCHD3	1.92115e-72	0.18658	0.448	0.333	4.40655e-68
CHD1	7.71843e-67	0.185282	0.431	0.321	1.77038e-62
CHD2	1.49239e-75	0.199697	0.463	0.343	3.4231e-71
CHD9	3.54496e-249	0.41872	0.757	0.582	8.13107e-245
CHFR	6.17738e-112	0.211033	0.357	0.219	1.41691e-107
CHKA	2.639e-54	0.164552	0.393	0.294	6.05307e-50
CHPT1	3.28115e-115	0.223133	0.341	0.204	7.52598e-111
CHST11	0	0.51035	0.874	0.704	0
CHST15	4.90493e-99	0.18339	0.274	0.155	1.12504e-94
CIB1	4.23971e-67	0.165146	0.341	0.235	9.72462e-63
CIITA	5.34509e-283	0.448237	0.468	0.243	1.226e-278
CKLF	6.22079e-55	0.190043	0.629	0.527	1.42686e-50
CLEC11A	2.56588e-99	0.250441	0.507	0.377	5.88537e-95
CLEC4A	9.49644e-133	0.237069	0.342	0.194	2.1782e-128
CLEC7A	0	0.479342	0.796	0.605	0
CLIC1	1.28277e-68	0.190057	0.534	0.421	2.94229e-64
CLIC4	1.38882e-92	0.229466	0.311	0.19	3.18554e-88
CLIP1	5.30162e-64	0.171354	0.388	0.283	1.21603e-59
CLIP2	1.78409e-134	0.337289	0.441	0.291	4.09217e-130
CLTA	5.18546e-94	0.2307	0.733	0.618	1.18939e-89
CLU	1.12304e-68	0.176712	0.306	0.203	2.57591e-64
CMIP	8.9203e-119	0.274371	0.694	0.563	2.04605e-114
CMKLR1	1.14539e-74	0.210567	0.353	0.246	2.62718e-70
CMTM6	1.52609e-109	0.250654	0.559	0.422	3.5004e-105
CMTM7	1.84879e-73	0.19235	0.392	0.279	4.24056e-69
CNDP2	5.83287e-57	0.150135	0.336	0.24	1.33789e-52
CNOT2	6.61676e-68	0.191166	0.525	0.414	1.51769e-63
CNOT4	7.81095e-55	0.151423	0.353	0.257	1.7916e-50
CNPY3	5.34004e-57	0.151499	0.366	0.266	1.22484e-52
CNTNAP2	3.9817e-120	-0.267694	0.233	0.378	9.13284e-116
COA1	6.13898e-67	0.175146	0.376	0.268	1.4081e-62
COG5	1.32687e-80	0.204749	0.438	0.317	3.04343e-76
COMMD1	6.71651e-57	0.179935	0.436	0.336	1.54057e-52
COMMD10	5.27426e-84	0.228607	0.504	0.382	1.20976e-79
COMMD6	4.76258e-54	0.170591	0.666	0.565	1.09239e-49
COP 1	2.77801e-143	0.304378	0.654	0.5	6.37192e-139
COPA	1.1636e-53	0.156121	0.43	0.331	2.66896e-49
CORO1A	3.47995e-236	0.396554	0.738	0.554	7.98197e-232
CORO1C	1.70935e-62	0.176284	0.389	0.286	3.92074e-58
COTL1	9.56212e-285	0.439426	0.839	0.689	2.19326e-280
COX14	4.62208e-62	0.181693	0.524	0.418	1.06017e-57
COX4I1	3.90337e-231	0.33477	0.955	0.896	8.95316e-227
COX5A	3.38531e-51	0.160025	0.635	0.538	7.76487e-47
COX5B	3.83962e-52	0.171713	0.835	0.758	8.80693e-48
COX6A1	2.50788e-52	0.179374	0.82	0.751	5.75232e-48
COX7A2L	1.17473e-52	0.152273	0.411	0.313	2.69447e-48
COX7C	5.58352e-67	0.169591	0.963	0.941	1.28069e-62
COX8A	3.01669e-51	0.163917	0.833	0.756	6.91937e-47
CPEB3	1.69759e-84	0.245291	0.552	0.434	3.89376e-80
CPED1	1.51378e-78	0.217407	0.409	0.293	3.47216e-74
CPPED1	1.38864e-221	0.369865	0.465	0.267	3.18512e-217
CPQ	3.28375e-106	0.26337	0.493	0.357	7.53193e-102
CREB1	1.883e-99	0.237274	0.445	0.311	4.31903e-95
CREBBP	8.67594e-96	0.213095	0.452	0.317	1.99e-91
CRLF3	4.46614e-97	0.226996	0.467	0.332	1.0244e-92
CRMP1	3.34045e-75	-0.185789	0.238	0.35	7.66198e-71
CSDE1	1.01018e-60	0.170038	0.598	0.489	2.31704e-56
CSF1R	3.60802e-168	0.310347	0.665	0.499	8.27571e-164
CSF2RA	1.80513e-193	0.405854	0.681	0.513	4.14042e-189
CSMD1	3.33953e-129	-0.271382	0.214	0.361	7.65987e-125
CST3	0	0.613917	1	1	0
CTNNA1	5.96759e-64	0.172952	0.421	0.314	1.36879e-59
CTNNA2	1.21157e-145	-0.287815	0.259	0.422	2.77898e-141
CTNNB1	4.18943e-41	-0.157082	0.719	0.769	9.60929e-37
CTNND1	4.86642e-207	0.370583	0.621	0.436	1.11621e-202
CTNND2	1.08219e-72	-0.168934	0.141	0.238	2.48221e-68
CTSA	7.72697e-42	0.165647	0.482	0.396	1.77234e-37
CTSB	8.16637e-58	0.187647	0.804	0.721	1.87312e-53
CTSC	2.50119e-169	0.33371	0.75	0.597	5.73699e-165
CTSD	1.65925e-48	0.199887	0.832	0.764	3.80583e-44
CTSH	3.37145e-139	0.308329	0.668	0.52	7.7331e-135
CTSS	2.30827e-260	0.388086	0.929	0.846	5.29448e-256
CTSZ	8.76236e-132	0.294515	0.854	0.736	2.00982e-127
CTTNBP2	9.09598e-281	0.461813	0.716	0.506	2.08634e-276
CUL3	8.39747e-86	0.203473	0.467	0.341	1.92613e-81
CUL5	4.38025e-52	0.15872	0.398	0.303	1.0047e-47
CUX1	2.80631e-104	0.256286	0.67	0.538	6.43682e-100
CYBA	0	0.526889	0.989	0.948	0
CYFIP1	1.57828e-90	0.258316	0.762	0.663	3.62011e-86
CYP20A1	3.92188e-64	0.181274	0.363	0.259	8.99562e-60
CYTH1	1.0236e-135	0.318765	0.632	0.491	2.34784e-131
CYTOR	3.63242e-53	0.150601	0.344	0.25	8.33168e-49
DAB1	6.35618e-19	0.205518	0.577	0.543	1.45792e-14
DAPK1	0	0.620574	0.736	0.515	0
DCAF6	8.64437e-48	0.166049	0.394	0.303	1.98276e-43
DCAF7	2.66507e-62	0.166924	0.393	0.287	6.11287e-58
DCX	3.5099e-90	-0.228097	0.33	0.456	8.05067e-86
DDI2	6.68091e-89	0.180598	0.292	0.177	1.5324e-84
DDT	1.66563e-60	0.193415	0.649	0.547	3.82045e-56
DDX17	3.53896e-78	0.201108	0.591	0.472	8.11731e-74
DDX21	6.9134e-45	0.163263	0.524	0.436	1.58573e-40
DDX24	3.40817e-44	0.158007	0.685	0.599	7.81732e-40
DDX6	4.67626e-47	0.150434	0.445	0.352	1.07259e-42
DENND1A	1.66602e-191	0.379817	0.675	0.508	3.82136e-187
DENND1B	2.08826e-111	0.301183	0.474	0.332	4.78984e-107
DENND3	2.84529e-89	0.215493	0.401	0.277	6.52624e-85
DENND4A	5.21503e-65	0.177693	0.397	0.289	1.19617e-60
DENND4C	5.01489e-83	0.227206	0.517	0.39	1.15026e-78
DENND5B	1.28345e-124	0.292502	0.431	0.284	2.94385e-120
DGLUCY	1.6336e-102	0.220366	0.344	0.215	3.74699e-98
DHRSX	4.64116e-160	0.340217	0.564	0.4	1.06454e-155
DIAPH1	1.82619e-136	0.259618	0.431	0.273	4.18872e-132
DIAPH2	1.08898e-126	0.296148	0.738	0.605	2.49778e-122
DIP2B	2.47708e-173	0.337705	0.65	0.48	5.68168e-169
DIRC2	4.99106e-75	0.225993	0.413	0.301	1.1448e-70
DISC1	5.6489e-179	0.367058	0.711	0.551	1.29569e-174
DLEU2	1.03073e-120	0.30836	0.696	0.562	2.36419e-116
DLG1	3.06214e-62	0.179895	0.438	0.333	7.02364e-58
DNAJB14	9.04879e-61	0.167265	0.365	0.264	2.07552e-56
DNAJC3	6.39153e-52	0.162109	0.439	0.343	1.46603e-47
DNAJC4	3.77454e-94	0.179772	0.303	0.182	8.65766e-90
DNAJC5	1.79092e-59	0.164389	0.405	0.301	4.10784e-55
DNM1L	3.13783e-62	0.175607	0.417	0.314	7.19724e-58
DNM2	3.19118e-92	0.233967	0.524	0.396	7.3196e-88
DNMT1	8.223e-82	0.198257	0.426	0.303	1.88611e-77
DOCK10	0	0.509954	0.942	0.854	0
DOCK11	4.78749e-109	0.237795	0.442	0.301	1.09811e-104
DOCK2	3.84232e-297	0.427244	0.826	0.652	8.81313e-293
DOCK4	0	0.527157	0.993	0.971	0
DOCK5	2.52872e-161	0.309202	0.465	0.294	5.80012e-157
DOCK8	0	0.45151	0.896	0.766	0
DPYD	6.35924e-32	0.189197	0.694	0.639	1.45862e-27
DPYSL3	7.89466e-65	-0.164539	0.213	0.314	1.8108e-60
DRAP1	1.25365e-49	0.152821	0.526	0.424	2.8755e-45
DSE	2.23799e-102	0.238016	0.411	0.277	5.13328e-98
DST	1.0413e-37	0.150385	0.536	0.457	2.38842e-33
DSTN	1.42957e-52	-0.173046	0.447	0.54	3.27901e-48
DTNBP1	1.46512e-63	0.177095	0.363	0.259	3.36055e-59
DUSP1	2.50859e-99	0.259659	0.601	0.47	5.75394e-95
DUSP23	4.18201e-48	0.157546	0.38	0.289	9.59228e-44
DUSP6	1.47623e-72	0.158452	0.233	0.137	3.38602e-68
DYM	7.29251e-93	0.215844	0.461	0.33	1.67268e-88
DYRK1A	5.15884e-65	0.187831	0.451	0.344	1.18328e-60
EBF1	1.95796e-65	-0.167694	0.218	0.321	4.49097e-61
EEF1A1	0	0.510348	1	0.999	0
EEF1B2	0	0.426825	0.923	0.812	0
EEF1D	1.13405e-243	0.389959	0.703	0.515	2.60117e-239
EEF2	1.39349e-125	0.274092	0.772	0.647	3.19626e-121
EEPD1	1.58491e-36	0.168591	0.438	0.36	3.63532e-32
EFCAB14	9.1902e-72	0.168899	0.365	0.253	2.10796e-67
EFHD2	1.38951e-143	0.281391	0.563	0.4	3.18712e-139
EGR1	5.35858e-127	0.214754	0.232	0.108	1.2291e-122
EHMT1	1.4876e-112	0.239474	0.447	0.304	3.41211e-108
EIF1	0	0.442941	0.953	0.871	0
EIF2B3	5.76987e-89	0.200951	0.337	0.217	1.32343e-84
EIF2S2	7.81675e-159	0.311946	0.783	0.644	1.79293e-154
EIF2S3	6.15677e-64	0.162077	0.374	0.267	1.41218e-59
EIF3A	5.00971e-118	0.262591	0.625	0.491	1.14908e-113
EIF3D	3.33929e-77	0.169418	0.326	0.214	7.65932e-73
EIF3E	5.63973e-106	0.242292	0.65	0.513	1.29359e-101
EIF3F	6.06884e-92	0.20829	0.425	0.296	1.39201e-87
EIF3H	2.69765e-88	0.21207	0.516	0.388	6.1876e-84
EIF3K	6.30192e-146	0.294647	0.706	0.561	1.44547e-141
EIF3L	3.89174e-131	0.265649	0.584	0.431	8.9265e-127
EIF3M	8.52524e-73	0.169114	0.374	0.261	1.95543e-68
EIF4B	1.19291e-116	0.252038	0.553	0.408	2.73618e-112
EIF4EBP1	3.4643e-104	0.205905	0.342	0.211	7.94607e-100
EIF4G3	2.86747e-143	0.314735	0.797	0.677	6.57712e-139
ELAVL2	1.14339e-55	-0.1656	0.26	0.356	2.62259e-51
ELF1	4.55335e-187	0.33324	0.694	0.52	1.0444e-182
ELF2	4.51661e-57	0.192948	0.545	0.448	1.03597e-52
ELMO1	0	0.53814	0.895	0.742	0
ELMSAN1	9.98451e-108	0.197693	0.287	0.161	2.29015e-103
EML4	7.92345e-85	0.230487	0.535	0.411	1.8174e-80
EMP3	7.33882e-48	0.157206	0.46	0.365	1.68331e-43
ENG	3.5581e-89	0.24959	0.742	0.626	8.16122e-85
ENO1	3.19006e-75	0.209677	0.641	0.53	7.31703e-71
ENOSF1	3.1764e-85	0.195669	0.326	0.209	7.2857e-81
ENOX1	9.81232e-157	0.38339	0.757	0.631	2.25065e-152
ENSA	7.23731e-54	0.160446	0.399	0.3	1.66002e-49
ENTPD1	0	0.574199	0.808	0.596	0
ENTPD1-AS1	5.73329e-139	0.279465	0.448	0.287	1.31505e-134
EP300	3.4422e-58	0.170747	0.384	0.287	7.89538e-54
EPB41L2	1.00761e-33	0.162105	0.307	0.238	2.31116e-29
EPB41L3	7.45704e-55	0.19355	0.579	0.487	1.71042e-50
EPC1	1.48088e-56	0.177142	0.47	0.368	3.3967e-52
EPRS	1.37689e-140	0.248985	0.375	0.221	3.15818e-136
EPSTI1	2.55945e-74	0.235907	0.458	0.344	5.87062e-70
ERBIN	5.29491e-117	0.281582	0.56	0.417	1.21449e-112
ERC1	1.58259e-96	0.24269	0.612	0.483	3.62999e-92
ERN 1.00	2.94426e-99	0.231741	0.306	0.185	6.75326e-95
ERP29	6.31046e-254	0.380741	0.751	0.554	1.44743e-249
ETFA	1.27451e-49	0.157549	0.416	0.324	2.92335e-45
ETNK1	2.945e-78	0.209203	0.561	0.445	6.75494e-74
ETS2	1.1447e-53	0.154583	0.425	0.324	2.62559e-49
ETV5	2.16182e-34	0.150893	0.545	0.475	4.95857e-30
ETV6	1.98737e-218	0.39495	0.83	0.687	4.55844e-214
EVI2B	9.83588e-61	0.15237	0.345	0.243	2.25606e-56
EVI5	4.02731e-103	0.247638	0.614	0.48	9.23745e-99
EVL	4.43001e-52	0.165629	0.611	0.517	1.01611e-47
EXOC4	1.9912e-93	0.246039	0.662	0.546	4.56722e-89
EXOC6	7.55254e-66	0.18102	0.398	0.289	1.73233e-61
EYA3	1.66615e-56	0.150983	0.312	0.218	3.82164e-52
FAF1	5.82227e-103	0.240904	0.596	0.458	1.33545e-98
FAM102B	2.01688e-75	0.200118	0.431	0.314	4.62612e-71
FAM107B	2.16439e-213	0.391475	0.454	0.259	4.96446e-209
FAM110A	1.31347e-166	0.228428	0.222	0.086	3.01272e-162
FAM135A	1.26601e-127	0.283995	0.575	0.424	2.90385e-123
FAM13B	4.15415e-58	0.17728	0.44	0.339	9.52837e-54
FAM155A	1.14779e-96	-0.19316	0.128	0.24	2.63268e-92
FAM168A	1.15537e-61	0.203426	0.504	0.404	2.65006e-57
FAM172A	5.40753e-45	0.158242	0.453	0.365	1.24032e-40
FAM193A	1.47106e-68	0.160457	0.322	0.216	3.37418e-64
FAM208B	6.0861e-53	0.157218	0.329	0.238	1.39597e-48
FAM222B	4.03909e-49	0.157143	0.323	0.235	9.26446e-45
FAM49A	1.63607e-118	0.24698	0.401	0.257	3.75266e-114
FAM49B	0	0.475502	0.966	0.891	0
FAM89B	3.77399e-57	0.153788	0.343	0.245	8.6564e-53
FAR1	1.93153e-119	0.251378	0.522	0.373	4.43035e-115
FAU	0	0.403042	0.995	0.981	0
FBXL17	3.95332e-53	0.180052	0.455	0.359	9.06774e-49
FBXL20	1.85649e-75	0.192491	0.343	0.232	4.25824e-71
FBXO11	4.97964e-168	0.351336	0.759	0.611	1.14218e-163
FBXO34	3.83872e-77	0.204329	0.367	0.254	8.80488e-73
FBXW7	1.64385e-47	0.163086	0.417	0.328	3.77049e-43
FCER1A	5.59815e-23	0.180998	0.296	0.241	1.28405e-18
FCER1G	4.6116e-142	0.260776	0.995	0.99	1.05776e-137
FCGBP	6.94143e-29	-0.201378	0.205	0.269	1.59216e-24
FCGRT	0	0.413563	0.94	0.849	0
FCHO2	5.55438e-52	0.16149	0.272	0.188	1.27401e-47
FCHSD2	2.11225e-264	0.454193	0.851	0.703	4.84486e-260
FGD2	2.56071e-94	0.214627	0.45	0.316	5.87349e-90
FGD4	3.60326e-117	0.277983	0.585	0.442	8.26479e-113
FGL2	9.6231e-232	0.414046	0.575	0.375	2.20725e-227
FHIT	4.35313e-86	0.304292	0.6	0.493	9.98477e-82
FILIP1L	1.37996e-68	0.186029	0.337	0.231	3.16521e-64
FKBP15	8.17404e-114	0.235385	0.424	0.281	1.87488e-109
FKBP1A	2.92428e-55	0.170768	0.686	0.585	6.70743e-51
FLI1	4.59427e-68	0.182558	0.384	0.274	1.05379e-63
FMN1	6.8469e-280	0.474872	0.851	0.708	1.57047e-275
FMNL2	6.00325e-65	0.262233	0.678	0.583	1.37697e-60
FMNL3	8.9547e-73	0.177243	0.378	0.265	2.05394e-68
FNBP1	0	0.484891	0.804	0.61	0
FNBP4	2.76915e-58	0.158609	0.369	0.268	6.35161e-54
FNDC3A	3.3357e-107	0.249154	0.514	0.375	7.6511e-103
FNDC3B	3.90687e-80	0.233472	0.5	0.382	8.96119e-76
FNIP2	1.19803e-148	0.326151	0.597	0.433	2.74793e-144
FOS	0	0.632072	0.895	0.763	0
FOSB	7.5239e-104	0.21182	0.291	0.168	1.72576e-99
FOXN2	3.68832e-115	0.267078	0.472	0.329	8.45991e-111
FOXN3	0	0.422364	0.985	0.965	0
FOXO3	1.36266e-60	0.193357	0.451	0.348	3.12553e-56
FOXP1	4.36849e-79	0.23984	0.542	0.428	1.002e-74
FRMD4A	1.38273e-298	0.47273	0.888	0.767	3.17156e-294
FRMD4B	3.90497e-87	0.250385	0.696	0.588	8.95684e-83
FRYL	7.14756e-68	0.179862	0.455	0.34	1.63944e-63
FTH1	2.54397e-130	0.208461	1	1	5.8351e-126
FTL	5.69861e-227	0.280639	1	1	1.30709e-222
FUCA1	3.29583e-33	0.263911	0.667	0.613	7.55965e-29
FUS	1.00768e-57	0.169457	0.452	0.35	2.31132e-53
FUT8	4.25084e-271	0.526751	0.867	0.75	9.75015e-267
FXYD5	5.27623e-130	0.275863	0.523	0.369	1.21021e-125
FYB1	0	0.510513	0.834	0.64	0
GAB2	1.70647e-228	0.422308	0.794	0.635	3.91413e-224
GAB3	2.73866e-90	0.196136	0.348	0.225	6.28167e-86
GABARAP	1.86133e-72	0.185425	0.493	0.376	4.26933e-68
GALNT1	3.0107e-76	0.208479	0.554	0.437	6.90563e-72
GALNT10	1.24969e-93	0.194764	0.323	0.2	2.8664e-89
GALNT7	7.25441e-62	0.159353	0.264	0.171	1.66394e-57
GAP43	0	-0.579971	0.567	0.801	0
GAPDH	2.27754e-271	0.35941	0.966	0.916	5.22399e-267
GAPVD1	9.62896e-68	0.168907	0.396	0.285	2.2086e-63
GARS	4.28858e-169	0.270359	0.363	0.196	9.83671e-165
GAS2L3	8.24328e-97	0.219647	0.375	0.245	1.89076e-92
GAS7	9.00553e-105	0.351439	0.589	0.473	2.0656e-100
GATAD2A	1.1998e-50	0.152416	0.354	0.264	2.75198e-46
GATAD2B	4.85419e-88	0.248653	0.517	0.394	1.11341e-83
GBF1	2.21979e-86	0.205088	0.425	0.3	5.09153e-82
GCLC	1.14473e-132	0.348924	0.533	0.387	2.62567e-128
GDI2	6.45535e-89	0.221586	0.601	0.476	1.48066e-84
GGA2	2.26434e-64	0.162302	0.329	0.226	5.19372e-60
GIGYF2	7.04436e-78	0.190491	0.444	0.323	1.61576e-73
GIT2	4.95673e-78	0.192299	0.434	0.313	1.13692e-73
GLB1	1.52577e-57	0.160142	0.384	0.284	3.49966e-53
GLG1	2.1244e-153	0.294895	0.537	0.369	4.87274e-149
GLIPR1	1.71125e-86	0.186794	0.329	0.211	3.9251e-82
GLO1	5.17732e-213	0.666279	0.83	0.73	1.18752e-208
GLRX	7.76915e-91	0.235001	0.513	0.388	1.78201e-86
GLS	1.81033e-60	0.178457	0.409	0.306	4.15235e-56
GMFG	1.14497e-52	0.167715	0.513	0.416	2.62622e-48
GNA13	1.85361e-118	0.291472	0.568	0.428	4.25164e-114
GNAI2	6.16927e-121	0.259091	0.792	0.669	1.41504e-116
GNAI3	2.7676e-43	0.156527	0.414	0.327	6.34805e-39
GNAQ	0	0.448389	0.939	0.848	0
GNB1	5.11445e-84	0.218635	0.733	0.619	1.1731e-79
GNB4	1.42256e-30	0.154025	0.471	0.401	3.26293e-26
GNG2	7.53381e-52	0.199147	0.53	0.438	1.72803e-47
GNG5	2.80027e-63	0.187358	0.649	0.541	6.42297e-59
GNG7	9.66849e-144	0.293975	0.412	0.254	2.21766e-139
GOLGA4	3.04472e-74	0.201942	0.52	0.405	6.98367e-70
GPAT3	2.49771e-65	0.191093	0.37	0.267	5.72899e-61
GPATCH8	1.02021e-74	0.213454	0.539	0.425	2.34006e-70
GPBP1	3.14075e-80	0.184431	0.405	0.283	7.20394e-76
GPCPD1	1.74043e-115	0.263358	0.45	0.308	3.99203e-111
GPR160	2.0433e-162	0.310633	0.451	0.28	4.68671e-158
GPRIN3	7.96826e-130	0.347393	0.597	0.454	1.82768e-125
GPX4	3.64515e-86	0.247171	0.807	0.706	8.36089e-82
GRAMD2B	4.50105e-57	0.1505	0.226	0.142	1.0324e-52
GRB2	4.13877e-155	0.312857	0.828	0.709	9.4931e-151
GRIA4	4.19386e-74	-0.156331	0.129	0.226	9.61946e-70
GRK3	2.07302e-136	0.304936	0.594	0.442	4.75489e-132
GRN	1.78019e-282	0.404723	0.913	0.792	4.08323e-278
GSAP	5.17277e-73	0.175373	0.307	0.2	1.18648e-68
GSK3B	5.05009e-49	0.165384	0.549	0.456	1.15834e-44
GSTP1	1.85111e-64	0.204968	0.583	0.477	4.24589e-60
GTF2I	4.87087e-57	0.173241	0.683	0.585	1.11723e-52
H1FX	3.99415e-85	0.247365	0.488	0.365	9.16139e-81
H2AFY	8.40533e-146	0.284203	0.719	0.568	1.92793e-141
H2AFZ	1.54053e-84	0.23167	0.637	0.528	3.53351e-80
H3F3B	3.85048e-124	0.272128	0.795	0.675	8.83186e-120
HADHA	4.77362e-99	0.219073	0.489	0.351	1.09493e-94
HAVCR2	1.28617e-87	0.238426	0.451	0.324	2.95008e-83
HCK	0	0.478376	0.729	0.511	0
HCLS1	1.33999e-90	0.225441	0.584	0.457	3.07354e-86
HDAC8	5.8396e-52	0.16403	0.372	0.279	1.33943e-47
HDAC9	2.01538e-90	0.346529	0.563	0.451	4.62269e-86
HDLBP	2.77563e-115	0.246851	0.496	0.353	6.36646e-111
HEATR5B	3.10086e-82	0.194086	0.341	0.225	7.11245e-78
HECTD1	4.36093e-67	0.185519	0.441	0.331	1.00027e-62
HEG1	2.03593e-243	0.42328	0.381	0.18	4.66981e-239
HELZ	1.73093e-76	0.204082	0.526	0.408	3.97023e-72
HERC1	1.02636e-213	0.366173	0.722	0.544	2.35417e-209
HERC4	6.70227e-90	0.23304	0.48	0.354	1.5373e-85
HERPUD1	0	0.59877	0.865	0.643	0
HEXA	2.06906e-89	0.216726	0.461	0.333	4.74579e-85
HGSNAT	1.70519e-61	0.167241	0.384	0.28	3.9112e-57
HIF1A	4.17021e-52	0.195361	0.694	0.601	9.56522e-48
HIGD2A	2.98365e-71	0.189643	0.557	0.439	6.84359e-67
HINT1	1.24875e-67	0.18936	0.869	0.797	2.86425e-63
HIP1	2.95635e-31	0.246816	0.384	0.316	6.78099e-27
HIPK2	2.00065e-70	0.208527	0.444	0.332	4.58889e-66
HK1	1.0266e-124	0.269477	0.455	0.307	2.35472e-120
HLA-B	4.31024e-161	0.347203	0.744	0.587	9.8864e-157
HLA-C	1.00583e-82	0.198231	0.454	0.328	2.30707e-78
HLA-DMA	1.35062e-155	0.310183	0.631	0.471	3.09793e-151
HLA-DMB	9.28507e-304	0.431446	0.655	0.428	2.12972e-299
HLA-DPA1	0	0.67714	0.981	0.952	0
HLA-DPB1	0	0.822767	0.923	0.773	0
HLA-DQA1	4.14832e-215	0.480067	0.629	0.441	9.51499e-211
HLA-DQB1	1.96918e-264	0.439707	0.708	0.508	4.51671e-260
HLA-DRA	0	0.672839	0.989	0.967	0
HLA-DRB1	0	0.61899	0.98	0.941	0
HLA-DRB5	0	0.572464	0.926	0.796	0
HLA-E	2.96479e-128	0.270411	0.545	0.394	6.80035e-124
HM13	6.07763e-70	0.203146	0.52	0.407	1.39403e-65
HMGN1	1.99757e-46	0.161866	0.614	0.525	4.58182e-42
HMOX1	2.45826e-41	0.162053	0.414	0.33	5.6385e-37
HNRNPA1	7.26083e-58	0.173595	0.599	0.499	1.66542e-53
HNRNPA2B1	9.27954e-62	0.179901	0.722	0.619	2.12845e-57
HNRNPC	2.47784e-186	0.323184	0.793	0.641	5.68343e-182
HNRNPD	1.41848e-57	0.167053	0.491	0.389	3.25357e-53
HNRNPF	3.79694e-86	0.198687	0.466	0.339	8.70905e-82
HOOK3	2.62186e-70	0.202072	0.577	0.468	6.01376e-66
HPS1	2.54719e-139	0.279995	0.53	0.373	5.84248e-135
HSD17B12	1.85361e-48	0.166536	0.513	0.42	4.25163e-44
HSP90B1	9.6947e-38	0.16518	0.747	0.671	2.22367e-33
HSPA9	1.35574e-79	0.189201	0.398	0.28	3.10967e-75
HSPBAP1	6.4074e-73	0.161854	0.287	0.183	1.46967e-68
HSPD1	1.84798e-46	0.154407	0.482	0.39	4.23872e-42
HTR7	2.0266e-134	0.273786	0.363	0.214	4.64841e-130
HTT	2.16639e-56	0.155452	0.333	0.238	4.96906e-52
IARS	5.33814e-118	0.195565	0.249	0.126	1.22441e-113
IBTK	6.32835e-57	0.151704	0.332	0.236	1.45153e-52
ICAM1	2.26324e-117	0.378275	0.465	0.328	5.1912e-113
ID3	9.22069e-41	0.195539	0.392	0.312	2.11495e-36
IDH2	1.73976e-66	0.166782	0.346	0.241	3.99048e-62
IER2	2.34379e-177	0.394093	0.494	0.317	5.37595e-173
IFI16	4.40369e-98	0.238983	0.555	0.421	1.01007e-93
IFITM3	3.07874e-45	0.177184	0.49	0.397	7.0617e-41
IFNAR1	3.65568e-56	0.151818	0.362	0.263	8.38503e-52
IFNGR2	1.41435e-95	0.249652	0.595	0.47	3.2441e-91
IGF2R	8.63904e-90	0.21294	0.413	0.287	1.98154e-85
IGSF6	5.70706e-227	0.395447	0.843	0.69	1.30903e-222
IKZF1	1.19628e-134	0.300404	0.523	0.371	2.74391e-130
IL13RA1	6.54425e-51	0.152237	0.412	0.316	1.50106e-46
IL17RA	1.15558e-39	0.159366	0.415	0.335	2.65055e-35
IL18	8.55291e-87	0.180591	0.269	0.159	1.96178e-82
IL1B	7.17354e-76	0.286885	0.457	0.343	1.6454e-71
IL6R	1.38285e-83	0.197848	0.396	0.274	3.17185e-79
IMMP2L	5.72017e-58	0.217863	0.443	0.346	1.31203e-53
INA	1.7662e-152	-0.2884	0.384	0.55	4.05112e-148
INPP4A	5.48436e-209	0.365724	0.537	0.347	1.25795e-204
INPP4B	9.42139e-186	0.386075	0.64	0.474	2.16099e-181
INPP5B	4.11206e-59	0.158879	0.308	0.213	9.43183e-55
INPP5D	7.19219e-223	0.385934	0.703	0.52	1.64967e-218
INVS	6.77002e-59	0.166688	0.332	0.233	1.55284e-54
IPCEF1	8.22664e-120	0.314502	0.798	0.687	1.88694e-115
IQGAP1	2.02821e-147	0.298998	0.673	0.519	4.65209e-143
IQGAP2	5.77506e-264	0.49771	0.679	0.483	1.32462e-259
IRF8	5.48551e-154	0.303156	0.458	0.292	1.25821e-149
ITCH	8.26528e-76	0.207008	0.517	0.403	1.89581e-71
ITFG1	2.62631e-41	0.154704	0.477	0.392	6.02397e-37
ITGA4	8.28009e-269	0.469253	0.669	0.468	1.8992e-264
ITGA9	7.30627e-154	0.356427	0.369	0.214	1.67584e-149
ITGAV	1.26732e-147	0.297323	0.486	0.323	2.90685e-143
ITGB2	2.89567e-70	0.202052	0.64	0.534	6.6418e-66
ITGB5	1.47975e-108	0.275652	0.508	0.372	3.39411e-104
ITGB7	1.45315e-187	0.309444	0.47	0.284	3.33309e-183
ITM2B	0	0.440508	0.997	0.99	0
ITPR1	2.85963e-88	0.202296	0.351	0.229	6.55914e-84
ITPR2	0	0.569729	0.96	0.868	0
ITSN2	1.50463e-88	0.220351	0.514	0.387	3.45118e-84
JAK1	2.68135e-88	0.217059	0.596	0.467	6.15022e-84
JAML	0	0.566643	0.603	0.331	0
JARID2	8.04467e-40	0.158941	0.552	0.469	1.8452e-35
JAZF1	5.797e-36	0.185581	0.396	0.323	1.32966e-31
JMJD1C	5.08857e-280	0.42942	0.844	0.689	1.16717e-275
JTB	1.04443e-47	0.153998	0.468	0.375	2.39562e-43
JUNB	1.22564e-40	0.173734	0.429	0.347	2.81125e-36
JUND	1.33338e-136	0.306354	0.677	0.531	3.05838e-132
KANSL1	1.14741e-223	0.379925	0.801	0.646	2.63182e-219
KAT6A	2.94128e-59	0.174489	0.417	0.316	6.74641e-55
KAT6B	5.53709e-65	0.180552	0.405	0.298	1.27004e-60
KCNK13	2.62335e-304	0.498492	0.814	0.637	6.01718e-300
KCNK6	5.07815e-158	0.27944	0.432	0.263	1.16477e-153
KCNQ3	0.00078769	0.208637	0.446	0.453	1
KDM2A	7.27764e-122	0.279839	0.626	0.487	1.66927e-117
KDM2B	1.29359e-72	0.176905	0.37	0.257	2.96712e-68
KDM4C	3.42745e-103	0.2318	0.48	0.341	7.86155e-99
KDM5A	1.04713e-91	0.21252	0.432	0.304	2.4018e-87
KDM6A	8.38184e-90	0.214269	0.412	0.286	1.92254e-85
KDM7A	7.48312e-187	0.345907	0.547	0.361	1.7164e-182
KHDRBS1	3.55324e-56	0.16325	0.491	0.387	8.15006e-52
KIAA0232	3.3392e-58	0.152476	0.356	0.255	7.65912e-54
KIAA1551	3.32022e-113	0.269744	0.458	0.314	7.61559e-109
KIF26B	9.69451e-23	0.288975	0.269	0.22	2.22363e-18
KLF6	1.11253e-73	0.215265	0.473	0.359	2.5518e-69
KLHL5	1.85126e-75	0.208274	0.454	0.339	4.24622e-71
KMT2C	8.22645e-245	0.388754	0.809	0.645	1.8869e-240
KMT2E	7.64849e-67	0.187515	0.515	0.404	1.75433e-62
KMT5B	9.18057e-57	0.156729	0.344	0.247	2.10575e-52
KPNB1	5.78197e-57	0.172575	0.521	0.42	1.32621e-52
KTN1	2.87856e-60	0.185084	0.685	0.59	6.60256e-56
LACC1	9.16524e-132	0.284846	0.632	0.485	2.10223e-127
LAIR1	2.50027e-87	0.196703	0.361	0.24	5.73487e-83
LAMTOR1	4.05924e-98	0.228388	0.533	0.4	9.31067e-94
LAMTOR4	4.13702e-98	0.229346	0.601	0.468	9.48909e-94
LAPTM5	1.7667e-179	0.312655	0.927	0.844	4.05228e-175
LARP4B	1.57122e-100	0.247698	0.655	0.527	3.6039e-96
LARS	1.63518e-70	0.16534	0.333	0.225	3.75061e-66
LCOR	1.45476e-46	0.158033	0.54	0.449	3.33679e-42
LCORL	2.94782e-54	0.16375	0.434	0.333	6.76141e-50
LCP1	0	0.514843	0.78	0.564	0
LCP2	8.56448e-166	0.36762	0.582	0.418	1.96443e-161
LDHB	4.00845e-83	0.219037	0.725	0.613	9.19418e-79
LDLR	7.7561e-55	0.153989	0.226	0.144	1.77902e-50
LDLRAD4	3.20941e-210	0.399435	0.859	0.738	7.36143e-206
LGALS1	9.8594e-145	0.308591	0.94	0.884	2.26145e-140
LGALS3	3.52768e-56	0.236798	0.363	0.266	8.09144e-52
LGMN	3.19541e-56	0.21852	0.478	0.383	7.3293e-52
LIMD1	5.40054e-96	0.240303	0.408	0.28	1.23872e-91
LIMS1	2.60178e-216	0.359124	0.813	0.647	5.96771e-212
LINC01235	2.96805e-81	0.193098	0.284	0.176	6.80781e-77
LINC01480	1.40577e-108	0.298194	0.578	0.442	3.22443e-104
LIPA	9.54668e-43	0.184695	0.75	0.672	2.18972e-38
LITAF	0	0.580648	0.815	0.628	0
LMBRD1	1.27385e-59	0.15621	0.354	0.253	2.92184e-55
LMNA	2.37872e-68	0.212936	0.317	0.217	5.45607e-64
LMO4	1.52653e-164	0.320944	0.557	0.387	3.5014e-160
LNPEP	1.98367e-140	0.265271	0.461	0.303	4.54994e-136
LONP2	1.47137e-61	0.159841	0.36	0.256	3.37489e-57
LPAR6	4.22899e-116	0.271086	0.691	0.556	9.70004e-112
LPCAT2	7.32336e-163	0.317229	0.781	0.635	1.67976e-158
LPIN2	5.13284e-52	0.164426	0.401	0.305	1.17732e-47
LPP	2.22102e-185	0.36038	0.709	0.546	5.09436e-181
LPXN	7.8775e-140	0.282529	0.467	0.31	1.80686e-135
LRBA	7.16471e-99	0.244131	0.462	0.33	1.64337e-94
LRCH1	1.80036e-56	0.166598	0.414	0.312	4.12949e-52
LRCH3	2.62658e-48	0.154394	0.357	0.268	6.02459e-44
LRMDA	0	0.529988	0.977	0.929	0
LRMP	8.18586e-115	0.21295	0.317	0.183	1.87759e-110
LRPAP1	2.17515e-86	0.208541	0.415	0.291	4.98913e-82
LRRFIP1	7.55692e-107	0.254255	0.668	0.535	1.73333e-102
LRRK1	1.34684e-176	0.363762	0.518	0.338	3.08925e-172
LSAMP	2.85451e-77	-0.185704	0.165	0.27	6.5474e-73
LSM14A	2.78707e-76	0.200995	0.482	0.363	6.3927e-72
LSP1	4.77194e-164	0.331069	0.599	0.426	1.09454e-159
LST1	0	0.469525	0.913	0.777	0
LY86	3.23357e-51	0.171315	0.475	0.38	7.41684e-47
LYN	0	0.489702	0.919	0.809	0
LYPLA1	2.10683e-85	0.213215	0.537	0.413	4.83243e-81
LYST	5.67081e-99	0.235773	0.44	0.308	1.30071e-94
LYZ	1.14214e-272	0.800504	0.631	0.427	2.61974e-268
M6PR	6.06801e-157	0.303874	0.63	0.47	1.39182e-152
MACC1	1.20842e-117	0.28403	0.321	0.189	2.77175e-113
MACF1	8.43961e-208	0.363128	0.826	0.693	1.93579e-203
MAD1L1	1.8431e-72	0.17403	0.319	0.213	4.22752e-68
MAFB	2.42432e-85	0.233165	0.542	0.419	5.56066e-81
MALT1	2.18186e-88	0.267665	0.427	0.301	5.00452e-84
MAML2	4.99124e-84	0.270791	0.731	0.638	1.14484e-79
MAML3	1.26677e-39	0.182664	0.481	0.404	2.9056e-35
MAN2A1	7.71597e-109	0.245364	0.482	0.342	1.76981e-104
MAN2B1	2.23366e-89	0.19008	0.32	0.201	5.12335e-85
MANBA	3.65329e-118	0.274743	0.579	0.436	8.37955e-114
MAP1B	0	-0.552103	0.829	0.942	0
MAP2	2.23184e-111	-0.238529	0.233	0.371	5.11917e-107
MAP2K1	5.27936e-78	0.20983	0.493	0.372	1.21093e-73
MAP3K1	6.72572e-89	0.214864	0.453	0.325	1.54268e-84
MAP3K2	1.23103e-45	0.152631	0.435	0.344	2.82362e-41
MAP3K5	4.93961e-76	0.2216	0.534	0.418	1.133e-71
MAP3K8	5.88086e-211	0.395456	0.708	0.537	1.34889e-206
MAPK1	2.02325e-86	0.222227	0.478	0.356	4.64074e-82
MAPK14	8.93672e-67	0.167184	0.333	0.229	2.04982e-62
MAPKAP1	2.14098e-63	0.176865	0.423	0.316	4.91076e-59
MARK2	1.14414e-74	0.17517	0.341	0.229	2.62431e-70
MARK3	3.5938e-84	0.204022	0.47	0.345	8.24311e-80
MARS	4.76108e-111	0.19393	0.284	0.157	1.09205e-106
MAT2A	1.30951e-57	0.156802	0.399	0.296	3.00363e-53
MAX	1.99111e-70	0.190523	0.484	0.369	4.56701e-66
MBNL1	1.69717e-304	0.444801	0.849	0.684	3.8928e-300
MBP	3.15338e-253	0.405637	0.646	0.439	7.23291e-249
MBTD1	2.21746e-70	0.187629	0.325	0.222	5.08618e-66
MCL1	7.47421e-90	0.216675	0.401	0.276	1.71436e-85
MCOLN2	5.29025e-74	0.198517	0.328	0.219	1.21342e-69
MCPH1	1.4303e-68	0.171166	0.306	0.204	3.28068e-64
MCTP1	6.83947e-117	0.327065	0.559	0.421	1.56877e-112
MDM2	9.93738e-33	0.273384	0.358	0.287	2.27934e-28
MDM4	1.8759e-60	0.167478	0.453	0.345	4.30276e-56
MED13	5.97614e-90	0.216306	0.495	0.367	1.37075e-85
MED13L	1.04994e-186	0.348518	0.849	0.718	2.40825e-182
MEF2A	1.69061e-270	0.41408	0.924	0.831	3.87776e-266
MEF2C	2.61404e-70	0.249658	0.828	0.762	5.99582e-66
MERTK	5.8011e-98	0.331225	0.492	0.366	1.3306e-93
MFSD1	3.54972e-59	0.178797	0.564	0.465	8.142e-55
MFSD14C	2.12821e-57	0.153139	0.37	0.269	4.88147e-53
MGA	3.18164e-83	0.194343	0.35	0.232	7.29772e-79
MGAT1	6.99569e-57	0.162186	0.365	0.268	1.6046e-52
MGAT4A	6.09585e-68	0.198667	0.508	0.398	1.3982e-63
MGAT5	1.41259e-117	0.276543	0.62	0.482	3.24006e-113
MGST2	1.03055e-64	0.198834	0.522	0.415	2.36376e-60
MIA2	1.95924e-66	0.175279	0.401	0.292	4.4939e-62
MICAL2	8.05519e-77	0.154487	0.217	0.122	1.84762e-72
MICU1	2.48143e-57	0.183389	0.439	0.341	5.69166e-53
MILR1	2.77987e-70	0.157316	0.28	0.178	6.37618e-66
MIR4435-2HG	6.17421e-92	0.213942	0.413	0.284	1.41618e-87
MIR503HG	1.52693e-50	0.161696	0.249	0.167	3.50231e-46
MIR99AHG	4.0355e-135	0.276174	0.37	0.219	9.25622e-131
MIS18BP1	8.69906e-78	0.166872	0.249	0.148	1.9953e-73
MKL1	4.28833e-96	0.243575	0.53	0.403	9.83614e-92
MKLN1	4.18827e-99	0.244446	0.571	0.441	9.60664e-95
MKNK1	1.32654e-147	0.296626	0.633	0.473	3.04269e-143
MLEC	1.76336e-91	0.209327	0.435	0.306	4.04463e-87
MLF 2.00	5.4514e-59	0.151012	0.405	0.299	1.25039e-54
MLLT10	1.54411e-105	0.232497	0.453	0.312	3.54174e-101
MLLT11	8.22168e-147	-0.257681	0.219	0.378	1.88581e-142
MOB1A	2.13809e-94	0.231408	0.589	0.461	4.90413e-90
MOB3A	2.39406e-144	0.254773	0.381	0.224	5.49126e-140
MOB3B	1.8043e-178	0.365931	0.521	0.342	4.13852e-174
MON2	7.44819e-69	0.170911	0.374	0.264	1.70839e-64
MORC3	7.30694e-63	0.155218	0.324	0.223	1.67599e-58
MPEG1	2.76096e-94	0.218559	0.375	0.247	6.33281e-90
MPZL1	6.63567e-95	0.228953	0.413	0.285	1.52202e-90
MS4A4E	4.8147e-112	0.2321	0.307	0.178	1.10435e-107
MS4A6A	0	0.50723	0.856	0.687	0
MSN	2.71553e-119	0.265195	0.617	0.474	6.22861e-115
MSRA	1.64664e-126	0.26587	0.446	0.295	3.7769e-122
MT-ATP6	0	0.538631	1	1	0
MT-ATP8	2.03335e-212	0.356208	0.873	0.745	4.66388e-208
MT-CO1	0	0.509094	1	1	0
MT-CO2	0	0.576694	1	1	0
MT-CO3	0	0.607843	1	1	0
MT-CYB	0	0.527646	1	1	0
MT-ND1	0	0.526181	1	0.998	0
MT-ND2	0	0.399335	0.999	0.992	0
MT-ND3	2.72897e-223	0.29113	1	1	6.25944e-219
MT-ND4	0	0.467842	1	1	0
MT-ND4L	8.18085e-71	0.225714	0.628	0.515	1.87644e-66
MT-ND5	0	0.445019	0.997	0.993	0
MTDH	6.11881e-209	0.346821	0.815	0.661	1.40347e-204
MTFMT	2.43187e-62	0.162506	0.31	0.212	5.57798e-58
MTHFD1L	0	0.588007	0.734	0.482	0
MTHFD2	5.5878e-283	0.388142	0.505	0.275	1.28167e-278
MTMR3	8.31615e-58	0.167794	0.372	0.273	1.90748e-53
MTPN	1.12067e-49	0.152738	0.464	0.369	2.57047e-45
MTR	7.47167e-147	0.292661	0.414	0.254	1.71378e-142
MTUS1	1.08848e-83	0.293479	0.572	0.465	2.49665e-79
MYCBP2	6.67714e-64	0.198118	0.707	0.612	1.53153e-59
MYDGF	2.43376e-56	0.169263	0.453	0.351	5.58232e-52
MYH9	3.7823e-135	0.277374	0.433	0.278	8.67545e-131
MYL12A	2.50452e-100	0.239142	0.751	0.633	5.74461e-96
MYO1D	1.44867e-186	0.379083	0.749	0.585	3.32282e-182
MYO1E	4.22753e-23	0.154555	0.42	0.354	9.69669e-19
MYO1F	0	0.477416	0.866	0.71	0
MYO5A	3.59935e-64	0.199825	0.662	0.558	8.25582e-60
MYO9B	0	0.484762	0.828	0.648	0
N4BP2L2	1.21679e-255	0.411697	0.763	0.583	2.79095e-251
NAA25	1.93724e-61	0.152534	0.296	0.199	4.44346e-57
NAAA	1.1113e-138	0.242993	0.32	0.174	2.54899e-134
NACA	0	0.420919	0.959	0.889	0
NAIP	1.59101e-105	0.25395	0.567	0.431	3.6493e-101
NAMPT	1.05341e-116	0.365702	0.792	0.687	2.41622e-112
NAP1L1	3.26471e-239	0.37075	0.902	0.785	7.48826e-235
NAV1	1.49923e-50	0.171266	0.415	0.318	3.43879e-46
NBEA	9.51212e-78	-0.151579	0.119	0.217	2.1818e-73
NCAM1	8.17171e-96	-0.217834	0.256	0.385	1.87435e-91
NCAM2	3.91783e-111	-0.230978	0.192	0.326	8.98633e-107
NCEH1	8.97434e-52	0.169662	0.336	0.246	2.05845e-47
NCF1	3.79028e-75	0.234383	0.78	0.671	8.69376e-71
NCF4	6.85896e-96	0.238807	0.532	0.402	1.57324e-91
NCK1	2.35207e-60	0.170498	0.383	0.282	5.39495e-56
NCKAP1L	1.91569e-116	0.248258	0.529	0.385	4.39401e-112
NCKAP5	0	0.622318	0.773	0.522	0
NCL	1.41102e-83	0.20555	0.868	0.783	3.23646e-79
NCOA1	7.35434e-108	0.258736	0.546	0.408	1.68687e-103
NCOA2	7.11195e-50	0.160631	0.413	0.32	1.63127e-45
NCOA3	1.85762e-166	0.343104	0.709	0.553	4.26083e-162
NCOR1	6.57315e-74	0.20236	0.554	0.441	1.50768e-69
NCOR2	1.83636e-113	0.226884	0.43	0.286	4.21206e-109
NDFIP1	2.15e-48	0.160384	0.571	0.478	4.93147e-44
NDUFA13	2.13609e-51	0.172569	0.758	0.667	4.89956e-47
NEAT1	3.09207e-32	0.168752	0.944	0.934	7.09228e-28
NECTIN2	5.19411e-68	0.172837	0.333	0.228	1.19137e-63
NEDD9	4.63149e-145	0.299097	0.409	0.25	1.06233e-140
NEFL	1.64333e-211	-0.375545	0.623	0.762	3.76931e-207
NEFM	4.87715e-268	-0.417862	0.689	0.829	1.11867e-263
NEK7	1.383e-86	0.211649	0.406	0.283	3.17218e-82
NEMF	1.18164e-99	0.217912	0.471	0.335	2.71034e-95
NF1	9.07379e-172	0.327894	0.725	0.566	2.08126e-167
NFAT5	1.17557e-178	0.357013	0.676	0.502	2.69641e-174
NFATC2	1.19591e-201	0.348935	0.511	0.319	2.74306e-197
NFATC3	1.68521e-159	0.312777	0.529	0.36	3.86536e-155
NFE2L2	2.11177e-62	0.19485	0.552	0.446	4.84377e-58
NFX1	1.75124e-75	0.191984	0.399	0.284	4.01683e-71
NFYC	7.70476e-64	0.15404	0.305	0.204	1.76724e-59
NHSL1	1.58498e-149	0.319654	0.411	0.252	3.63547e-145
NIN	3.32975e-69	0.177729	0.39	0.279	7.63744e-65
NINJ1	2.73089e-83	0.231989	0.642	0.527	6.26385e-79
NIPBL	2.09751e-123	0.266043	0.596	0.448	4.81107e-119
NKAIN2	3.62019e-102	-0.209798	0.199	0.33	8.30364e-98
NKAIN3	2.48202e-91	-0.227021	0.229	0.353	5.693e-87
NLK	1.23429e-48	0.160512	0.429	0.336	2.83109e-44
NLRP3	1.83622e-77	0.162862	0.219	0.123	4.21173e-73
NNAT	0	-0.494507	0.123	0.428	0
NOTCH1	6.88801e-85	0.17628	0.338	0.217	1.5799e-80
NPC1	8.69792e-78	0.194936	0.348	0.235	1.99504e-73
NPC2	4.28262e-241	0.344227	0.972	0.93	9.82304e-237
NPEPPS	3.67742e-114	0.270268	0.532	0.393	8.4349e-110
NPM1	1.76946e-183	0.337514	0.8	0.649	4.0586e-179
NQO2	7.24078e-64	0.160404	0.349	0.245	1.66082e-59
NR3C1	4.61326e-120	0.257714	0.455	0.307	1.05814e-115
NRDC	3.65155e-56	0.156275	0.413	0.31	8.37555e-52
NREP	5.36843e-57	-0.158859	0.249	0.346	1.23136e-52
NRG1	8.51958e-112	-0.245051	0.233	0.375	1.95414e-107
NRG3	2.82517e-162	-0.325761	0.249	0.421	6.48008e-158
NRIP1	4.73861e-82	0.220384	0.512	0.392	1.08689e-77
NRP1	6.03661e-82	0.359236	0.744	0.689	1.38462e-77
NRXN1	1.62698e-74	-0.197529	0.337	0.454	3.7318e-70
NSD1	1.09411e-81	0.202807	0.406	0.286	2.50956e-77
NSMAF	1.42862e-53	0.168798	0.39	0.294	3.27683e-49
NSMCE2	2.51662e-121	0.295065	0.621	0.48	5.77238e-117
NSRP1	1.20518e-48	0.155283	0.467	0.373	2.76432e-44
NT5C2	3.39172e-59	0.180049	0.468	0.365	7.77958e-55
NT5DC2	6.67539e-36	0.198372	0.489	0.413	1.53113e-31
NUFIP2	1.21286e-57	0.163709	0.401	0.299	2.78194e-53
NUMB	1.22514e-178	0.338966	0.621	0.443	2.8101e-174
NUP98	5.25943e-84	0.191701	0.364	0.244	1.20635e-79
NUTM2B-AS1	1.0702e-57	0.153079	0.323	0.225	2.45471e-53
NXN	4.50544e-176	0.370594	0.509	0.335	1.03341e-171
OAZ1	1.46299e-280	0.376087	0.945	0.863	3.35567e-276
OGDH	8.34169e-54	0.155364	0.351	0.257	1.91333e-49
OGFRL1	3.4275e-100	0.264128	0.61	0.483	7.86167e-96
OLA1	3.49531e-45	0.150157	0.408	0.32	8.01719e-41
ONECUT2	4.16758e-68	-0.168702	0.23	0.337	9.55917e-64
OPHN1	1.28555e-53	0.165936	0.326	0.235	2.94867e-49
OS9	4.07387e-95	0.215841	0.441	0.31	9.34424e-91
OSBPL11	2.27712e-77	0.180474	0.347	0.233	5.22303e-73
OSBPL1A	2.70715e-120	0.299339	0.485	0.344	6.20939e-116
OSBPL3	4.9622e-72	0.185372	0.358	0.248	1.13818e-67
OSBPL8	6.94057e-134	0.285101	0.724	0.582	1.59196e-129
OSCAR	5.76908e-64	0.152316	0.263	0.169	1.32325e-59
OSTF1	7.30548e-129	0.269006	0.526	0.373	1.67566e-124
OTULINL	4.56038e-182	0.334164	0.582	0.4	1.04601e-177
P2RX4	9.55443e-66	0.171191	0.323	0.221	2.1915e-61
P2RY13	1.88737e-133	0.23691	0.328	0.182	4.32906e-129
P2RY6	5.15385e-111	0.263572	0.508	0.369	1.18214e-106
PABPC1	0	0.422901	0.901	0.755	0
PABPC4	1.16367e-57	0.156172	0.395	0.293	2.6691e-53
PACS1	2.58486e-91	0.239036	0.456	0.327	5.9289e-87
PACSIN2	1.29983e-129	0.270565	0.52	0.366	2.98142e-125
PAFAH1B1	6.31867e-78	0.215703	0.616	0.507	1.44931e-73
PAG1	4.91113e-85	0.226565	0.506	0.382	1.12647e-80
PAK1	2.24072e-198	0.387008	0.726	0.558	5.13954e-194
PAK2	1.07323e-113	0.242762	0.809	0.696	2.46166e-109
PALD1	6.81054e-193	0.363817	0.566	0.384	1.56213e-188
PAN3	3.35263e-145	0.30375	0.651	0.497	7.68994e-141
PAPOLA	3.69192e-62	0.162972	0.431	0.323	8.46815e-58
PARK7	3.7673e-50	0.159317	0.586	0.489	8.64105e-46
PARM1	1.88916e-46	0.210069	0.43	0.34	4.33317e-42
PARP4	1.97633e-64	0.154145	0.306	0.205	4.53312e-60
PARP8	2.08189e-50	0.167904	0.433	0.339	4.77524e-46
PBRM1	1.84843e-49	0.165662	0.521	0.428	4.23974e-45
PBX1	1.37032e-87	-0.188671	0.203	0.323	3.1431e-83
PCBP1	5.39625e-56	0.168944	0.569	0.464	1.23774e-51
PCBP2	2.43994e-165	0.302264	0.75	0.599	5.59648e-161
PCCA	5.03335e-110	0.271808	0.536	0.403	1.1545e-105
PCDH9	3.58603e-76	-0.188077	0.226	0.34	8.22527e-72
PCM1	7.10487e-112	0.264574	0.665	0.531	1.62964e-107
PCNX1	5.26501e-213	0.380867	0.682	0.498	1.20763e-208
PCNX2	8.66083e-126	0.295056	0.473	0.328	1.98654e-121
PCSK1N	6.6956e-163	-0.310968	0.364	0.534	1.53577e-158
PDCD6IP	8.74305e-56	0.158914	0.376	0.278	2.00539e-51
PDE4D	1.77697e-13	0.185052	0.478	0.453	4.07584e-09
PDLIM5	2.83468e-78	0.225415	0.574	0.457	6.50191e-74
PDS5A	1.24684e-111	0.248155	0.545	0.4	2.85988e-107
PDSS2	2.81697e-73	0.192094	0.383	0.271	6.46129e-69
PECAM1	4.0904e-53	0.169358	0.423	0.328	9.38215e-49
PEG10	5.4137e-163	-0.316956	0.272	0.443	1.24174e-158
PELI1	4.7079e-110	0.342217	0.601	0.469	1.07985e-105
PFDN5	1.48367e-165	0.300955	0.89	0.796	3.4031e-161
PFKFB3	1.25036e-124	0.257966	0.356	0.213	2.86794e-120
PFN1	1.13886e-218	0.351311	0.956	0.902	2.61221e-214
PGA5	8.02175e-135	0.287852	0.26	0.127	1.83995e-130
PGLS	1.58372e-68	0.18817	0.471	0.361	3.63258e-64
PGPEP1	2.09816e-98	0.189295	0.284	0.164	4.81255e-94
PHACTR1	3.47107e-160	0.352428	0.603	0.447	7.96159e-156
PHACTR2	1.4966e-157	0.317925	0.517	0.349	3.43276e-153
PHACTR4	4.8451e-80	0.204297	0.439	0.318	1.11132e-75
PHC2	0	0.552849	0.796	0.584	0
PHC3	9.51738e-92	0.200986	0.374	0.248	2.183e-87
PHF20	1.12599e-173	0.336904	0.63	0.459	2.58268e-169
PHF21A	5.47735e-58	0.165974	0.358	0.258	1.25634e-53
PHF3	3.64011e-99	0.224899	0.436	0.303	8.34932e-95
PHKB	3.39775e-71	0.181439	0.418	0.304	7.79341e-67
PHLPP1	2.6883e-61	0.192442	0.384	0.281	6.16614e-57
PHPT1	7.19489e-43	0.158615	0.565	0.476	1.65029e-38
PHTF2	2.18216e-106	0.25234	0.506	0.361	5.00522e-102
PI4KA	3.37485e-122	0.253806	0.491	0.34	7.7409e-118
PIAS1	7.65468e-170	0.318258	0.736	0.581	1.75576e-165
PICALM	4.12952e-222	0.380484	0.838	0.685	9.47188e-218
PIK3AP1	9.63183e-145	0.30797	0.567	0.404	2.20925e-140
PIK3C2A	1.11141e-100	0.2376	0.497	0.36	2.54925e-96
PIK3CD	4.02461e-43	0.158779	0.371	0.286	9.23126e-39
PIK3R1	4.2067e-61	0.191249	0.519	0.412	9.6489e-57
PIK3R5	2.72564e-201	0.39306	0.729	0.568	6.2518e-197
PIP4K2A	1.23095e-225	0.390425	0.683	0.497	2.82342e-221
PIP5K1A	1.96944e-77	0.197056	0.397	0.279	4.5173e-73
PITPNA	6.80886e-155	0.29061	0.515	0.345	1.56175e-150
PITPNC1	6.60138e-172	0.40436	0.617	0.457	1.51416e-167
PKIB	1.26386e-146	0.326279	0.675	0.521	2.8989e-142
PKM	3.45498e-220	0.354699	0.832	0.681	7.92469e-216
PKN1	2.23148e-77	0.17581	0.351	0.236	5.11834e-73
PKN2	1.59817e-71	0.1969	0.467	0.351	3.66573e-67
PLA2G4A	8.23369e-77	0.196813	0.352	0.239	1.88856e-72
PLA2G7	4.32383e-106	0.280527	0.53	0.395	9.91758e-102
PLAC8	1.32221e-307	0.546171	0.764	0.56	3.03276e-303
PLAGL1	6.65184e-64	0.1642	0.284	0.186	1.52573e-59
PLAUR	3.50722e-13	0.171522	0.442	0.41	8.0445e-09
PLD3	3.8058e-114	0.294393	0.788	0.683	8.72936e-110
PLD4	2.29143e-75	0.202309	0.43	0.314	5.25585e-71
PLEK	2.37767e-69	0.205517	0.448	0.338	5.45367e-65
PLEKHA2	1.65421e-77	0.193144	0.403	0.286	3.79426e-73
PLEKHB2	1.08148e-91	0.212425	0.495	0.364	2.48059e-87
PLEKHO1	1.08628e-124	0.268967	0.53	0.38	2.4916e-120
PLPPR1	6.14225e-138	-0.199104	0.089	0.215	1.40885e-133
PLSCR1	1.64448e-84	0.223365	0.518	0.393	3.77194e-80
PLXDC2	0	0.451524	0.998	0.995	0
PLXNA4	1.2936e-100	-0.194431	0.153	0.273	2.96714e-96
PLXNC1	4.9688e-235	0.401935	0.703	0.52	1.13969e-230
PMP22	1.2688e-45	0.166459	0.326	0.243	2.91025e-41
PNISR	8.84401e-54	0.169099	0.516	0.417	2.02855e-49
PNN	2.4114e-65	0.180859	0.469	0.357	5.53102e-61
POLR2A	4.00281e-58	0.158244	0.313	0.217	9.18125e-54
POLR2J3.1	2.03124e-102	0.216077	0.387	0.253	4.65905e-98
POU2F2	9.24583e-43	0.182569	0.49	0.405	2.12072e-38
PPA1	9.09092e-58	0.223044	0.401	0.301	2.08519e-53
PPA2	7.08881e-58	0.158277	0.372	0.272	1.62596e-53
PPARD	6.00121e-49	0.175722	0.406	0.315	1.3765e-44
PPFIA1	6.956e-87	0.191503	0.373	0.249	1.5955e-82
PPHLN1	3.93932e-65	0.162798	0.366	0.258	9.03562e-61
PPIA	1.5628e-64	0.181602	0.857	0.77	3.58458e-60
PPIB	8.64686e-46	0.156414	0.589	0.499	1.98333e-41
PPIG	8.42568e-73	0.195723	0.546	0.431	1.9326e-68
PPIP5K2	1.85382e-64	0.180485	0.421	0.315	4.25211e-60
PPM1B	2.90584e-75	0.191813	0.434	0.316	6.66513e-71
PPM1G	2.40565e-73	0.190022	0.453	0.338	5.51784e-69
PPM1L	9.72748e-97	0.261844	0.434	0.306	2.23119e-92
PPP1CA	5.01367e-59	0.16006	0.418	0.314	1.14998e-54
PPP1R12A	2.91206e-247	0.437837	0.686	0.495	6.67939e-243
PPP1R12B	1.27162e-56	0.151899	0.275	0.184	2.91671e-52
PPP1R16B	5.01456e-259	0.468526	0.657	0.458	1.15019e-254
PPP1R21	3.09108e-124	0.274304	0.519	0.369	7.09001e-120
PPP1R9A	2.81829e-66	0.211637	0.391	0.288	6.4643e-62
PPP2R5E	6.48383e-61	0.183042	0.475	0.37	1.4872e-56
PPP3CA	7.56998e-58	0.197959	0.669	0.577	1.73633e-53
PPP6R2	4.95006e-106	0.255381	0.543	0.405	1.1354e-101
PPP6R3	1.98676e-74	0.203584	0.57	0.456	4.55703e-70
PRAM1	4.73617e-193	0.334304	0.522	0.333	1.08634e-188
PRDM1	3.0516e-92	0.268481	0.498	0.373	6.99944e-88
PRDX1	6.09705e-53	0.187602	0.903	0.842	1.39848e-48
PRELID1	5.09569e-292	0.457668	0.773	0.586	1.1688e-287
PREX1	2.24578e-162	0.309858	0.626	0.461	5.15114e-158
PRKAR2A	6.51727e-67	0.193745	0.54	0.429	1.49487e-62
PRKCA	0	0.691997	0.979	0.922	0
PRKCA-AS1	1.83904e-79	0.220548	0.343	0.23	4.21821e-75
PRKDC	1.84225e-62	0.18363	0.464	0.359	4.22556e-58
PRPF38B	6.87347e-82	0.197843	0.413	0.292	1.57657e-77
PRPF40A	8.35075e-49	0.152286	0.429	0.334	1.91541e-44
PRPH	2.34298e-44	-0.162185	0.399	0.484	5.37409e-40
PRR14L	7.35779e-64	0.168058	0.347	0.244	1.68766e-59
PRRC2C	4.41225e-108	0.244799	0.764	0.644	1.01204e-103
PSAP	1.08712e-165	0.307641	0.97	0.951	2.49352e-161
PSEN1	9.29399e-76	0.196471	0.484	0.367	2.13176e-71
PSME2	7.6272e-63	0.176423	0.406	0.3	1.74945e-58
PSME4	1.21922e-80	0.195561	0.405	0.285	2.79652e-76
PSPC1	1.59067e-59	0.153734	0.333	0.233	3.64853e-55
PSTPIP2	2.50124e-46	0.191123	0.667	0.574	5.73709e-42
PTAFR	1.60943e-65	0.150478	0.239	0.147	3.69154e-61
PTEN	1.27459e-216	0.382753	0.667	0.482	2.92354e-212
PTGS2	1.54963e-93	0.23814	0.381	0.254	3.55439e-89
PTK2B	1.34695e-75	0.191678	0.356	0.244	3.08949e-71
PTMA	5.29258e-206	0.243842	0.999	0.997	1.21396e-201
PTMS	4.05198e-89	0.240283	0.799	0.702	9.29402e-85
PTP4A2	5.06546e-162	0.31506	0.668	0.507	1.16186e-157
PTPN12	5.23827e-109	0.263166	0.613	0.481	1.2015e-104
PTPN2	5.42908e-88	0.217764	0.535	0.405	1.24527e-83
PTPN6	4.28433e-75	0.194375	0.466	0.348	9.82697e-71
PTPN9	6.1449e-76	0.207418	0.402	0.288	1.40946e-71
PTPRC	0	0.450578	0.941	0.845	0
PTPRD	1.94366e-181	-0.339866	0.256	0.441	4.45818e-177
PTPRE	4.57824e-260	0.455678	0.771	0.594	1.05011e-255
PTPRG	7.6951e-97	-0.219597	0.231	0.361	1.76503e-92
PTPRJ	5.26906e-63	0.208803	0.862	0.801	1.20856e-58
PUM1	9.22023e-76	0.209094	0.544	0.429	2.11484e-71
PUM2	2.31088e-97	0.22972	0.56	0.433	5.30047e-93
PYCARD	9.78036e-129	0.281722	0.565	0.415	2.24332e-124
QKI	7.09405e-155	0.304012	0.938	0.892	1.62716e-150
QPRT	7.31873e-95	0.213563	0.415	0.284	1.6787e-90
R3HDM2	5.04611e-124	0.284546	0.587	0.443	1.15743e-119
RAB10	4.24062e-92	0.242095	0.692	0.579	9.7267e-88
RAB11FIP1	1.91052e-156	0.312182	0.46	0.292	4.38216e-152
RAB20	2.21692e-112	0.283048	0.404	0.268	5.08495e-108
RAB31	1.74603e-206	0.373117	0.831	0.695	4.00486e-202
RAB32	1.13494e-92	0.214229	0.447	0.316	2.60322e-88
RAB7A	4.04126e-148	0.29908	0.763	0.626	9.26944e-144
RAB8B	3.32595e-61	0.186322	0.477	0.372	7.62873e-57
RABEP1	1.15689e-84	0.242046	0.604	0.489	2.65356e-80
RABGAP1	8.90944e-63	0.176547	0.443	0.337	2.04356e-58
RABGAP1L	5.47722e-98	0.303414	0.727	0.615	1.25631e-93
RAC1	3.77354e-178	0.291689	0.957	0.908	8.65536e-174
RACK1	0	0.543007	0.936	0.813	0
RALA	8.39448e-42	0.164653	0.494	0.41	1.92544e-37
RAN	2.31873e-51	0.156579	0.522	0.424	5.31847e-47
RAP1A	2.62534e-162	0.322641	0.774	0.628	6.02174e-158
RAP1B	1.00152e-133	0.276721	0.653	0.506	2.29718e-129
RAPGEF1	4.15461e-130	0.301011	0.647	0.506	9.52944e-126
RASAL2	7.48522e-88	0.304633	0.587	0.472	1.71689e-83
RASAL3	1.13406e-68	0.150457	0.272	0.172	2.6012e-64
RASGRP3	2.79991e-107	0.278708	0.54	0.403	6.42215e-103
RASSF3	8.09334e-52	0.162169	0.379	0.284	1.85637e-47
RB1	7.03082e-206	0.351775	0.835	0.689	1.61266e-201
RBFOX1	0	-0.520824	0.3	0.563	0
RBM26	9.9478e-57	0.158461	0.424	0.323	2.28173e-52
RBM39	1.87729e-94	0.229657	0.594	0.467	4.30593e-90
RBM47	1.16078e-236	0.407968	0.949	0.901	2.66248e-232
RBM6	2.44109e-156	0.305123	0.641	0.48	5.59913e-152
RBPJ	3.6165e-170	0.347659	0.852	0.73	8.29516e-166
RC3H1	1.25606e-53	0.174437	0.55	0.454	2.88102e-49
RCBTB2	3.32607e-53	0.154439	0.35	0.256	7.62901e-49
RCOR1	4.12606e-77	0.21293	0.454	0.336	9.46394e-73
RCSD1	1.66227e-63	0.16258	0.325	0.223	3.81275e-59
REEP5	1.16681e-57	0.15715	0.398	0.295	2.67632e-53
REL	2.03828e-89	0.258855	0.528	0.402	4.67521e-85
RERE	5.94328e-57	0.192946	0.671	0.583	1.36321e-52
REV3L	3.8118e-51	0.161674	0.414	0.318	8.74312e-47
RFTN1	6.58897e-80	0.193535	0.302	0.192	1.51131e-75
RFX3	2.96651e-95	0.220339	0.393	0.264	6.80428e-91
RGL1	5.42163e-95	0.291489	0.609	0.491	1.24356e-90
RGS10	2.34876e-287	0.397707	0.901	0.762	5.38735e-283
RGS12	1.36487e-209	0.360771	0.575	0.381	3.13059e-205
RGS19	1.21518e-69	0.166133	0.359	0.249	2.78726e-65
RGS6	1.53797e-103	0.296623	0.256	0.14	3.52763e-99
RHOA	1.62268e-99	0.23184	0.664	0.533	3.72194e-95
RHOG	2.84679e-123	0.266354	0.471	0.323	6.52969e-119
RHOH	0	0.464157	0.491	0.25	0
RHOQ	6.08052e-74	0.182131	0.365	0.253	1.39469e-69
RHOT1	1.92669e-51	0.150545	0.36	0.265	4.41925e-47
RIC1	2.69315e-83	0.196116	0.363	0.244	6.17728e-79
RICTOR	1.30186e-81	0.20183	0.442	0.32	2.98608e-77
RILPL2	8.88906e-86	0.223157	0.412	0.289	2.03888e-81
RIN3	6.46077e-173	0.337297	0.571	0.4	1.48191e-168
RNASE6	9.22825e-118	0.29854	0.715	0.578	2.11668e-113
RNASET2	0	0.490437	0.782	0.557	0
RNF111	1.20369e-72	0.201263	0.517	0.403	2.76091e-68
RNF115	6.14455e-54	0.151252	0.359	0.262	1.40937e-49
RNF125	1.10607e-87	0.222676	0.379	0.255	2.53699e-83
RNF13	3.83973e-66	0.198155	0.565	0.456	8.8072e-62
RNF130	0	0.463554	0.905	0.769	0
RNF145	3.18187e-58	0.163573	0.425	0.32	7.29826e-54
RNF149	2.72053e-262	0.438011	0.796	0.628	6.24007e-258
RNF169	8.34327e-79	0.170668	0.295	0.186	1.91369e-74
RNF19B	7.11888e-36	0.151605	0.301	0.229	1.63286e-31
RNF213	1.01072e-142	0.293863	0.545	0.382	2.31828e-138
RNF216	2.2306e-61	0.160996	0.353	0.251	5.11633e-57
RNF24	9.79549e-119	0.275926	0.421	0.279	2.24679e-114
RNF38	7.70922e-50	0.154289	0.394	0.301	1.76826e-45
RNH1	6.58674e-56	0.150866	0.334	0.239	1.5108e-51
ROCK1	6.68248e-62	0.183651	0.495	0.393	1.53276e-57
ROR2	2.17929e-81	0.228147	0.365	0.25	4.99864e-77
RPL10	0	0.498442	0.999	0.998	0
RPL10A	3.2333e-220	0.361642	0.882	0.769	7.41621e-216
RPL11	0	0.498139	0.998	0.992	0
RPL12	0	0.473922	0.996	0.989	0
RPL13	0	0.554949	0.999	0.998	0
RPL13A	0	0.444383	0.99	0.966	0
RPL14	0	0.469843	0.977	0.932	0
RPL15	0	0.44062	0.992	0.976	0
RPL17	8.60417e-75	0.200267	0.518	0.403	1.97354e-70
RPL18	0	0.45781	0.99	0.962	0
RPL18A	0	0.487136	0.995	0.983	0
RPL19	0	0.536473	0.994	0.981	0
RPL21	1.59193e-170	0.298552	0.987	0.972	3.65141e-166
RPL22	1.33715e-158	0.295735	0.941	0.888	3.06703e-154
RPL23	1.13073e-181	0.315975	0.955	0.917	2.59355e-177
RPL23A	2.41283e-182	0.296013	0.957	0.904	5.53431e-178
RPL24	1.05159e-146	0.270757	0.942	0.89	2.41202e-142
RPL26	0	0.482706	0.987	0.968	0
RPL27	2.49817e-123	0.25861	0.884	0.796	5.73005e-119
RPL27A	1.06921e-194	0.342086	0.827	0.685	2.45244e-190
RPL28	0	0.430971	0.999	0.996	0
RPL29	0	0.425757	0.989	0.969	0
RPL3	0	0.480633	0.913	0.78	0
RPL30	0	0.454151	0.996	0.985	0
RPL31	3.30717e-95	0.23503	0.747	0.634	7.58566e-91
RPL32	0	0.451053	0.998	0.994	0
RPL34	0	0.375144	0.998	0.998	0
RPL35	2.58903e-190	0.294141	0.975	0.947	5.93846e-186
RPL35A	2.24657e-253	0.337886	0.979	0.947	5.15297e-249
RPL36	0	0.351654	0.996	0.988	0
RPL36A	2.23241e-186	0.331862	0.872	0.749	5.12048e-182
RPL36AL	1.31315e-127	0.26662	0.733	0.593	3.01197e-123
RPL37	0	0.350153	0.999	0.994	0
RPL37A	2.13636e-242	0.305687	0.993	0.981	4.90017e-238
RPL39	2.94196e-288	0.357879	0.999	0.998	6.74797e-284
RPL4	0	0.423555	0.874	0.724	0
RPL41	0	0.495	1	0.999	0
RPL5	0	0.391397	0.985	0.957	0
RPL6	1.70541e-224	0.309767	0.989	0.975	3.91171e-220
RPL7	1.42146e-195	0.344949	0.839	0.713	3.26041e-191
RPL7A	0	0.421382	0.979	0.936	0
RPL8	0	0.438088	0.977	0.927	0
RPL9	2.81456e-236	0.320751	0.979	0.957	6.45575e-232
RPLP0	0	0.463408	0.945	0.841	0
RPLP1	0	0.506675	1	1	0
RPLP2	0	0.43252	0.999	0.993	0
RPN2	6.08459e-89	0.220547	0.659	0.54	1.39562e-84
RPRD2	2.29595e-80	0.209465	0.423	0.304	5.26622e-76
RPS10	0	0.464401	0.969	0.889	0
RPS11	6.19105e-298	0.368083	0.984	0.958	1.42004e-293
RPS12	0	0.421182	0.999	0.997	0
RPS13	0	0.488938	0.996	0.989	0
RPS14	0	0.537298	0.997	0.988	0
RPS15	0	0.484853	0.998	0.99	0
RPS15A	0	0.501625	0.997	0.992	0
RPS16	0	0.543479	0.995	0.977	0
RPS18	0	0.495014	0.994	0.973	0
RPS19	0	0.634397	1	1	0
RPS19BP1	1.27239e-52	0.154852	0.448	0.348	2.91848e-48
RPS2	0	0.514439	0.991	0.967	0
RPS20	2.41601e-132	0.282345	0.787	0.666	5.54161e-128
RPS21	4.61327e-172	0.264221	0.984	0.967	1.05815e-167
RPS23	0	0.504983	0.994	0.976	0
RPS24	9.39727e-130	0.27298	0.99	0.986	2.15545e-125
RPS25	7.70882e-186	0.298836	0.964	0.922	1.76817e-181
RPS26	3.0032e-279	0.334249	0.995	0.986	6.88844e-275
RPS27	5.78065e-299	0.325928	0.999	0.999	1.32591e-294
RPS27A	0	0.449816	0.998	0.993	0
RPS27L	7.20396e-78	0.238362	0.717	0.61	1.65237e-73
RPS28	0	0.334913	1	0.999	0
RPS3	0	0.530051	0.983	0.936	0
RPS3A	0	0.483825	0.997	0.987	0
RPS4X	0	0.485265	0.975	0.925	0
RPS4Y1	2.07138e-124	0.278176	0.631	0.492	4.75112e-120
RPS5	0	0.493411	0.981	0.933	0
RPS6	0	0.529231	0.987	0.954	0
RPS6KA3	2.82619e-74	0.22029	0.595	0.481	6.48243e-70
RPS6KC1	3.39209e-48	0.152212	0.319	0.232	7.78043e-44
RPS7	0	0.446745	0.993	0.972	0
RPS8	0	0.591725	0.999	0.994	0
RPS9	0	0.480924	0.949	0.847	0
RPSA	0	0.458645	0.964	0.887	0
RREB1	6.95314e-143	0.301567	0.582	0.423	1.59484e-138
RSL24D1	1.12316e-62	0.159382	0.38	0.272	2.57619e-58
RSU1	6.04226e-77	0.187395	0.365	0.25	1.38591e-72
RTCB	7.22519e-64	0.161993	0.33	0.229	1.65724e-59
RUNX1T1	1.24123e-52	-0.159716	0.26	0.353	2.84701e-48
RUNX3	7.27626e-286	0.477374	0.774	0.583	1.66896e-281
RXRA	2.59621e-68	0.161333	0.295	0.194	5.95493e-64
S100A10	1.04439e-43	-0.157043	0.454	0.541	2.39551e-39
S100A11	1.39778e-196	0.313044	0.996	0.986	3.20609e-192
S100A4	0	0.511742	0.966	0.913	0
S100A9	1.41753e-146	-0.408779	0.528	0.673	3.25138e-142
S100PBP	3.96867e-116	0.223715	0.346	0.207	9.10293e-112
S100Z	3.33867e-281	0.495745	0.545	0.322	7.6579e-277
SAMHD1	0	0.506054	0.896	0.748	0
SAMSN1	7.97879e-48	0.188511	0.683	0.596	1.83009e-43
SARAF	2.04965e-73	0.201043	0.65	0.538	4.70128e-69
SARS	3.6311e-80	0.198578	0.455	0.333	8.32865e-76
SASH1	1.54182e-241	0.497005	0.626	0.435	3.53647e-237
SAT1	0	0.60692	0.993	0.977	0
SBF2	1.43955e-49	0.173223	0.536	0.444	3.3019e-45
SCAF11	6.10063e-101	0.241179	0.617	0.49	1.3993e-96
SCAF8	4.02384e-57	0.153347	0.34	0.242	9.22949e-53
SCARB2	1.62446e-72	0.205976	0.482	0.368	3.72603e-68
SCFD2	1.51659e-77	0.200207	0.371	0.256	3.47861e-73
SCIMP	5.57222e-154	0.256475	0.373	0.211	1.2781e-149
SCLT1	2.93906e-89	0.221754	0.419	0.292	6.74132e-85
SDCCAG8	2.99718e-123	0.267511	0.569	0.42	6.87464e-119
SEC11A	1.31183e-193	0.351215	0.668	0.491	3.00895e-189
SEC14L1	3.92178e-117	0.245295	0.488	0.34	8.99538e-113
SEC24D	5.58816e-89	0.196737	0.364	0.241	1.28176e-84
SEC31A	4.57968e-58	0.159267	0.378	0.276	1.05044e-53
SEC61B	4.86632e-58	0.180211	0.658	0.556	1.11619e-53
SELENOH	2.53858e-55	0.169904	0.523	0.423	5.82275e-51
SEMA4D	3.22105e-104	0.212403	0.368	0.234	7.38812e-100
SEMA6B	8.74777e-38	0.162655	0.368	0.291	2.00648e-33
SEMA6D	7.90878e-140	-0.244429	0.177	0.328	1.81404e-135
SENP5	6.75015e-89	0.209601	0.43	0.303	1.54828e-84
SENP6	1.99768e-94	0.232495	0.529	0.401	4.58207e-90
SERF2	0	0.342525	0.999	0.995	0
SERINC5	1.75186e-272	0.595027	0.572	0.36	4.01824e-268
SERP1	3.57127e-92	0.219718	0.523	0.394	8.19141e-88
SERPINB9	8.47477e-46	0.17969	0.323	0.24	1.94386e-41
SERPINF1	8.07618e-88	0.249853	0.506	0.388	1.85243e-83
SETD2	2.27829e-156	0.305707	0.624	0.46	5.22571e-152
SETD5	1.13856e-53	0.160972	0.462	0.362	2.61151e-49
SETX	1.52782e-63	0.175725	0.456	0.347	3.50437e-59
SF1	4.44014e-73	0.184013	0.437	0.322	1.01843e-68
SF3B1	1.96856e-51	0.153055	0.451	0.353	4.51529e-47
SFMBT2	0	0.610048	0.935	0.84	0
SFT2D2	9.97791e-108	0.233231	0.432	0.294	2.28863e-103
SGK1	8.10477e-38	0.15372	0.414	0.334	1.85899e-33
SGK3	2.68641e-115	0.258218	0.463	0.32	6.16182e-111
SGMS1	8.35351e-78	0.220471	0.458	0.34	1.91605e-73
SGPL1	4.13501e-68	0.183389	0.365	0.259	9.48446e-64
SGPP1	2.18179e-58	0.156485	0.348	0.249	5.00436e-54
SH2B3	2.32166e-173	0.301483	0.465	0.288	5.32519e-169
SH3BGRL	1.2885e-47	0.159209	0.8	0.722	2.95544e-43
SH3BGRL3	1.85711e-100	0.253245	0.893	0.811	4.25966e-96
SH3BP2	1.266e-70	0.163786	0.363	0.251	2.90383e-66
SH3KBP1	1.14752e-100	0.254426	0.725	0.608	2.63207e-96
SH3PXD2A	2.34583e-136	0.322424	0.544	0.396	5.38063e-132
SH3PXD2B	8.32793e-210	0.430869	0.566	0.388	1.91018e-205
SH3RF1	3.9664e-210	0.434058	0.638	0.458	9.09773e-206
SHISA6	6.19995e-93	-0.169105	0.11	0.215	1.42208e-88
SHLD2	8.73331e-72	0.189577	0.364	0.255	2.00316e-67
SIGLEC10	1.36692e-79	0.173547	0.299	0.189	3.13531e-75
SIK2	6.80374e-53	0.160914	0.323	0.233	1.56057e-48
SIK3	1.27085e-87	0.247692	0.594	0.476	2.91495e-83
SINHCAF	2.04424e-123	0.234124	0.342	0.2	4.68888e-119
SIPA1L1	4.7561e-47	0.191995	0.657	0.567	1.09091e-42
SIPA1L3	3.5492e-142	0.329477	0.558	0.403	8.1408e-138
SIRPA	3.10736e-139	0.264141	0.486	0.323	7.12736e-135
SIRT1	6.35747e-74	0.166076	0.269	0.167	1.45821e-69
SKAP2	1.26184e-89	0.231185	0.583	0.46	2.89429e-85
SKIL	3.04831e-213	0.381442	0.735	0.562	6.99192e-209
SLAMF7	1.76807e-59	0.15814	0.296	0.201	4.05543e-55
SLC15A4	1.95124e-72	0.160452	0.248	0.15	4.47557e-68
SLC1A4	3.17591e-147	0.28649	0.432	0.272	7.28459e-143
SLC20A1	2.84145e-87	0.183269	0.284	0.17	6.51742e-83
SLC20A2	7.95457e-123	0.260207	0.43	0.281	1.82454e-118
SLC23A2	2.13692e-179	0.363396	0.695	0.525	4.90146e-175
SLC25A13	1.71723e-134	0.265368	0.493	0.334	3.93881e-130
SLC25A3	2.38442e-109	0.248743	0.705	0.573	5.46914e-105
SLC25A5	3.47947e-95	0.23439	0.624	0.497	7.98085e-91
SLC25A6	7.55206e-242	0.395742	0.71	0.526	1.73222e-237
SLC27A4	1.18871e-61	0.152815	0.351	0.248	2.72654e-57
SLC31A1	1.1048e-138	0.273893	0.434	0.277	2.53408e-134
SLC38A1	5.32124e-56	0.172586	0.272	0.184	1.22053e-51
SLC38A2	2.30643e-58	0.163447	0.35	0.253	5.29025e-54
SLC39A11	3.01015e-50	0.188386	0.498	0.407	6.90438e-46
SLC3A2	4.491e-87	0.19578	0.339	0.22	1.0301e-82
SLC40A1	9.0074e-50	0.166068	0.345	0.255	2.06603e-45
SLC45A4	6.63583e-81	0.181217	0.254	0.15	1.52206e-76
SLC6A6	3.55022e-109	0.225129	0.427	0.286	8.14313e-105
SLC7A1	6.43216e-103	0.168823	0.204	0.098	1.47534e-98
SLC7A5	7.96545e-100	0.183608	0.218	0.11	1.82704e-95
SLC7A6	3.67866e-81	0.188893	0.338	0.223	8.43775e-77
SLC7A7	7.89935e-111	0.246337	0.422	0.284	1.81187e-106
SLC8A1	0	0.576381	0.975	0.932	0
SLCO2B1	8.0109e-110	0.282884	0.572	0.442	1.83746e-105
SLCO3A1	1.10723e-48	0.150244	0.308	0.221	2.53964e-44
SLMAP	2.81561e-79	0.200496	0.409	0.29	6.45816e-75
SLTM	2.37791e-78	0.201457	0.515	0.396	5.4542e-74
SMAD2	1.65993e-56	0.163945	0.445	0.345	3.80738e-52
SMAP2	8.55528e-121	0.263767	0.614	0.465	1.96233e-116
SMARCA2	1.0201e-67	0.171285	0.348	0.242	2.33979e-63
SMARCC1	6.64299e-90	0.229489	0.5	0.374	1.5237e-85
SMCHD1	7.89378e-63	0.171938	0.417	0.309	1.8106e-58
SMDT1	1.25793e-68	0.180628	0.48	0.367	2.88532e-64
SMG6	1.39943e-87	0.223618	0.446	0.322	3.20986e-83
SMURF1	2.05085e-97	0.233287	0.5	0.363	4.70403e-93
SMURF2	2.88567e-113	0.292005	0.629	0.492	6.61885e-109
SMYD3	2.83541e-232	0.58293	0.815	0.673	6.50357e-228
SNAP29	9.89619e-135	0.241891	0.345	0.198	2.26989e-130
SNCA	3.52444e-48	0.180748	0.548	0.461	8.08401e-44
SNCG	9.1573e-151	-0.248004	0.173	0.328	2.10041e-146
SND1	1.29706e-119	0.265078	0.51	0.365	2.97506e-115
SNX2	9.55622e-71	0.18444	0.466	0.351	2.19191e-66
SNX27	7.19609e-66	0.164178	0.368	0.261	1.65057e-61
SNX29	7.33767e-146	0.310664	0.503	0.343	1.68304e-141
SNX3	1.82223e-73	0.20352	0.656	0.548	4.17965e-69
SNX8	1.24956e-70	0.186372	0.392	0.281	2.86611e-66
SNX9	4.19263e-98	0.244037	0.523	0.387	9.61664e-94
SOAT1	1.19151e-49	0.150393	0.367	0.274	2.73296e-45
SOS 1	2.94299e-51	0.162535	0.432	0.338	6.75034e-47
SOX11	1.74614e-141	-0.29116	0.269	0.427	4.00513e-137
SOX4	2.90378e-190	-0.371725	0.496	0.663	6.66039e-186
SP100	2.76246e-99	0.252206	0.663	0.542	6.33625e-95
SPAG9	4.55508e-69	0.196011	0.531	0.417	1.0448e-64
SPATA5	3.19502e-55	0.155665	0.279	0.189	7.32842e-51
SPATS2	4.52544e-57	0.173059	0.426	0.324	1.038e-52
SPATS2L	7.31546e-55	0.165866	0.327	0.235	1.67795e-50
SPECC1	1.05302e-89	0.23343	0.524	0.395	2.41532e-85
SPG11	1.09972e-74	0.17731	0.357	0.242	2.52242e-70
SPG21	9.24161e-59	0.165412	0.451	0.347	2.11975e-54
SPI1	4.18102e-281	0.404609	0.793	0.6	9.59e-277
SPIDR	4.8284e-106	0.266948	0.528	0.392	1.10749e-101
SPINT2	9.71391e-96	0.19612	0.348	0.221	2.22808e-91
SPN	2.09246e-126	0.244838	0.397	0.249	4.79947e-122
SPP1	2.12231e-186	-0.869086	0.238	0.426	4.86795e-182
SPPL3	3.72538e-136	0.297443	0.621	0.472	8.54491e-132
SPRED1	2.47211e-53	0.204489	0.721	0.63	5.67029e-49
SQSTM1	1.09262e-44	0.174739	0.524	0.437	2.50614e-40
SRA1	5.83014e-46	0.174945	0.464	0.374	1.33726e-41
SREBF2	6.47963e-40	0.168346	0.412	0.333	1.48623e-35
SRGAP1	3.29668e-93	0.262585	0.525	0.396	7.5616e-89
SRGAP2	4.50944e-48	0.172262	0.514	0.421	1.03433e-43
SRGAP3	1.08352e-105	0.253074	0.415	0.281	2.48527e-101
SRGN	0	0.498058	0.955	0.901	0
SRPK2	5.44044e-101	0.266684	0.623	0.498	1.24787e-96
SRRM2	1.01592e-118	0.248707	0.603	0.458	2.33021e-114
SRSF11	7.78961e-80	0.207751	0.535	0.417	1.7867e-75
SRSF4	2.21415e-93	0.218705	0.492	0.359	5.07859e-89
SSH1	1.11204e-120	0.264904	0.487	0.339	2.55068e-116
SSH2	4.75449e-95	0.25816	0.638	0.513	1.09054e-90
SSR1	3.98218e-93	0.232248	0.628	0.503	9.13392e-89
SSR2	4.4425e-66	0.165782	0.422	0.309	1.01898e-61
SSR4	1.06093e-113	0.271576	0.78	0.66	2.43345e-109
ST14	1.6836e-203	0.316636	0.455	0.261	3.86167e-199
ST18	1.24248e-138	0.350668	0.581	0.431	2.84987e-134
ST3GAL6	2.22797e-161	0.298051	0.424	0.256	5.1103e-157
ST8SIA4	2.09879e-96	0.245924	0.532	0.402	4.814e-92
STAG1	4.56038e-160	0.329024	0.684	0.527	1.04602e-155
STAG2	4.39513e-80	0.204849	0.498	0.378	1.00811e-75
STARD13	2.24546e-22	0.171001	0.332	0.278	5.1504e-18
STAT3	4.32997e-133	0.27759	0.531	0.375	9.93166e-129
STIM1	2.82525e-44	0.156788	0.377	0.291	6.48027e-40
STIM2	6.45454e-66	0.155377	0.251	0.157	1.48048e-61
STK10	9.0624e-56	0.180605	0.476	0.379	2.07864e-51
STK17A	1.82714e-119	0.292851	0.405	0.264	4.19092e-115
STK17B	0	0.682116	0.925	0.771	0
STK24	3.73805e-110	0.245679	0.418	0.278	8.57397e-106
STK3	2.43455e-51	0.159293	0.401	0.305	5.58413e-47
STK38L	1.93986e-57	0.16454	0.323	0.227	4.44946e-53
STK4	6.95881e-136	0.279386	0.566	0.408	1.59614e-131
STMN1	3.78928e-261	-0.380469	0.903	0.958	8.69146e-257
STMN2	0	-0.557117	0.826	0.947	0
STRN3	8.09427e-61	0.173843	0.416	0.312	1.85658e-56
STX6	6.44975e-122	0.267072	0.477	0.328	1.47938e-117
STX7	2.91172e-138	0.28643	0.593	0.437	6.6786e-134
STX8	9.22172e-58	0.182099	0.474	0.373	2.11519e-53
SUB1	7.5542e-111	0.257108	0.793	0.672	1.73271e-106
SUCLG2	3.13007e-167	0.319254	0.596	0.424	7.17943e-163
SUFU	8.66905e-82	0.197221	0.328	0.215	1.98842e-77
SUMF1	1.53498e-82	0.231323	0.486	0.364	3.52079e-78
SUMO2	2.66079e-62	0.178912	0.757	0.656	6.10305e-58
SUSD3	1.16616e-81	0.170653	0.282	0.173	2.67482e-77
SUSD6	0	0.493821	0.746	0.539	0
SWAP70	4.59098e-129	0.286612	0.55	0.404	1.05303e-124
SYAP1	1.75015e-65	0.202445	0.385	0.28	4.01433e-61
SYK	5.84608e-128	0.276385	0.688	0.551	1.34092e-123
SYNCRIP	1.81207e-53	0.157533	0.424	0.324	4.15634e-49
SYNGR2	2.42725e-82	0.202978	0.433	0.31	5.56738e-78
SYNRG	7.44085e-60	0.157798	0.344	0.243	1.70671e-55
SYTL3	3.68553e-67	0.150067	0.241	0.147	8.4535e-63
TAB2	1.68703e-134	0.304025	0.634	0.489	3.86955e-130
TACC1	6.91706e-101	0.217087	0.403	0.269	1.58657e-96
TAF15	2.72951e-93	0.228564	0.492	0.363	6.26067e-89
TAGAP	2.22964e-105	0.192759	0.266	0.145	5.11413e-101
TANK	2.88468e-51	0.152258	0.429	0.33	6.61658e-47
TAOK1	8.69856e-79	0.213233	0.578	0.46	1.99519e-74
TAOK3	1.61288e-224	0.374465	0.897	0.797	3.69947e-220
TAPBP	5.83769e-77	0.179278	0.422	0.303	1.33899e-72
TARS	1.35564e-138	0.264657	0.48	0.318	3.10943e-134
TAX1BP1	4.3478e-122	0.258676	0.599	0.454	9.97255e-118
TBC1D1	1.35551e-129	0.265961	0.383	0.236	3.10913e-125
TBC1D12	1.90702e-61	0.186739	0.42	0.317	4.37412e-57
TBC1D22A	0	0.494262	0.776	0.555	0
TBC1D4	1.02683e-92	0.247801	0.563	0.435	2.35525e-88
TBC1D5	1.09289e-89	0.264381	0.609	0.495	2.50677e-85
TBC1D8	8.02084e-51	0.196828	0.415	0.323	1.83974e-46
TBC1D9	4.02156e-63	0.212576	0.407	0.303	9.22425e-59
TBL1XR1	4.1084e-87	0.232154	0.697	0.582	9.42344e-83
TBXAS1	0	0.594328	0.916	0.756	0
TCEA1	6.7503e-61	0.170373	0.487	0.38	1.54832e-56
TCF12	7.17474e-186	0.347065	0.8	0.652	1.64567e-181
TCF25	2.02628e-61	0.184329	0.575	0.47	4.64768e-57
TCF4	6.21173e-42	0.168336	0.561	0.478	1.42478e-37
TCF7L2	1.78955e-121	0.306267	0.515	0.374	4.1047e-117
TENT2	4.34649e-159	0.314101	0.654	0.493	9.96954e-155
TET2	1.14044e-115	0.263555	0.599	0.452	2.61583e-111
TET3	6.58731e-164	0.32162	0.544	0.373	1.51093e-159
TFCP2	1.25505e-97	0.239965	0.438	0.309	2.87872e-93
TFEC	3.07711e-67	0.176364	0.384	0.274	7.05796e-63
TGFB1	5.90438e-65	0.207511	0.502	0.396	1.35429e-60
TGFBR1	4.68643e-71	0.242047	0.642	0.54	1.07493e-66
TGFBR2	5.69302e-100	0.25943	0.532	0.402	1.30581e-95
TGOLN2	6.72935e-69	0.171337	0.384	0.274	1.54351e-64
THADA	2.44639e-76	0.179063	0.325	0.214	5.6113e-72
THRAP3	3.07995e-61	0.170975	0.515	0.407	7.06449e-57
TIAM1	6.49301e-61	0.198632	0.438	0.335	1.4893e-56
TIGAR	6.22074e-102	0.233931	0.429	0.294	1.42685e-97
TIMP1	2.6282e-88	0.261098	0.56	0.434	6.02831e-84
TIMP2	4.32075e-54	0.183871	0.626	0.534	9.9105e-50
TIPARP	9.91681e-70	0.214356	0.384	0.277	2.27462e-65
TKT	7.37433e-50	0.155682	0.43	0.335	1.69145e-45
TLK1	2.11714e-57	0.162963	0.385	0.286	4.85608e-53
TLN1	1.56748e-93	0.225689	0.528	0.398	3.59532e-89
TLR1	1.04982e-77	0.177632	0.344	0.23	2.40797e-73
TLR10	8.03359e-75	0.155675	0.222	0.127	1.84266e-70
TLR7	5.80334e-79	0.161448	0.256	0.152	1.33111e-74
TM9SF2	5.94481e-58	0.17614	0.53	0.43	1.36356e-53
TM9SF3	1.37204e-60	0.169824	0.496	0.389	3.14704e-56
TMBIM6	4.87622e-196	0.325754	0.863	0.729	1.11846e-191
TMCC1	1.57502e-43	0.169906	0.473	0.387	3.61262e-39
TMCC3	1.42662e-160	0.304837	0.381	0.216	3.27223e-156
TMEM123	7.50027e-126	0.287944	0.645	0.496	1.72034e-121
TMEM131	1.06133e-230	0.388178	0.633	0.431	2.43437e-226
TMEM14C	3.65811e-62	0.161167	0.395	0.289	8.3906e-58
TMEM165	2.68523e-82	0.202973	0.537	0.409	6.15911e-78
TMEM219	1.64215e-62	0.156681	0.356	0.253	3.76659e-58
TMEM51	6.59948e-77	0.217272	0.473	0.357	1.51372e-72
TMSB15A	2.68202e-180	-0.22604	0.09	0.238	6.15175e-176
TMSB4X	0	0.46707	1	1	0
TNFAIP8	3.57095e-55	0.170207	0.39	0.291	8.19068e-51
TNFRSF10B	8.62931e-44	0.169484	0.285	0.206	1.97931e-39
TNFRSF1B	1.86185e-96	0.235465	0.503	0.372	4.27053e-92
TNKS2	1.80786e-56	0.154889	0.407	0.306	4.14669e-52
TNPO1	2.44918e-59	0.198983	0.55	0.45	5.61769e-55
TNRC18	1.14213e-92	0.226899	0.451	0.322	2.61969e-88
TNRC6B	1.12251e-85	0.227863	0.694	0.584	2.57469e-81
TOM1	5.30171e-64	0.161933	0.364	0.258	1.21605e-59
TOMM7	1.86326e-70	0.194615	0.755	0.653	4.27377e-66
TOP 1.00	4.10726e-75	0.207189	0.778	0.673	9.42082e-71
TPI1	1.73918e-183	0.321251	0.736	0.562	3.98915e-179
TPK1	7.15348e-45	0.161252	0.384	0.297	1.64079e-40
TPM3	4.92201e-72	0.205409	0.854	0.766	1.12896e-67
TPM4	1.16474e-215	0.44074	0.578	0.393	2.67156e-211
TPT1	0	0.596944	1	0.998	0
TRAK1	4.39211e-135	0.304677	0.648	0.502	1.00742e-130
TRAPPC10	4.67538e-80	0.188767	0.368	0.251	1.07239e-75
TRAPPC9	6.76042e-95	0.230616	0.466	0.334	1.55064e-90
TREM2	4.14796e-48	-0.163742	0.336	0.434	9.51417e-44
TRERF1	2.72142e-68	0.168373	0.295	0.193	6.24212e-64
TRIM14	3.75131e-101	0.184031	0.269	0.149	8.60438e-97
TRIM33	2.17541e-50	0.153998	0.392	0.299	4.98973e-46
TRIM44	8.07686e-68	0.168471	0.362	0.255	1.85259e-63
TRIO	8.65734e-135	0.294586	0.653	0.51	1.98573e-130
TRIP12	2.13576e-108	0.25058	0.568	0.432	4.8988e-104
TRIR	2.10488e-70	0.190807	0.569	0.46	4.82796e-66
TRPC4AP	7.83941e-68	0.176995	0.413	0.301	1.79813e-63
TRPM2	1.51517e-119	0.28535	0.628	0.496	3.47535e-115
TRPM7	1.6564e-77	0.196919	0.45	0.33	3.79929e-73
TRPS1	2.53428e-131	0.317219	0.679	0.544	5.81288e-127
TSPAN14	1.56344e-69	0.193712	0.461	0.347	3.58607e-65
TTC17	3.08968e-95	0.234209	0.529	0.399	7.08681e-91
TTTY14	1.03556e-29	0.156752	0.334	0.269	2.37525e-25
TUBA1A	0	-0.537061	0.885	0.971	0
TUBB	6.13577e-136	-0.287793	0.668	0.766	1.40736e-131
TUBB2A	3.19301e-239	-0.373256	0.358	0.568	7.32381e-235
TUBB2B	1.4145e-225	-0.361469	0.338	0.541	3.24444e-221
TUT4	1.78628e-103	0.252911	0.537	0.4	4.0972e-99
TYROBP	0	0.437674	0.999	0.996	0
UBA52	0	0.384012	0.998	0.989	0
UBAC2	7.44641e-102	0.239828	0.485	0.35	1.70798e-97
UBASH3B	8.56722e-125	0.348258	0.586	0.455	1.96506e-120
UBC	3.01085e-124	0.256925	0.906	0.82	6.906e-120
UBE2D2	9.54376e-102	0.246833	0.655	0.53	2.18905e-97
UBE2D3	9.7848e-46	0.164184	0.644	0.556	2.24434e-41
UBE2E1	3.92379e-80	0.228418	0.594	0.48	9.00001e-76
UBE2E2	0	0.464463	0.916	0.808	0
UBE2H	2.95148e-47	0.165239	0.477	0.385	6.7698e-43
UBE2J1	2.40986e-78	0.198026	0.45	0.33	5.52749e-74
UBE2K	5.14384e-151	0.308214	0.714	0.566	1.17984e-146
UBE2R2	1.60672e-53	0.173131	0.481	0.385	3.68534e-49
UBE3C	4.2323e-79	0.187945	0.389	0.272	9.70763e-75
UBR2	2.28738e-62	0.159693	0.36	0.256	5.24657e-58
UBR3	5.60665e-72	0.192585	0.415	0.303	1.286e-67
UBR5	1.24718e-107	0.24892	0.494	0.357	2.86066e-103
UBXN1	1.48544e-60	0.16268	0.372	0.27	3.40716e-56
UBXN4	6.81706e-55	0.159923	0.492	0.389	1.56363e-50
UCHL1	6.15067e-125	-0.276617	0.397	0.54	1.41078e-120
UCP2	4.44027e-66	0.186533	0.425	0.317	1.01846e-61
UHMK1	7.7792e-78	0.179002	0.384	0.265	1.78432e-73
UHRF1BP1	1.88115e-99	0.221037	0.443	0.307	4.3148e-95
UHRF1BP1L	4.78999e-67	0.15723	0.303	0.201	1.09868e-62
UPF2	1.11135e-39	0.153882	0.483	0.399	2.54911e-35
UQCR10	4.27679e-82	0.215674	0.962	0.943	9.80967e-78
UQCRH	5.37355e-138	0.276096	0.89	0.802	1.23253e-133
URI1	8.09269e-62	0.155069	0.324	0.224	1.85622e-57
USP15	1.71649e-137	0.290637	0.733	0.592	3.9371e-133
USP3	3.11665e-69	0.182682	0.426	0.314	7.14865e-65
USP32	1.90182e-119	0.264017	0.523	0.375	4.36221e-115
USP34	2.07406e-126	0.271005	0.635	0.487	4.75728e-122
USP4	4.11913e-62	0.174621	0.418	0.312	9.44805e-58
USP53	7.55794e-37	0.16462	0.464	0.386	1.73357e-32
USP8	3.74446e-61	0.166061	0.414	0.308	8.58867e-57
USP9X	7.32266e-71	0.19315	0.471	0.358	1.6796e-66
UST	1.43232e-128	0.257932	0.257	0.127	3.28531e-124
UTRN	0	0.598389	0.856	0.707	0
UTY	1.09506e-84	0.204773	0.43	0.305	2.51175e-80
UVRAG	3.9028e-145	0.296475	0.562	0.402	8.95184e-141
VAMP8	7.8283e-187	0.333652	0.79	0.637	1.79558e-182
VASH1	3.031e-134	0.232403	0.349	0.2	6.95221e-130
VASP	4.2168e-92	0.20752	0.411	0.283	9.67208e-88
VAV1	1.28728e-92	0.214179	0.419	0.291	2.95263e-88
VEGFB	1.20296e-94	0.202458	0.406	0.274	2.75923e-90
VIM	2.64453e-75	0.222583	0.685	0.574	6.06576e-71
VMP1	2.90796e-134	0.293074	0.615	0.467	6.66999e-130
VOPP1	7.68854e-224	0.388614	0.7	0.514	1.76352e-219
VPS13B	2.71476e-177	0.336056	0.669	0.499	6.22684e-173
VPS13C	1.20187e-93	0.217492	0.542	0.408	2.75673e-89
VPS35	1.77377e-101	0.233794	0.545	0.409	4.0685e-97
VPS41	5.09259e-103	0.218092	0.433	0.294	1.16809e-98
VPS53	6.78887e-59	0.154119	0.354	0.252	1.55716e-54
VPS8	1.25792e-107	0.240732	0.479	0.338	2.8853e-103
VSIR	7.72207e-146	0.270378	0.419	0.258	1.77121e-141
VTI1A	5.0238e-120	0.276529	0.58	0.437	1.15231e-115
WAC	1.31961e-149	0.292373	0.659	0.498	3.02678e-145
WAPL	5.66329e-78	0.192293	0.431	0.31	1.29899e-73
WARS	2.85915e-183	0.26653	0.308	0.143	6.55804e-179
WASF2	1.3372e-152	0.29188	0.562	0.397	3.06714e-148
WDFY2	9.98629e-43	0.154354	0.417	0.33	2.29055e-38
WDFY3	2.05195e-105	0.258642	0.671	0.543	4.70655e-101
WDFY4	1.61682e-150	0.26878	0.454	0.285	3.7085e-146
WDR70	3.64156e-97	0.231188	0.53	0.397	8.35265e-93
WDR83OS	9.83469e-73	0.197229	0.62	0.51	2.25578e-68
WIPF1	6.72888e-90	0.225468	0.433	0.307	1.5434e-85
WNK1	2.44626e-201	0.363946	0.661	0.488	5.61099e-197
WWOX	2.31653e-80	0.32483	0.491	0.388	5.31342e-76
WWP1	1.37477e-46	0.161588	0.471	0.381	3.15331e-42
WWP2	1.56432e-96	0.221952	0.399	0.269	3.58807e-92
XKR6	5.39632e-58	0.188249	0.435	0.335	1.23775e-53
XPOT	4.23531e-90	0.153068	0.212	0.11	9.71453e-86
XRCC5	3.36271e-90	0.218822	0.649	0.526	7.71306e-86
XRCC6	1.64667e-71	0.174786	0.438	0.322	3.77697e-67
XRN2	8.52038e-63	0.182464	0.549	0.444	1.95432e-58
XYLT1	3.22521e-208	0.417898	0.623	0.444	7.39767e-204
YARS	2.82145e-187	0.299106	0.414	0.231	6.47156e-183
YBX1	1.90591e-143	0.272812	0.912	0.836	4.37158e-139
YEATS2	4.28131e-54	0.154508	0.309	0.218	9.82003e-50
YES1	3.60473e-110	0.21916	0.299	0.17	8.26818e-106
YIPF4	5.52914e-72	0.169433	0.343	0.233	1.26822e-67
YPEL5	1.15484e-71	0.194037	0.379	0.268	2.64886e-67
YTHDF3	2.27715e-53	0.156631	0.41	0.313	5.22311e-49
YWHAE	1.9806e-57	-0.183568	0.808	0.842	4.5429e-53
YWHAH	1.36766e-145	0.323688	0.867	0.783	3.13701e-141
YY1	1.99689e-79	0.1917	0.438	0.317	4.58027e-75
ZBTB20	1.34173e-54	0.207463	0.555	0.464	3.07753e-50
ZCCHC7	9.0801e-113	0.281476	0.529	0.392	2.0827e-108
ZEB2	9.63935e-172	0.367533	0.897	0.808	2.21098e-167
ZFAND3	3.601e-274	0.401009	0.914	0.805	8.25961e-270
ZFAND6	4.31966e-80	0.2141	0.613	0.495	9.90801e-76
ZFAS1	1.22005e-176	0.318361	0.631	0.454	2.79843e-172
ZFC3H1	1.00647e-59	0.154041	0.32	0.222	2.30854e-55
ZFHX3	2.22128e-36	0.157598	0.692	0.625	5.09495e-32
ZFP36	7.17657e-55	0.183218	0.534	0.439	1.64609e-50
ZFP36L1	1.1963e-172	0.348286	0.857	0.744	2.74396e-168
ZFP36L2	2.04678e-120	0.273329	0.513	0.365	4.69469e-116
ZFR	5.26727e-85	0.199864	0.479	0.351	1.20815e-80
ZFYVE16	2.21985e-53	0.170973	0.436	0.337	5.09167e-49
ZHX2	1.88759e-122	0.223006	0.251	0.126	4.32957e-118
ZMIZ1	6.63042e-84	0.199909	0.456	0.331	1.52082e-79
ZMYM2	4.28583e-69	0.20478	0.567	0.458	9.8304e-65
ZMYM4	6.9264e-93	0.23011	0.508	0.38	1.58871e-88
ZMYND8	4.67886e-62	0.187517	0.405	0.303	1.07319e-57
ZNF106	9.47553e-122	0.260381	0.573	0.425	2.1734e-117
ZNF124	1.26634e-115	0.27162	0.471	0.327	2.9046e-111
ZNF131	2.23242e-75	0.183295	0.349	0.237	5.1205e-71
ZNF148	4.47672e-98	0.238905	0.623	0.494	1.02682e-93
ZNF207	2.29145e-73	0.190908	0.5	0.383	5.25589e-69
ZNF217	1.66855e-75	0.166578	0.317	0.206	3.82716e-71
ZNF366	3.8806e-143	0.224894	0.259	0.122	8.90093e-139
ZNF609	8.88285e-271	0.447388	0.769	0.581	2.03746e-266
ZNF638	1.85275e-55	0.167199	0.451	0.351	4.24964e-51
ZNF644	1.16199e-78	0.203827	0.493	0.372	2.66526e-74
ZNF652	1.8982e-120	0.266431	0.616	0.471	4.3539e-116
ZNF710	3.77791e-273	0.458951	0.641	0.429	8.66538e-269
ZNF804A	2.41303e-44	0.204685	0.473	0.392	5.53477e-40
ZSWIM6	2.09186e-299	0.466101	0.91	0.823	4.79811e-295
ZZEF1	5.44396e-70	0.161343	0.313	0.207	1.24868e-65

## Sheet: Sheet4
	p_val	avg_log2FC	pct.1	pct.2	p_val_adj
A2M	4.13225e-10	-0.282401	0.149	0.265	8.25129e-06
A2ML1-AS1	4.7074e-05	-0.200778	0.229	0.301	0.939973
AAK1	4.93317e-05	-0.16954	0.71	0.744	0.985055
AAMDC	0.000108273	0.158889	0.702	0.622	1
AARS	3.59651e-18	0.226972	0.388	0.194	7.18151e-14
ABCC3	6.42151e-07	0.154857	0.269	0.171	0.0128225
ABCC4	1.38312e-06	-0.256478	0.289	0.381	0.0276181
ABCD3	3.49687e-07	0.167674	0.506	0.374	0.00698255
AC007388.1	9.29643e-08	0.159603	0.526	0.384	0.00185631
AC017002.5	1.50368e-07	0.168091	0.333	0.219	0.00300254
AC020916.1	3.42633e-09	0.177528	0.301	0.182	6.8417e-05
AC048341.1	8.83233e-12	0.200546	0.293	0.159	1.76364e-07
AC069277.1	3.94107e-29	0.428705	0.464	0.214	7.86953e-25
AC074327.1	3.50655e-12	-0.268191	0.153	0.299	7.00188e-08
AC078881.1	1.38849e-07	0.161547	0.229	0.132	0.00277253
AC090204.1	4.87116e-11	0.191673	0.464	0.301	9.72673e-07
AC090673.1	6.7801e-10	0.177229	0.24	0.125	1.35385e-05
AC098864.1	4.86452e-05	0.156958	0.399	0.301	0.971347
AC104041.1	7.70479e-08	0.180929	0.466	0.326	0.00153849
AC105402.3	1.31692e-12	-0.408106	0.144	0.274	2.62963e-08
AC120193.1	6.55574e-12	-0.30705	0.254	0.397	1.30905e-07
AC245595.1	9.20726e-13	0.414766	0.763	0.693	1.83851e-08
ACAA2	6.20981e-10	0.184076	0.421	0.272	1.23997e-05
ACAT2	4.49852e-12	0.229288	0.516	0.337	8.98265e-08
ACER3	1.77087e-05	-0.225148	0.411	0.476	0.353607
ACLY	5.13566e-07	0.167028	0.703	0.572	0.0102549
ACSS2	5.4711e-07	0.176084	0.364	0.249	0.0109247
ACTA2	0.00920339	0.210815	0.531	0.481	1
ACTB	3.00604e-08	-0.212625	1	1	0.000600247
ACTN1	8.30338e-08	0.224838	0.972	0.965	0.00165802
ACTR2	4.46637e-06	-0.191457	0.854	0.903	0.0891845
ACVR1	7.56112e-09	0.183514	0.568	0.412	0.00015098
ADAM19	1.66095e-12	0.263819	0.579	0.399	3.31659e-08
ADAM28	2.22441e-06	-0.229739	0.181	0.267	0.0444171
ADAMTS12	1.26749e-13	0.306102	0.63	0.43	2.53093e-09
ADAMTS14	2.84814e-10	0.221056	0.418	0.274	5.68716e-06
ADAMTS6	0.0940705	0.256717	0.692	0.754	1
ADAMTS7	1.39518e-09	0.161183	0.252	0.139	2.7859e-05
ADAMTS9	2.56832e-11	0.153861	0.257	0.128	5.12842e-07
ADAMTS9-AS2	5.00322e-07	0.16594	0.326	0.216	0.00999044
ADAMTSL4	4.26447e-08	0.157002	0.289	0.176	0.000851528
ADAP2	0.000142516	-0.199681	0.188	0.258	1
ADD2	3.49444e-09	-0.23193	0.174	0.285	6.97769e-05
ADD3	6.8595e-05	0.161343	0.562	0.454	1
ADGRA3	2.64166e-08	0.159536	0.326	0.206	0.000527487
ADGRL3	1.36611e-07	-0.191609	0.686	0.813	0.00272785
AEBP1	1.64766e-27	0.508837	0.432	0.201	3.29005e-23
AFAP1	8.58374e-07	0.186872	0.63	0.497	0.01714
AGAP1	0.00132858	-0.159832	0.632	0.665	1
AHNAK	2.74363e-09	0.230823	0.633	0.478	5.47847e-05
AIF1	4.51457e-24	-0.668358	0.275	0.492	9.0147e-20
AIMP2	2.21819e-09	0.176828	0.305	0.187	4.42927e-05
AKAP12	2.43644e-08	0.314781	0.587	0.456	0.000486507
AKAP6	4.4682e-21	-0.49858	0.392	0.582	8.9221e-17
AKAP9	6.04157e-09	-0.238469	0.815	0.855	0.000120638
AL033504.1	5.89483e-05	0.185691	0.384	0.287	1
AL139260.1	1.9775e-11	0.193594	0.389	0.232	3.94868e-07
AL157778.1	2.65771e-07	0.222089	0.657	0.516	0.00530691
AL357507.1	3.61089e-08	0.202238	0.216	0.118	0.000721023
ALDH1L2	1.26306e-11	0.200546	0.289	0.157	2.52208e-07
ALOX5AP	6.49039e-24	-0.722091	0.296	0.515	1.296e-19
AMFR	1.14614e-09	-0.338754	0.471	0.54	2.28862e-05
AMOTL1	2.71209e-09	0.189135	0.459	0.319	5.41551e-05
ANK2	7.5159e-15	-0.342919	0.686	0.816	1.50078e-10
ANK3	2.44802e-14	-0.311521	0.582	0.749	4.8882e-10
ANKH	0.000281818	-0.25587	0.499	0.55	1
ANKLE2	6.0058e-07	0.151501	0.381	0.268	0.0119924
ANKRD11	1.53506e-06	0.156383	0.919	0.904	0.0306521
ANKRD12	0.000279261	-0.172632	0.72	0.751	1
ANKRD44	0.0997128	-0.151752	0.462	0.464	1
ANKS1B	2.05736e-06	-0.227939	0.266	0.362	0.0410814
ANOS1	0.00469924	0.261723	0.933	0.967	1
ANP32B	4.18985e-09	0.185589	0.6	0.437	8.36629e-05
ANXA1	3.09391e-15	0.344595	0.802	0.694	6.17791e-11
ANXA11	4.11028e-08	0.177214	0.492	0.354	0.000820742
ANXA6	3.63176e-09	0.16691	0.526	0.365	7.2519e-05
AP000462.1	0.00248626	-0.161119	0.252	0.307	1
AP002884.1	4.19663e-12	0.271323	0.58	0.408	8.37983e-08
AP1G1	0.00531632	-0.1763	0.554	0.562	1
AP2B1	4.98418e-13	-0.283422	0.824	0.906	9.9524e-09
AP3D1	2.87555e-10	0.186741	0.596	0.42	5.7419e-06
APBB1IP	3.97966e-11	-0.286409	0.127	0.253	7.94659e-07
APC	0.0239677	-0.15188	0.563	0.554	1
APOC1	0.0443801	-0.290028	0.389	0.412	1
APOE	1.05642e-11	0.482066	0.955	0.949	2.10947e-07
APOPT1	5.97484e-10	0.18677	0.506	0.345	1.19306e-05
ARCN1	1.10074e-08	0.160448	0.551	0.396	0.000219795
ARFGEF2	2.86965e-08	0.157348	0.555	0.396	0.000573011
ARGLU1	1.63e-06	-0.206788	0.752	0.797	0.0325478
ARHGAP10	8.03352e-15	0.262178	0.669	0.46	1.60413e-10
ARHGAP24	4.53026e-16	0.321819	0.543	0.337	9.04602e-12
ARHGAP29	1.69533e-10	0.304497	0.715	0.597	3.38523e-06
ARHGAP42	1.55806e-14	0.298434	0.378	0.216	3.11114e-10
ARHGDIB	7.25974e-09	-0.244025	0.155	0.264	0.000144963
ARHGEF17	2.70624e-12	0.182211	0.271	0.137	5.40383e-08
ARHGEF2	8.41315e-07	0.158478	0.247	0.154	0.0167994
ARHGEF9	2.5465e-08	0.1536	0.474	0.326	0.000508485
ARIH1	0.000303792	-0.158924	0.82	0.855	1
ARL 1.00	1.27933e-09	0.174379	0.487	0.325	2.55457e-05
ARL 15.00	0.233285	0.166811	0.855	0.931	1
ARL 2.00	7.34628e-10	0.165201	0.474	0.313	1.4669e-05
ARL6IP1	2.05255e-05	-0.210434	0.71	0.731	0.409852
ARL6IP4	6.85561e-10	0.209915	0.884	0.843	1.36893e-05
ARMC9	1.00015e-05	0.15562	0.568	0.434	0.199709
ARPP19	0.00307992	-0.175543	0.668	0.664	1
ARRB2	1.85155e-08	-0.209722	0.121	0.219	0.000369717
ARSA	2.01985e-09	0.156232	0.29	0.167	4.03324e-05
ASAP1	0.000184703	-0.158092	0.806	0.829	1
ASAP2	1.47214e-07	0.202005	0.569	0.432	0.00293958
ASNS	5.53903e-16	0.298408	0.424	0.246	1.10603e-11
ASXL3	2.29775e-06	-0.219975	0.237	0.325	0.0458815
ATCAY	6.2372e-05	-0.169841	0.16	0.231	1
ATF3	1.37533e-10	0.206619	0.322	0.19	2.74625e-06
ATF4	7.12744e-17	0.28211	0.661	0.448	1.42321e-12
ATG101	1.12231e-09	0.173737	0.41	0.266	2.24104e-05
ATP10A	2.93689e-06	0.244125	0.471	0.372	0.0586437
ATP13A2	1.16836e-06	0.19392	0.693	0.601	0.0233299
ATP1A1	3.91617e-08	0.174084	0.686	0.551	0.000781981
ATP1A3	4.6694e-05	-0.17057	0.166	0.237	0.932386
ATP1B1	5.21298e-38	-0.720949	0.494	0.713	1.04093e-33
ATP1B3	3.34776e-06	0.167656	0.819	0.757	0.0668481
ATP2B4	9.67738e-14	0.286844	0.621	0.433	1.93238e-09
ATP5F1E	8.50401e-12	-0.161005	1	1	1.69808e-07
ATP5MC1	7.47259e-06	-0.179716	0.743	0.782	0.149213
ATP5MC3	2.49235e-12	-0.266441	0.862	0.926	4.97673e-08
ATP5MF	6.68414e-08	-0.182624	0.957	0.973	0.00133469
ATP5MG	3.09572e-07	-0.157298	0.985	0.995	0.00618154
ATP5PD	1.79012e-09	-0.225272	0.736	0.811	3.57451e-05
ATP6V1A	0.000574439	-0.183306	0.512	0.549	1
ATP8A1	9.26752e-06	-0.207794	0.28	0.371	0.185054
ATP8A2	3.29353e-16	-0.448013	0.254	0.423	6.57653e-12
ATP8B1	1.33051e-07	0.154543	0.421	0.289	0.00265676
ATP8B4	1.78712e-09	-0.232474	0.146	0.266	3.56853e-05
ATRAID	6.14908e-11	0.190501	0.608	0.423	1.22785e-06
AUP1	1.83509e-09	0.16055	0.523	0.355	3.6643e-05
AUTS2	5.5245e-05	-0.159275	0.865	0.903	1
B2M	2.71286e-20	-0.35449	0.996	0.998	5.41705e-16
B3GLCT	1.89692e-10	0.159649	0.25	0.13	3.78776e-06
BAD	5.42678e-16	0.243367	0.516	0.311	1.08362e-11
BAG2	2.0419e-10	0.165473	0.303	0.17	4.07727e-06
BAIAP2L1	1.70631e-10	0.16647	0.215	0.105	3.40715e-06
BASP1	7.59536e-34	-0.403535	0.987	0.997	1.51664e-29
BAZ2B	0.000163374	-0.168825	0.749	0.829	1
BBS9	1.10523e-06	0.159668	0.453	0.329	0.0220693
BCAR1	3.82802e-12	0.202517	0.397	0.239	7.64378e-08
BCAT1	3.44785e-20	0.439794	0.921	0.871	6.88467e-16
BCL7C	2.17729e-13	0.225119	0.569	0.379	4.34761e-09
BEX1	2.24423e-25	-0.490766	0.389	0.592	4.48129e-21
BEX2	4.17877e-25	-0.528451	0.25	0.455	8.34416e-21
BEX5	1.03169e-10	-0.256451	0.138	0.258	2.06008e-06
BGN	4.33905e-17	0.640034	0.806	0.783	8.66422e-13
BHLHE40	2.75529e-09	0.193984	0.527	0.377	5.50176e-05
BID	0.00459502	-0.175805	0.304	0.349	1
BMP1	1.07663e-06	0.182651	0.834	0.822	0.0214982
BMPR1A	6.46192e-07	0.152846	0.678	0.545	0.0129032
BMPR1B	2.40606e-11	0.287455	0.368	0.227	4.80442e-07
BOD1	8.14388e-15	0.231945	0.453	0.266	1.62617e-10
BPGM	4.90339e-12	0.204657	0.294	0.158	9.79109e-08
BRD7	3.36735e-12	0.185094	0.632	0.432	6.72393e-08
BRI3	1.84612e-09	0.180816	0.953	0.93	3.68634e-05
BRINP1	8.76635e-12	-0.323364	0.264	0.402	1.75046e-07
BRINP3	1.74133e-20	-0.548243	0.195	0.39	3.47708e-16
BST2	9.65341e-05	-0.163108	0.135	0.203	1
BTG3	9.04309e-12	0.211345	0.484	0.314	1.80572e-07
C11orf96	3.63435e-19	0.332118	0.365	0.179	7.25708e-15
C12orf75	0.099867	-0.173888	0.497	0.488	1
C19orf24	1.15525e-10	0.198593	0.57	0.398	2.3068e-06
C19orf53	2.75875e-15	0.238744	0.969	0.931	5.50867e-11
C1orf122	1.05901e-08	0.22775	0.886	0.836	0.000211463
C1orf56	2.0356e-39	-0.725414	0.533	0.747	4.06469e-35
C1QA	1.82588e-18	-0.459399	0.384	0.581	3.64591e-14
C1QB	1.18138e-20	-0.498635	0.418	0.616	2.35897e-16
C1QC	1.09718e-19	-0.492724	0.315	0.529	2.19085e-15
C1QL1	0.000489739	0.217672	0.215	0.156	1
C3	2.04799e-12	-0.347595	0.169	0.311	4.08943e-08
C4orf48	1.74824e-29	-0.428908	0.933	0.977	3.49089e-25
C6orf62	2.37411e-05	-0.222029	0.695	0.727	0.474062
C6orf89	3.34118e-11	0.20271	0.488	0.328	6.67168e-07
C7orf50	7.6406e-08	0.170525	0.623	0.471	0.00152567
C9orf16	0.000114829	-0.156732	0.801	0.83	1
CACNA1A	2.38323e-10	-0.298477	0.184	0.308	4.75882e-06
CACNA1B	3.12954e-06	-0.21545	0.225	0.318	0.0624907
CADM1	1.75723e-24	-0.48271	0.844	0.938	3.50884e-20
CADM2	1.9024e-21	-0.437439	0.49	0.709	3.79871e-17
CALD1	6.33331e-22	0.454039	1	1	1.26464e-17
CALM1	1.81291e-08	-0.191659	0.953	0.974	0.000362002
CALM2	8.52189e-43	-0.426214	0.987	1	1.70165e-38
CALM3	1.09916e-08	-0.250432	0.622	0.697	0.000219481
CALU	3.73669e-23	0.311623	0.987	0.989	7.46142e-19
CAMK2D	2.93663e-05	0.214424	0.833	0.813	0.586386
CAMK2N1	1.33883e-07	-0.358396	0.402	0.469	0.00267338
CAMTA1	2.70965e-11	-0.319052	0.803	0.85	5.41064e-07
CAP2	1.71324e-06	0.205419	0.729	0.661	0.0342099
CAPN2	7.96923e-12	0.226945	0.488	0.318	1.5913e-07
CAPN6	0.000204485	0.173095	0.296	0.216	1
CAPZA1	0.000592519	-0.153301	0.815	0.865	1
CARHSP1	4.43298e-08	0.180198	0.534	0.39	0.000885178
CARS	3.65064e-19	0.279752	0.485	0.273	7.2896e-15
CASC15	0.037372	0.199307	0.706	0.733	1
CASC9	4.50691e-10	0.167862	0.273	0.151	8.99939e-06
CAV1	5.81013e-07	0.162222	0.34	0.227	0.0116017
CAVIN3	2.54763e-11	0.259348	0.618	0.455	5.08711e-07
CCDC102B	2.4747e-18	0.431823	0.55	0.337	4.94149e-14
CCDC107	9.58486e-09	0.157846	0.45	0.301	0.000191391
CCDC167	2.64618e-06	0.152051	0.45	0.335	0.0528389
CCDC26	7.67287e-10	-0.285441	0.208	0.343	1.53212e-05
CCDC8	1.37494e-10	0.161821	0.31	0.175	2.74548e-06
CCDC80	0.000146219	-0.153101	0.735	0.863	1
CCDC85B	1.04791e-08	0.204994	0.573	0.418	0.000209246
CCDC88A	2.56415e-12	-0.3121	0.58	0.695	5.12009e-08
CCDC92	3.62309e-08	0.158478	0.416	0.285	0.000723458
CCL2	0.131238	0.21359	0.48	0.455	1
CCNG1	5.69932e-16	0.257219	0.499	0.302	1.13804e-11
CCPG1	2.57771e-09	0.22727	0.692	0.555	5.14717e-05
CCSER1	3.34039e-33	-0.769683	0.404	0.64	6.67008e-29
CD14	2.49148e-06	-0.207845	0.146	0.233	0.0497498
CD24	1.52828e-28	-0.599873	0.453	0.635	3.05167e-24
CD320	1.20457e-14	0.24915	0.544	0.348	2.40529e-10
CD36	6.05819e-11	-0.281215	0.173	0.303	1.2097e-06
CD44	3.13093e-07	0.211284	0.502	0.384	0.00625183
CD74	2.52753e-28	-0.624914	0.47	0.707	5.04697e-24
CD86	3.06373e-08	-0.237567	0.19	0.304	0.000611765
CD99	2.09758e-14	0.266692	0.974	0.975	4.18845e-10
CDC16	3.63322e-09	0.166152	0.448	0.298	7.25481e-05
CDC34	2.88134e-09	0.186051	0.559	0.393	5.75345e-05
CDC42EP1	1.81312e-23	0.305561	0.473	0.241	3.62043e-19
CDC42EP5	2.20608e-07	0.153313	0.278	0.174	0.0044051
CDC42SE1	4.14526e-38	-0.649607	0.563	0.76	8.27725e-34
CDH10	2.80921e-06	-0.216024	0.165	0.249	0.0560943
CDH11	6.94536e-18	0.471258	0.865	0.804	1.38685e-13
CDH18	1.54192e-14	-0.296996	0.185	0.351	3.0789e-10
CDH6	0.00125373	0.179683	0.421	0.343	1
CDH7	1.46234e-15	-0.347191	0.07	0.202	2.92e-11
CDH8	5.99473e-08	-0.213106	0.128	0.227	0.00119703
CDK2AP2	8.28952e-12	0.20453	0.423	0.265	1.65525e-07
CDK4	9.97716e-15	0.26639	0.593	0.401	1.99224e-10
CDK6	1.89391e-14	0.331977	0.925	0.905	3.78176e-10
CDKL5	5.13018e-06	0.189678	0.285	0.192	0.102439
CDKN1A	0.000472067	0.17152	0.699	0.633	1
CDKN1C	0.10885	0.473071	0.682	0.743	1
CDKN2A	0.000295069	0.163848	0.746	0.7	1
CDKN2B	3.59264e-10	0.305057	0.649	0.52	7.17379e-06
CDR2	8.68011e-07	0.161925	0.497	0.363	0.0173324
CEBPG	1.78429e-12	0.188002	0.324	0.174	3.56287e-08
CELF4	3.17096e-08	-0.251999	0.174	0.279	0.000633177
CELF5	1.74868e-14	-0.296523	0.131	0.276	3.49176e-10
CEP112	8.64442e-10	0.219577	0.467	0.323	1.72612e-05
CEP170	9.97087e-05	-0.172986	0.753	0.772	1
CERCAM	5.65902e-12	0.194296	0.512	0.33	1.12999e-07
CERS6	0.000826494	-0.180833	0.614	0.636	1
CGNL1	3.6848e-18	0.328743	0.278	0.118	7.35781e-14
CHCHD2	2.79193e-17	-0.315524	0.126	0.288	5.57493e-13
CHIC2	2.50389e-07	0.150445	0.492	0.358	0.00499977
CHMP2A	2.24848e-12	0.223831	0.64	0.447	4.48975e-08
CHMP4A	2.10639e-08	0.150824	0.399	0.264	0.000420604
CHPF	5.61027e-14	0.31204	0.738	0.598	1.12026e-09
CHPT1	5.33587e-10	0.179694	0.601	0.428	1.06547e-05
CHRD	1.20384e-13	0.184327	0.212	0.088	2.40382e-09
CHRDL1	1.66142e-09	0.212213	0.272	0.157	3.31752e-05
CHRM2	1.48124e-13	-0.315639	0.163	0.312	2.95773e-09
CHRM3	0.00156693	0.177396	0.304	0.239	1
CHST11	4.22323e-06	-0.228465	0.556	0.63	0.0843294
CHSY3	7.00702e-11	0.253642	0.361	0.219	1.39916e-06
CIB1	2.11598e-09	0.218045	0.686	0.551	4.22519e-05
CILP2	3.42309e-11	0.200368	0.339	0.197	6.83522e-07
CITED2	5.93358e-09	0.186709	0.431	0.291	0.000118482
CKAP4	2.28239e-06	0.151792	0.897	0.884	0.0455747
CLASP2	4.45781e-18	-0.400047	0.615	0.743	8.90135e-14
CLDN1	5.16375e-13	0.257156	0.371	0.213	1.0311e-08
CLEC7A	9.65568e-06	-0.235389	0.194	0.276	0.192805
CLINT1	2.60226e-09	0.188871	0.703	0.539	5.19618e-05
CLPTM1L	2.87969e-10	0.178214	0.494	0.334	5.75017e-06
CLSTN2	0.00289542	-0.168292	0.378	0.437	1
CLTA	4.51685e-08	0.178942	0.968	0.962	0.000901924
CLTCL1	4.94853e-14	0.254438	0.509	0.316	9.88123e-10
CMIP	1.81109e-08	-0.275582	0.706	0.786	0.000361638
CMSS1	1.52109e-07	0.159534	0.573	0.42	0.00303731
CNKSR3	6.42573e-06	0.227576	0.386	0.277	0.128309
CNOT10	5.25489e-13	0.204281	0.403	0.235	1.0493e-08
CNPY2	3.71376e-07	0.156708	0.805	0.674	0.00741563
CNPY3	7.80047e-09	0.161585	0.463	0.313	0.00015576
CNTN1	2.08297e-08	-0.25201	0.198	0.308	0.000415927
CNTN4	0.00926645	-0.171136	0.206	0.251	1
CNTN5	1.5379e-15	-0.518755	0.218	0.382	3.07088e-11
CNTNAP2	3.56329e-38	-0.69323	0.505	0.779	7.11518e-34
CNTNAP4	1.04947e-10	-0.243111	0.109	0.227	2.09559e-06
CNTNAP5	1.86478e-28	-0.65031	0.233	0.485	3.7236e-24
COBLL1	1.76431e-15	0.309307	0.42	0.243	3.52297e-11
COG6	1.91869e-06	0.154241	0.52	0.4	0.0383125
COL11A1	2.56449e-06	0.367902	0.715	0.661	0.0512078
COL14A1	6.42825e-35	0.521666	0.608	0.325	1.28359e-30
COL16A1	9.91854e-08	0.150328	0.333	0.217	0.00198053
COL18A1	1.58698e-08	0.251448	0.781	0.7	0.000316888
COL1A1	2.32501e-14	0.583196	0.95	0.973	4.64259e-10
COL1A2	8.63327e-15	0.418575	0.957	0.976	1.72389e-10
COL23A1	1.71816e-06	0.251372	0.349	0.244	0.0343082
COL26A1	7.7271e-09	0.214145	0.498	0.35	0.000154295
COL2A1	1.30666e-07	0.32692	0.325	0.216	0.00260914
COL3A1	1.11381e-09	0.6073	0.31	0.187	2.22406e-05
COL4A1	0.0168212	0.196024	0.901	0.939	1
COL4A2	0.0555812	0.155232	0.918	0.964	1
COL4A5	2.96549e-16	0.259638	0.476	0.276	5.92148e-12
COL5A1	1.29066e-07	0.268908	0.87	0.88	0.00257719
COL5A2	3.47474e-17	0.433714	0.845	0.823	6.93836e-13
COL5A3	2.13874e-13	0.278302	0.335	0.183	4.27064e-09
COL6A1	3.64005e-06	0.21247	0.884	0.908	0.0726845
COL6A2	4.52492e-11	0.294638	0.929	0.918	9.03536e-07
COL8A1	6.87318e-12	0.578274	0.439	0.289	1.37244e-07
COL9A2	6.0391e-22	0.283645	0.324	0.133	1.20589e-17
COL9A3	4.84846e-08	0.198427	0.204	0.11	0.00096814
COPZ1	2.03584e-08	0.165509	0.587	0.43	0.000406516
COPZ2	4.63706e-09	0.182679	0.358	0.231	9.25929e-05
CORO1A	3.37282e-05	-0.189533	0.179	0.256	0.673484
CORO2B	3.00814e-07	0.304665	0.562	0.433	0.00600666
COTL1	0.00168709	-0.16196	0.736	0.777	1
COX6C	1.90113e-10	-0.239494	0.951	0.973	3.79617e-06
COX7A2	6.81333e-08	-0.201174	0.979	0.986	0.00136049
COX7B	3.51645e-09	-0.219632	0.856	0.921	7.02166e-05
COX8A	6.43461e-05	-0.155191	0.948	0.968	1
CPEB3	1.0311e-05	-0.2121	0.346	0.428	0.205889
CPNE1	1.45464e-10	0.178874	0.513	0.345	2.90463e-06
CPQ	2.00598e-11	0.251587	0.674	0.5	4.00554e-07
CRABP2	1.71868e-12	0.208518	0.446	0.274	3.43186e-08
CREB3	2.82513e-10	0.169741	0.414	0.261	5.64122e-06
CREB3L1	4.52676e-17	0.322659	0.658	0.471	9.03902e-13
CREB3L2	1.12192e-09	0.231274	0.782	0.691	2.24024e-05
CREB5	1.96403e-06	0.171808	0.649	0.526	0.0392178
CRELD2	3.08008e-10	0.200387	0.368	0.229	6.15031e-06
CRIP2	1.03401e-05	0.169608	0.671	0.569	0.206472
CRISPLD2	3.02323e-18	0.410904	0.527	0.317	6.03678e-14
CRLF1	0.000227493	0.152202	0.279	0.2	1
CRMP1	1.69815e-18	-0.440853	0.361	0.526	3.39087e-14
CRNDE	3.07682e-11	0.17461	0.523	0.344	6.14379e-07
CRTAP	1.24694e-13	0.250877	0.709	0.526	2.48989e-09
CRTC3	7.95159e-08	0.154357	0.559	0.409	0.00158777
CRY1	3.10718e-10	0.21528	0.442	0.294	6.20441e-06
CRYAB	4.53574e-08	1.06705	0.697	0.716	0.000905696
CSF2RA	0.000107623	-0.170938	0.166	0.234	1
CSGALNACT2	7.22116e-10	0.17907	0.541	0.379	1.44192e-05
CSMD1	1.57525e-51	-0.836817	0.388	0.734	3.14546e-47
CSMD3	7.66054e-09	-0.286801	0.153	0.261	0.000152966
CSNK1G2	1.05524e-09	0.165127	0.358	0.222	2.1071e-05
CSRNP3	0.01843	-0.150649	0.381	0.408	1
CST3	5.90198e-12	-0.250128	0.997	1	1.17851e-07
CTBP2	8.88783e-12	0.282133	0.773	0.647	1.77472e-07
CTDNEP1	5.21811e-09	0.164191	0.529	0.372	0.000104195
CTDSPL	1.65116e-14	0.26109	0.47	0.287	3.29703e-10
CTGF	0.000534981	0.335874	0.901	0.952	1
CTHRC1	6.92117e-09	0.249754	0.289	0.172	0.000138202
CTNNA2	2.79156e-45	-0.725767	0.495	0.799	5.57419e-41
CTNNB1	2.0939e-23	-0.374196	0.965	0.989	4.1811e-19
CTNND2	4.15193e-13	-0.364442	0.596	0.737	8.29057e-09
CTSB	3.01508e-05	-0.212964	0.782	0.831	0.60205
CTSS	1.43666e-10	-0.310893	0.226	0.36	2.86872e-06
CTTN	3.20915e-06	0.157626	0.745	0.633	0.0640803
CUX2	2.09768e-10	-0.30784	0.232	0.364	4.18864e-06
CXADR	0.000311656	-0.222951	0.386	0.429	1
CXXC5	1.41377e-08	0.241881	0.784	0.718	0.000282302
CYBB	8.75215e-25	-0.600821	0.156	0.366	1.74763e-20
CYBRD1	4.145e-13	0.226147	0.403	0.24	8.27673e-09
CYFIP1	0.00280557	-0.175222	0.562	0.575	1
CYP1B1	3.95828e-06	0.299989	0.476	0.368	0.079039
CYSTM1	2.26862e-12	0.229729	0.529	0.352	4.52998e-08
CYTH3	1.71302e-07	0.153481	0.473	0.334	0.00342055
CYTOR	8.46921e-06	0.200877	0.989	0.982	0.169113
DAAM1	2.30935e-10	-0.285842	0.633	0.709	4.61131e-06
DAAM2	1.48548e-16	0.232324	0.289	0.128	2.9662e-12
DAB1	0.194793	0.255678	0.753	0.825	1
DAB2	0.0108184	-0.155555	0.614	0.632	1
DACH1	1.57126e-23	-0.51068	0.343	0.571	3.13749e-19
DACH2	4.633e-09	-0.258628	0.179	0.294	9.25118e-05
DAG1	8.75238e-09	0.161923	0.361	0.232	0.000174768
DAP	6.99082e-08	0.165756	0.662	0.509	0.00139593
DAPK3	1.35126e-09	0.18495	0.353	0.224	2.69819e-05
DCC	9.61907e-07	-0.220567	0.155	0.243	0.0192074
DCLK1	3.58499e-19	-0.492627	0.365	0.541	7.15852e-15
DCX	9.32391e-40	-0.692878	0.467	0.703	1.8618e-35
DDAH1	2.04028e-09	0.340493	0.668	0.558	4.07402e-05
DDAH2	3.8951e-08	0.161952	0.576	0.421	0.000777774
DDB2	2.77743e-08	0.195652	0.444	0.31	0.000554598
DDIT3	3.6113e-28	0.287333	0.257	0.069	7.21104e-24
DDIT4	8.99688e-17	0.24821	0.319	0.153	1.7965e-12
DDOST	9.43132e-10	0.210031	0.6	0.438	1.88325e-05
DDR1	7.30007e-22	0.322166	0.49	0.267	1.45768e-17
DDR2	1.31917e-24	0.323066	0.392	0.172	2.63413e-20
DDX5	4.39296e-14	-0.286906	0.904	0.948	8.77187e-10
DENND2A	2.02382e-12	0.286496	0.499	0.33	4.04116e-08
DGCR6L	2.81581e-14	0.20641	0.418	0.239	5.62261e-10
DGKB	6.19418e-16	-0.397269	0.121	0.272	1.23685e-11
DGKH	7.35335e-05	0.15668	0.423	0.331	1
DGKI	1.34101e-07	-0.218253	0.625	0.73	0.00267774
DHCR24	9.23869e-08	0.280589	0.682	0.585	0.00184478
DHCR7	3.81925e-14	0.234585	0.342	0.185	7.62628e-10
DHX32	6.55315e-10	0.159847	0.381	0.234	1.30853e-05
DIAPH3	1.76223e-05	0.162133	0.254	0.173	0.351882
DIXDC1	6.64203e-11	0.234046	0.545	0.381	1.32628e-06
DKK 3.00	3.40511e-12	0.28805	0.695	0.543	6.79933e-08
DLC1	2.0761e-11	0.263898	0.411	0.26	4.14555e-07
DLG1	0.00340448	0.287542	0.897	0.938	1
DLGAP1	6.48374e-05	0.350412	0.741	0.746	1
DMD	0.0184199	0.16656	0.551	0.485	1
DNAJB11	1.44736e-07	0.20779	0.565	0.425	0.00289009
DNAJB9	4.45884e-10	0.244351	0.586	0.431	8.90341e-06
DNAJC1	1.17835e-05	0.175735	0.934	0.943	0.235292
DNAJC15	2.98895e-08	0.162505	0.64	0.463	0.000596834
DNAJC21	8.88183e-12	0.205007	0.583	0.407	1.77352e-07
DNM3	2.38678e-09	-0.30784	0.491	0.576	4.76592e-05
DOCK1	2.08832e-07	0.150016	0.653	0.506	0.00416995
DOCK10	4.32709e-14	-0.468796	0.315	0.469	8.64034e-10
DOCK2	3.81702e-12	-0.305599	0.163	0.303	7.62183e-08
DOCK4	4.09515e-13	-0.321922	0.686	0.828	8.1772e-09
DOCK8	3.92268e-07	-0.264539	0.237	0.336	0.00783281
DOCK9	8.94108e-12	0.20284	0.346	0.195	1.78535e-07
DPP10	0.000519521	-0.175267	0.257	0.322	1
DPP6	4.24968e-17	-0.386895	0.177	0.353	8.48576e-13
DPY19L1	2.50159e-12	0.204648	0.444	0.273	4.99517e-08
DPYD	0.000148737	-0.261637	0.449	0.486	1
DPYSL2	1.13355e-36	-0.586426	0.766	0.903	2.26347e-32
DPYSL3	1.36972e-07	-0.254766	0.537	0.61	0.00273506
DPYSL5	1.75288e-05	-0.180418	0.195	0.276	0.350014
DSCAM	5.69947e-11	-0.284877	0.179	0.313	1.13807e-06
DSEL	1.34378e-13	0.209632	0.291	0.149	2.68326e-09
DUSP4	9.47739e-07	0.22635	0.487	0.37	0.0189244
DUSP6	1.22722e-09	0.213465	0.516	0.363	2.4505e-05
DYNC1I1	0.093436	0.179387	0.756	0.814	1
DYNC1I2	1.36001e-12	-0.251223	0.803	0.869	2.71567e-08
EBF1	1.63065e-18	-0.370695	0.609	0.769	3.25608e-14
EBF3	2.33022e-07	-0.215156	0.159	0.256	0.00465298
ECE1	5.26095e-11	0.209479	0.453	0.292	1.05051e-06
ECHS1	3.21718e-09	0.178509	0.529	0.37	6.42406e-05
EDNRA	4.17617e-08	0.362948	0.322	0.216	0.000833899
EEF1A1	3.04775e-15	0.18839	1	1	6.08576e-11
EEF1A2	1.25682e-06	-0.173344	0.195	0.29	0.0250962
EEF1D	9.21096e-25	0.338155	0.99	0.973	1.83924e-20
EEF2	1.69865e-17	0.245093	0.996	0.996	3.39186e-13
EFEMP2	6.258e-16	0.247855	0.605	0.395	1.2496e-11
EFHD2	0.0011731	-0.152847	0.181	0.236	1
EFNA5	0.00344867	0.164223	0.841	0.881	1
EGFR	1.11397e-16	0.335239	0.498	0.306	2.22437e-12
EGR1	1.60744e-13	0.260833	0.667	0.462	3.20974e-09
EHD2	2.00294e-23	0.343354	0.678	0.429	3.99947e-19
EI24	3.43706e-09	0.205929	0.817	0.711	6.86312e-05
EIF1	4.14497e-29	0.326905	1	0.998	8.27667e-25
EIF2AK1	1.29129e-08	0.159307	0.569	0.412	0.000257844
EIF2AK3	1.48014e-09	0.181034	0.492	0.336	2.95554e-05
EIF2AK4	1.11592e-09	0.187799	0.625	0.451	2.22827e-05
EIF2B3	6.60203e-10	0.16814	0.509	0.342	1.31829e-05
EIF3E	1.7534e-06	0.160059	0.915	0.931	0.035012
EIF3F	4.90353e-10	0.224487	0.768	0.621	9.79137e-06
EIF3G	1.04016e-09	0.188464	0.682	0.512	2.07699e-05
EIF4EBP1	1.33875e-19	0.440513	0.704	0.535	2.67321e-15
EIF4G1	9.29449e-11	0.181814	0.65	0.457	1.85592e-06
EIF5A	3.03326e-08	-0.232716	0.756	0.842	0.000605681
EIF5B	3.93086e-05	-0.179536	0.901	0.944	0.784914
EIF6	5.61875e-08	0.163915	0.636	0.481	0.00112195
ELAVL2	6.97112e-23	-0.514797	0.435	0.62	1.39199e-18
ELAVL3	3.79348e-10	-0.248082	0.159	0.281	7.57483e-06
ELAVL4	1.71649e-25	-0.570936	0.34	0.546	3.42748e-21
ELL2	0.000256258	0.157164	0.513	0.42	1
ELMO1	0.000118084	-0.162699	0.305	0.383	1
ELN	0.318308	0.271344	0.785	0.873	1
ELOVL5	9.17455e-09	0.191075	0.543	0.391	0.000183197
EMP1	2.92355e-12	0.25867	0.268	0.138	5.83775e-08
EMP3	1.73177e-09	0.25397	0.828	0.774	3.458e-05
ENAH	0.000190943	0.205538	0.983	0.994	1
ENDOD1	1.71447e-14	0.216739	0.315	0.162	3.42345e-10
ENG	0.00491288	-0.184022	0.227	0.274	1
ENOX1	1.98621e-20	-0.488364	0.55	0.719	3.96606e-16
ENTPD1	0.000143935	-0.182204	0.197	0.269	1
EPAS1	2.65909e-05	0.167714	0.374	0.276	0.530967
EPB41L2	5.59129e-08	0.209983	0.503	0.368	0.00111647
EPB41L3	0.00106171	-0.177873	0.34	0.39	1
EPHA5	0.000336474	-0.187698	0.17	0.231	1
EPHA6	8.01186e-14	-0.480933	0.252	0.406	1.59981e-09
EPHX1	9.45972e-08	0.163219	0.473	0.336	0.00188892
EPRS	1.01651e-06	0.181709	0.676	0.574	0.0202977
ERC2	3.74506e-06	-0.280148	0.459	0.519	0.0747814
ERCC1	1.7654e-09	0.170019	0.534	0.373	3.52516e-05
ERG28	4.58072e-12	0.202337	0.526	0.34	9.14678e-08
ERP29	4.16844e-10	0.230828	0.842	0.79	8.32355e-06
ERRFI1	1.34899e-06	0.231283	0.339	0.24	0.0269367
ESD	2.97346e-07	0.174526	0.608	0.475	0.00593741
ESYT2	1.27699e-08	0.173887	0.4	0.265	0.000254989
ETS1	2.79505e-12	0.215996	0.381	0.226	5.58116e-08
EVA1B	2.97147e-34	0.472955	0.703	0.417	5.93344e-30
EVC	1.4042e-09	0.171534	0.312	0.187	2.80391e-05
EVL	6.55658e-06	-0.172011	0.725	0.8	0.130922
EXOC2	1.91389e-14	0.234611	0.568	0.368	3.82166e-10
EXT1	1.17404e-13	0.368019	0.987	0.985	2.34433e-09
EXTL2	1.49617e-07	0.150689	0.335	0.22	0.00298756
F2R	7.78775e-11	0.247962	0.745	0.612	1.55506e-06
FAAP20	2.59236e-06	0.163289	0.745	0.633	0.0517643
FADS1	8.20944e-22	0.302807	0.519	0.282	1.63926e-17
FAM114A1	1.87445e-10	0.233712	0.768	0.664	3.74289e-06
FAM155A	1.67573e-15	-0.327536	0.616	0.826	3.3461e-11
FAM173A	1.36404e-08	0.15513	0.399	0.261	0.000272371
FAM210B	3.60666e-07	0.158146	0.388	0.27	0.00720177
FAM213A	7.74612e-17	0.296155	0.612	0.4	1.54674e-12
FAM229B	4.59152e-07	0.152601	0.494	0.364	0.00916834
FAM49B	2.82442e-16	-0.383038	0.667	0.777	5.6398e-12
FAM50A	6.11083e-15	0.255524	0.679	0.474	1.22021e-10
FAM84B	7.88722e-12	0.221252	0.463	0.29	1.57492e-07
FAM89B	2.60491e-08	0.204577	0.731	0.608	0.000520149
FAP	2.44725e-05	0.165306	0.25	0.169	0.488666
FAT1	1.75767e-16	0.33699	0.721	0.531	3.50972e-12
FBLIM1	3.96998e-07	0.156581	0.414	0.292	0.00792726
FBLN1	1.65935e-13	0.288603	0.756	0.605	3.31339e-09
FBLN5	0.000365338	0.223267	0.901	0.948	1
FBN1	2.25188e-16	0.308197	0.985	0.98	4.49655e-12
FBN2	4.79991e-17	0.378465	0.703	0.538	9.58447e-13
FBXL17	2.2447e-06	-0.202324	0.65	0.726	0.0448221
FBXL7	6.42519e-15	0.431467	0.848	0.798	1.28298e-10
FBXO11	1.42813e-05	-0.182903	0.782	0.843	0.285169
FBXO17	8.48187e-10	0.161557	0.252	0.138	1.69366e-05
FBXO2	2.00952e-16	0.382817	0.686	0.558	4.01262e-12
FBXW5	1.03604e-13	0.202725	0.53	0.335	2.06876e-09
FCER1G	8.49053e-36	-0.805068	0.342	0.614	1.69539e-31
FCGBP	2.35129e-20	-0.570565	0.05	0.202	4.69505e-16
FCGRT	5.37156e-05	-0.212481	0.531	0.586	1
FCHSD2	0.00015821	-0.245117	0.584	0.618	1
FDFT1	1.5278e-05	0.187113	0.664	0.573	0.305071
FDPS	7.68295e-07	0.230754	0.741	0.656	0.0153413
FERMT2	7.38418e-12	0.230271	0.604	0.418	1.47447e-07
FGF12	7.43448e-05	-0.19375	0.225	0.305	1
FGF13	0.000215759	-0.189326	0.48	0.532	1
FGF14	9.19629e-15	-0.379527	0.218	0.374	1.83632e-10
FGFR1	2.75359e-12	0.268922	0.632	0.455	5.49837e-08
FHL1	2.85153e-14	0.271209	0.457	0.28	5.69394e-10
FHL2	1.91425e-10	0.302241	0.503	0.361	3.82237e-06
FHL3	1.83383e-13	0.229664	0.533	0.342	3.6618e-09
FIBIN	3.20214e-11	0.210122	0.24	0.119	6.39403e-07
FIBP	3.51236e-11	0.179489	0.618	0.419	7.01348e-07
FIGN	6.79357e-09	0.183165	0.455	0.308	0.000135654
FIRRE	7.78611e-10	0.183115	0.286	0.161	1.55473e-05
FJX1	1.88728e-08	0.188072	0.438	0.302	0.000376853
FKBP10	4.73302e-07	0.185117	0.815	0.786	0.0094509
FKBP14	3.34203e-14	0.268522	0.623	0.432	6.67336e-10
FKBP2	4.23151e-06	0.164093	0.845	0.806	0.0844947
FLNA	5.29786e-10	0.268557	0.741	0.644	1.05788e-05
FMN1	0.00181713	-0.173691	0.321	0.377	1
FMNL3	0.000110304	0.170875	0.717	0.639	1
FN1	0.00910713	0.343396	0.851	0.895	1
FNDC1	1.80428e-06	0.23724	0.657	0.568	0.0360279
FNDC3B	3.43327e-19	0.288244	0.997	0.987	6.85554e-15
FOSB	4.79694e-25	0.384245	0.487	0.248	9.57853e-21
FOSL2	2.08973e-07	0.186984	0.533	0.407	0.00417278
FOXC1	6.93977e-09	0.163516	0.293	0.172	0.000138573
FOXK1	2.97405e-08	0.237206	0.661	0.538	0.000593857
FOXN3	1.25812e-06	-0.21006	0.894	0.932	0.0251221
FOXO1	5.09714e-09	0.244615	0.522	0.384	0.00010178
FOXP1	8.4133e-12	0.261119	0.989	0.991	1.67997e-07
FOXP2	8.38524e-10	0.23313	0.392	0.253	1.67437e-05
FOXP4	4.18798e-11	0.169193	0.275	0.147	8.36255e-07
FOXS1	6.27794e-17	0.295051	0.477	0.284	1.25358e-12
FRAS1	0.000842303	0.192197	0.753	0.745	1
FRMD4B	2.14098e-07	-0.265869	0.328	0.425	0.00427511
FRMD5	0.831233	0.170413	0.642	0.702	1
FRMD6	1.61954e-07	0.299198	0.728	0.659	0.00323389
FRS2	3.42758e-10	0.185598	0.563	0.396	6.84419e-06
FST	3.55253e-09	0.515369	0.722	0.676	7.0937e-05
FSTL1	1.12398e-21	0.387167	0.983	0.987	2.24437e-17
FSTL3	4.68341e-11	0.192013	0.3	0.168	9.35184e-07
FTL	0.00172807	-0.343022	1	1	1
FTX	5.8961e-06	-0.179043	0.961	0.983	0.117733
FUCA1	0.000208946	-0.252591	0.311	0.372	1
FUT8	7.83907e-07	-0.260062	0.597	0.666	0.0156531
FXYD7	6.90682e-07	-0.203554	0.177	0.272	0.0137915
FYB1	5.09544e-10	-0.26311	0.167	0.295	1.01746e-05
FYN	0.00267498	0.167314	0.762	0.726	1
FZD6	2.93182e-09	0.17577	0.509	0.354	5.85427e-05
G6PC3	1.17594e-09	0.177538	0.488	0.332	2.34811e-05
GAB2	3.22753e-08	-0.188462	0.65	0.769	0.000644473
GABARAPL2	3.8618e-09	-0.226113	0.904	0.942	7.71125e-05
GABRB3	3.71788e-08	-0.270614	0.317	0.427	0.000742385
GADD45B	3.21009e-13	0.308211	0.65	0.477	6.4099e-09
GADD45G	1.59496e-06	0.207781	0.23	0.144	0.0318482
GADD45GIP1	3.2192e-13	0.24976	0.916	0.865	6.42811e-09
GALNT13	2.06595e-18	-0.566369	0.268	0.436	4.12528e-14
GAMT	2.33103e-07	0.162524	0.371	0.254	0.0046546
GAP43	7.1254e-97	-1.20115	0.612	0.921	1.4228e-92
GAPDH	5.59279e-09	0.159165	1	1	0.000111677
GARS	4.03021e-15	0.318063	0.764	0.629	8.04752e-11
GFRA1	1.99334e-05	0.152737	0.308	0.217	0.39803
GINM1	1.21146e-08	0.182122	0.569	0.414	0.000241905
GJA1	1.57581e-07	0.19336	0.503	0.374	0.00314658
GLB1	9.29152e-11	0.192065	0.593	0.414	1.85533e-06
GLI2	9.49435e-12	0.205999	0.303	0.167	1.89583e-07
GLI3	5.99879e-17	0.307198	0.503	0.305	1.19784e-12
GLIPR2	8.53283e-19	0.313846	0.559	0.344	1.70383e-14
GLIS3	4.22022e-20	0.440634	0.614	0.386	8.42694e-16
GM2A	1.16955e-05	-0.201241	0.151	0.227	0.233535
GNA12	3.22816e-10	0.201753	0.527	0.366	6.44599e-06
GNA14	0.00279646	0.161813	0.367	0.295	1
GNAO1	5.21149e-13	-0.378735	0.315	0.449	1.04063e-08
GNB2	4.58881e-08	0.171444	0.644	0.494	0.000916293
GNG11	9.70894e-15	0.264959	0.499	0.315	1.93868e-10
GNG12	9.81507e-05	0.186292	0.781	0.753	1
GNG2	8.95765e-11	-0.353595	0.305	0.427	1.78866e-06
GNG3	1.20457e-12	-0.291817	0.173	0.31	2.40528e-08
GNG5	4.47116e-07	0.159026	0.976	0.967	0.00892801
GNPTG	4.46198e-12	0.179184	0.509	0.324	8.90967e-08
GOLGA2	8.7427e-12	0.201588	0.707	0.522	1.74574e-07
GOLGA3	4.51583e-11	0.16224	0.481	0.308	9.0172e-07
GORASP2	1.55918e-13	0.208104	0.593	0.39	3.11337e-09
GOSR1	2.68088e-09	0.155076	0.487	0.328	5.35319e-05
GPAA1	1.56104e-13	0.230802	0.529	0.34	3.11708e-09
GPC1	2.74716e-07	0.150717	0.367	0.249	0.00548552
GPHN	2.18427e-16	-0.377097	0.605	0.734	4.36156e-12
GPM6A	2.02767e-11	-0.385471	0.262	0.386	4.04885e-07
GPM6B	7.35959e-12	0.375046	0.558	0.395	1.46956e-07
GPNMB	0.677417	-0.162838	0.213	0.208	1
GPR161	7.4068e-08	0.151624	0.259	0.157	0.00147899
GPR173	3.05718e-06	0.153467	0.583	0.452	0.0610457
GPR180	5.0084e-11	0.185579	0.43	0.27	1.00008e-06
GPRIN3	3.83082e-05	-0.176381	0.199	0.279	0.764939
GPT2	1.64585e-12	0.18516	0.279	0.142	3.28643e-08
GPX3	3.03356e-08	0.279952	0.589	0.468	0.000605742
GPX4	2.58886e-06	0.184022	0.972	0.982	0.0516943
GPX8	1.15946e-11	0.24661	0.863	0.774	2.31521e-07
GRB10	5.02263e-07	0.169096	0.393	0.278	0.0100292
GRB2	4.66735e-06	-0.192823	0.669	0.729	0.0931977
GREB1L	0.000265714	-0.270034	0.368	0.41	1
GRIA4	9.38105e-24	-0.535659	0.238	0.461	1.87321e-19
GRK3	0.000104964	-0.176336	0.223	0.294	1
GRM8	0.0023136	-0.176507	0.227	0.283	1
GSTP1	2.46399e-08	0.187131	0.989	0.994	0.00049201
GTF2E2	2.52263e-09	0.164966	0.484	0.333	5.03718e-05
GTF2I	3.93935e-07	-0.194728	0.912	0.937	0.0078661
GTF3A	2.93006e-06	0.151476	0.555	0.422	0.0585074
GUCY1A1	2.52726e-08	0.209615	0.298	0.182	0.000504643
GUCY1A2	1.69885e-10	0.180328	0.234	0.119	3.39226e-06
GULP1	2.84194e-09	0.164544	0.411	0.264	5.67479e-05
GXYLT2	2.79823e-08	0.237377	0.954	0.958	0.00055875
GYPC	4.72484e-28	0.419093	0.628	0.363	9.43457e-24
H1FX	3.16552e-05	0.162133	0.597	0.481	0.632091
H3F3A	1.77802e-34	-0.335537	1	1	3.55035e-30
HAS2	2.81393e-10	0.18353	0.241	0.126	5.61885e-06
HAX1	4.79715e-11	0.218464	0.477	0.321	9.57895e-07
HCFC1R1	5.41032e-20	0.339465	0.568	0.343	1.08033e-15
HCLS1	3.78619e-05	-0.176644	0.141	0.212	0.756026
HDAC9	1.99688e-06	-0.240637	0.226	0.319	0.0398738
HDGF	1.26691e-09	0.15111	0.444	0.293	2.52976e-05
HDLBP	3.5282e-11	0.206976	0.971	0.962	7.04511e-07
HEBP2	2.12612e-06	0.166136	0.623	0.491	0.0424543
HECTD2	8.79251e-09	0.162649	0.547	0.38	0.000175569
HECW1	1.9154e-16	-0.452128	0.317	0.483	3.82467e-12
HERC5	3.68064e-06	0.187772	0.226	0.139	0.0734949
HES1	0.00581174	-0.203386	0.487	0.516	1
HES4	6.80604e-11	0.26042	0.923	0.89	1.35903e-06
HEY2	2.2966e-11	0.202453	0.219	0.105	4.58586e-07
HIF1A	2.18788e-05	0.226888	0.926	0.921	0.436875
HIF3A	5.58844e-24	0.304482	0.265	0.086	1.1159e-19
HLA-B	1.49607e-05	-0.243415	0.381	0.449	0.298735
HLA-DPA1	1.43217e-23	-0.599998	0.315	0.546	2.85975e-19
HLA-DPB1	1.27173e-06	-0.217187	0.3	0.397	0.0253938
HLA-DQB1	0.001677	-0.158759	0.185	0.244	1
HLA-DRA	3.54675e-23	-0.603121	0.402	0.612	7.08214e-19
HLA-DRB1	4.43551e-12	-0.385	0.346	0.488	8.85682e-08
HLA-DRB5	2.53244e-08	-0.328973	0.241	0.353	0.000505678
HMCN1	6.47212e-17	0.435489	0.476	0.291	1.29235e-12
HMGA2	5.04628e-12	0.344121	0.621	0.464	1.00764e-07
HMGB1	1.93733e-12	-0.248211	0.967	0.985	3.86845e-08
HNRNPA2B1	1.08197e-06	-0.169194	0.863	0.914	0.0216047
HNRNPDL	2.35485e-09	-0.237228	0.831	0.874	4.70216e-05
HNRNPH1	1.03595e-32	-0.495136	0.756	0.885	2.06858e-28
HNRNPK	4.39283e-14	-0.277488	0.873	0.933	8.77161e-10
HNRNPM	6.18795e-06	-0.181497	0.746	0.78	0.123561
HRAS	6.59928e-07	0.151136	0.455	0.328	0.0131775
HS3ST3A1	5.89487e-07	0.154167	0.201	0.115	0.0117709
HS3ST4	0.000428762	-0.189616	0.252	0.321	1
HS6ST3	2.96805e-21	-0.486056	0.155	0.35	5.92659e-17
HSP90AA1	3.59961e-25	-0.347966	0.967	0.997	7.1877e-21
HSP90AB1	5.20087e-07	-0.156637	0.986	0.996	0.0103851
HSPA13	6.0357e-12	0.188713	0.431	0.264	1.20521e-07
HSPA5	5.65475e-06	0.4192	0.94	0.943	0.112914
HSPB1	2.24292e-05	0.178121	0.886	0.875	0.447865
HSPG2	1.52561e-06	0.197133	0.707	0.601	0.0304634
HTATSF1	4.09153e-10	0.175328	0.417	0.265	8.16996e-06
HTRA1	1.77249e-21	0.371841	0.98	0.993	3.53931e-17
HTT	3.17343e-08	0.153505	0.509	0.358	0.00063367
HYAL2	2.80965e-08	0.16823	0.357	0.234	0.00056103
HYOU1	1.80487e-06	0.164043	0.332	0.23	0.0360397
IARS	1.27605e-22	0.374062	0.682	0.45	2.54801e-18
IARS2	6.50217e-09	0.151069	0.508	0.35	0.000129835
ID1	1.20819e-09	0.264746	0.547	0.406	2.41251e-05
ID2	0.00209761	-0.174483	0.258	0.311	1
ID3	0.0376064	0.184522	0.488	0.442	1
IDI1	7.47529e-09	0.212367	0.594	0.448	0.000149267
IER2	7.73469e-22	0.433662	0.656	0.432	1.54446e-17
IER3	2.40716e-20	0.394399	0.951	0.959	4.80662e-16
IER5L	2.83309e-12	0.229215	0.402	0.243	5.65711e-08
IFI27L1	2.21054e-12	0.183169	0.384	0.223	4.41401e-08
IFI6	0.00199025	-0.232925	0.329	0.373	1
IFT20	5.78755e-08	0.151109	0.593	0.434	0.00115566
IFT22	2.79332e-15	0.234593	0.421	0.243	5.57771e-11
IFT52	6.44263e-10	0.152285	0.325	0.191	1.28646e-05
IGF1R	4.25562e-06	0.16151	0.699	0.577	0.0849763
IGF2BP1	2.47217e-08	0.178689	0.474	0.342	0.000493642
IGF2BP2	4.39551e-09	0.211091	0.944	0.92	8.77696e-05
IGFBP2	1.29215e-12	0.368496	0.976	0.984	2.58016e-08
IGFBP3	1.003e-06	0.319868	0.603	0.512	0.0200279
IGFBP5	4.3804e-05	0.817779	0.767	0.818	0.874678
IGFBP7	1.88009e-12	0.315429	1	1	3.75416e-08
IGSF1	2.18277e-09	0.164054	0.273	0.154	4.35855e-05
IGSF6	7.91677e-08	-0.223475	0.172	0.277	0.00158082
ILK	6.30952e-09	0.150304	0.485	0.33	0.000125988
IMPDH2	3.70436e-10	0.187445	0.374	0.235	7.39687e-06
INA	4.07509e-55	-0.777147	0.413	0.718	8.13714e-51
INHBA	0.000591063	0.319713	0.547	0.482	1
INPP4B	0.0224972	-0.176656	0.298	0.329	1
INSIG1	2.98007e-10	0.178843	0.473	0.309	5.9506e-06
IPCEF1	2.69159e-12	-0.335189	0.197	0.339	5.37456e-08
IQCJ-SCHIP1	0.00100045	0.207474	0.314	0.241	1
ISL1	4.77674e-20	-0.4078	0.117	0.288	9.5382e-16
ISYNA1	7.53131e-30	0.435225	0.614	0.338	1.50385e-25
ITGA1	1.33137e-19	0.583443	0.7	0.535	2.65849e-15
ITGA11	4.36348e-09	0.298974	0.946	0.961	8.71299e-05
ITGA3	1.09062e-09	0.206891	0.509	0.359	2.17775e-05
ITGB1BP1	2.3619e-09	0.179727	0.497	0.343	4.71624e-05
ITGB2	6.77614e-07	-0.207223	0.123	0.21	0.0135306
ITIH5	2.63017e-21	0.398478	0.621	0.393	5.25193e-17
ITM2A	1.45212e-07	0.170626	0.444	0.317	0.0028996
ITM2C	1.14806e-05	0.153511	0.81	0.776	0.229245
ITPR2	0.000594543	0.208949	0.941	0.946	1
IVNS1ABP	5.1356e-05	0.15427	0.476	0.372	1
JAG1	1.67194e-17	0.427522	0.636	0.454	3.33853e-13
JDP2	2.07451e-17	0.2238	0.301	0.134	4.14239e-13
JMJD1C	0.000335455	0.152679	0.99	0.995	1
JPT1	2.85179e-15	-0.313529	0.799	0.893	5.69446e-11
JUN	4.53647e-23	0.422905	0.609	0.371	9.05842e-19
JUNB	2.41441e-06	0.20711	0.679	0.573	0.048211
JUND	8.10991e-10	0.180485	0.96	0.952	1.61939e-05
JUP	2.81905e-07	0.165448	0.455	0.334	0.00562908
KALRN	1.04265e-08	-0.251263	0.704	0.778	0.000208196
KANK1	3.2821e-20	0.362477	0.597	0.373	6.5537e-16
KANK2	7.30209e-09	0.166666	0.332	0.207	0.000145808
KCMF1	1.29751e-07	0.165011	0.64	0.499	0.00259086
KCNB2	6.18562e-13	-0.331949	0.287	0.443	1.23515e-08
KCNG1	3.85266e-15	0.308074	0.388	0.219	7.69299e-11
KCNH7	1.06516e-09	-0.306042	0.257	0.384	2.1269e-05
KCNJ6	1.09366e-08	-0.214149	0.107	0.208	0.000218381
KCNK6	5.56323e-11	0.280522	0.491	0.327	1.11087e-06
KCNQ3	2.7782e-16	-0.352404	0.176	0.349	5.54751e-12
KCNT2	5.42351e-16	0.300998	0.552	0.355	1.08297e-11
KCTD20	1.11215e-08	0.159113	0.449	0.306	0.000222074
KDSR	9.34919e-08	0.160822	0.506	0.369	0.00186685
KHDRBS2	1.50588e-13	-0.330125	0.137	0.278	3.00694e-09
KIAA1217	5.48472e-05	0.235282	0.679	0.604	1
KIAA1671	6.72617e-07	0.166279	0.404	0.282	0.0134308
KIAA1755	1.19733e-12	0.231842	0.328	0.176	2.39084e-08
KIDINS220	1.52939e-08	-0.269107	0.665	0.709	0.000305389
KIF13A	2.39614e-11	0.202316	0.516	0.338	4.78462e-07
KIF1B	8.57193e-08	-0.209237	0.809	0.881	0.00171164
KIF1C	4.07001e-11	0.154686	0.29	0.156	8.12699e-07
KIF21A	0.00404659	-0.150297	0.466	0.499	1
KIF5A	1.04486e-05	-0.192578	0.209	0.292	0.208638
KIF5C	3.06872e-12	-0.361928	0.378	0.5	6.12761e-08
KIFC3	1.08766e-12	0.205057	0.446	0.274	2.17184e-08
KIRREL1	2.13668e-15	0.281631	0.566	0.367	4.26653e-11
KIRREL3	5.10976e-14	-0.366039	0.291	0.452	1.02032e-09
KLF3	5.88989e-10	0.152266	0.318	0.184	1.17609e-05
KLF6	0.000506071	0.162516	0.756	0.715	1
KLHL4	2.79737e-07	0.152528	0.354	0.237	0.00558579
KRT18	3.88691e-09	0.218373	0.537	0.397	7.76139e-05
KRT8	0.00102788	0.153776	0.596	0.524	1
KSR1	1.80883e-06	0.253107	0.625	0.517	0.0361187
LACC1	2.11853e-05	-0.235241	0.184	0.259	0.423028
LAGE3	1.30254e-12	0.212185	0.545	0.356	2.6009e-08
LAMA4	4.60555e-11	0.399802	0.704	0.629	9.19636e-07
LAMB1	3.73468e-10	0.282688	0.828	0.759	7.45741e-06
LAMB2	6.70471e-19	0.287309	0.63	0.397	1.3388e-14
LAMC1	1.75026e-07	0.247646	0.861	0.814	0.00349492
LAMP2	1.12791e-07	0.157404	0.575	0.424	0.00225222
LAMTOR1	5.24461e-07	0.161055	0.676	0.531	0.0104724
LAPTM5	9.36918e-13	-0.399781	0.227	0.368	1.87084e-08
LARGE1	1.03112e-13	-0.343129	0.649	0.774	2.05893e-09
LARP6	5.43042e-08	0.165703	0.444	0.308	0.00108435
LARS	3.88784e-08	0.173495	0.667	0.52	0.000776324
LAYN	1.01483e-07	0.163886	0.365	0.247	0.00202641
LBR	7.74265e-08	0.154621	0.484	0.348	0.00154605
LCMT1	3.60993e-07	0.154783	0.467	0.338	0.0072083
LCP2	2.30249e-09	-0.269077	0.12	0.225	4.59761e-05
LDLR	1.13108e-08	0.231811	0.562	0.414	0.000225855
LEFTY2	2.80142e-13	0.230705	0.293	0.146	5.59387e-09
LEPROT	6.52643e-10	0.203686	0.697	0.527	1.3032e-05
LGALS1	4.94486e-09	-0.278816	0.897	0.968	9.8739e-05
LGALS3BP	1.58376e-06	0.170331	0.575	0.443	0.0316246
LGR4	1.06708e-11	0.365671	0.816	0.754	2.13075e-07
LHFPL6	0.000673084	-0.158308	0.579	0.627	1
LIMA1	4.41684e-10	0.24687	0.628	0.471	8.81955e-06
LIMK1	6.59917e-09	0.157476	0.395	0.256	0.000131772
LINC00511	0.000641449	0.175854	0.216	0.153	1
LINC00662	3.73474e-11	0.238975	0.464	0.306	7.45753e-07
LINC01004	1.46091e-10	0.194906	0.444	0.287	2.91714e-06
LINC01503	1.50355e-09	0.183232	0.305	0.179	3.0023e-05
LINC01505	3.34689e-06	0.252085	0.283	0.19	0.0668307
LINGO2	1.68415e-11	-0.345575	0.395	0.539	3.36292e-07
LIPA	1.40863e-05	-0.388069	0.495	0.539	0.281275
LIPG	3.92163e-08	0.24606	0.517	0.377	0.000783071
LMO4	1.41797e-11	0.330957	0.874	0.824	2.83139e-07
LONP1	1.37399e-10	0.183232	0.331	0.193	2.74359e-06
LOXL1-AS1	9.2209e-10	0.198034	0.354	0.223	1.84123e-05
LOXL2	4.45134e-08	0.275266	0.796	0.759	0.000888844
LPCAT2	7.54144e-05	-0.194189	0.218	0.29	1
LPP	1.67065e-08	0.216842	0.946	0.923	0.000333595
LRFN5	1.95926e-07	-0.235615	0.19	0.288	0.00391226
LRIG1	3.53074e-10	0.373295	0.682	0.577	7.05017e-06
LRIG3	9.74594e-17	0.354033	0.498	0.306	1.94607e-12
LRMDA	2.02885e-12	-0.399185	0.25	0.399	4.05121e-08
LRP10	6.20705e-14	0.240039	0.565	0.373	1.23942e-09
LRP1B	2.49482e-10	-0.225787	0.513	0.664	4.98167e-06
LRRC1	2.05311e-12	0.246501	0.456	0.287	4.09964e-08
LRRC17	1.44725e-11	0.358671	0.4	0.25	2.88986e-07
LRRC7	1.13151e-11	-0.387491	0.237	0.367	2.2594e-07
LRRC75A	2.90139e-18	-0.458457	0.543	0.679	5.79349e-14
LRRK1	3.02909e-08	-0.191287	0.107	0.203	0.000604848
LRRTM4	0.0470973	0.240659	0.452	0.41	1
LSAMP	3.47966e-15	-0.264301	0.526	0.72	6.94819e-11
LSM 10.00	1.87647e-09	0.171992	0.555	0.396	3.74693e-05
LSS	1.04353e-18	0.287311	0.439	0.239	2.08372e-14
LST1	1.34197e-09	-0.342848	0.236	0.351	2.67965e-05
LTBP1	2.16291e-09	0.283147	0.686	0.549	4.31891e-05
LTBP3	1.66367e-09	0.226454	0.835	0.754	3.32202e-05
LUC7L3	7.11359e-07	-0.205761	0.649	0.713	0.0142044
LUM	5.53048e-18	0.376365	0.243	0.093	1.10433e-13
LURAP1L	3.21808e-08	0.210349	0.322	0.21	0.000642586
LYN	2.27596e-08	-0.34661	0.289	0.392	0.000454463
LYPD1	6.75331e-11	0.228287	0.245	0.126	1.3485e-06
LYRM2	1.3046e-09	0.180922	0.519	0.358	2.60503e-05
LYRM4	2.61077e-13	0.228635	0.569	0.375	5.21318e-09
MACF1	0.000219882	0.175728	0.993	0.99	1
MACROD2	9.78438e-05	-0.155715	0.671	0.745	1
MAF	6.99967e-08	-0.317205	0.43	0.52	0.00139769
MAFB	1.20936e-05	-0.202544	0.198	0.281	0.241486
MALT1	1.55087e-07	0.213558	0.573	0.428	0.00309678
MAMDC2	7.6622e-13	0.360163	0.601	0.425	1.52999e-08
MAML2	4.20057e-06	0.214349	0.944	0.944	0.0838769
MAML3	0.000130823	-0.150094	0.515	0.595	1
MAN1B1	6.96705e-09	0.1605	0.384	0.246	0.000139118
MANF	4.66544e-11	0.267836	0.575	0.412	9.31595e-07
MAP1B	1.79697e-34	-0.476922	0.987	0.997	3.5882e-30
MAP2	8.25957e-34	-0.622944	0.396	0.655	1.64927e-29
MAP2K2	8.87831e-13	0.228867	0.676	0.485	1.77282e-08
MAP3K20	1.62957e-12	0.20387	0.437	0.263	3.25392e-08
MAP3K4	3.76992e-13	0.216246	0.413	0.246	7.52778e-09
MAP6	4.94681e-06	-0.226558	0.223	0.304	0.0987779
MAPK14	2.98314e-10	0.212633	0.488	0.331	5.95674e-06
MAPRE2	3.07751e-05	-0.226644	0.318	0.386	0.614517
MAPT	6.32842e-17	-0.411845	0.303	0.468	1.26366e-12
MARCKSL1	3.75065e-08	-0.216358	0.937	0.957	0.00074893
MARK1	0.0035433	-0.178116	0.227	0.275	1
MARS	5.28802e-19	0.249285	0.442	0.234	1.05591e-14
MAST4	1.13359e-11	0.447643	0.743	0.68	2.26354e-07
MATN2	2.89526e-12	0.183235	0.216	0.097	5.78125e-08
MBOAT7	2.4773e-10	0.160164	0.403	0.25	4.94667e-06
MBP	1.29352e-10	0.293799	0.637	0.496	2.58291e-06
MCAM	1.36158e-07	0.158478	0.522	0.371	0.0027188
MCC	0.000767448	0.220271	0.756	0.756	1
MCFD2	6.55597e-08	0.185808	0.681	0.541	0.0013091
MCTP1	3.72149e-06	0.194922	0.464	0.351	0.0743107
MCTP2	1.45454e-09	0.153463	0.364	0.22	2.90443e-05
MCU	3.88804e-07	0.18962	0.531	0.41	0.00776363
MDFI	3.62348e-13	0.260996	0.517	0.341	7.23536e-09
MDFIC	1.35818e-19	0.340671	0.533	0.315	2.71201e-15
MDGA2	3.03217e-11	-0.314053	0.162	0.291	6.05463e-07
MDK	8.70595e-16	0.464571	0.782	0.709	1.7384e-11
MDM2	0.000132403	0.18436	0.593	0.484	1
ME1	3.98265e-13	0.318413	0.667	0.506	7.95255e-09
MEA1	7.70336e-11	0.176879	0.516	0.338	1.53821e-06
MECOM	3.35441e-07	0.208473	0.519	0.387	0.00669808
MED31	6.4845e-14	0.223269	0.522	0.33	1.29483e-09
MEF2C	6.38353e-11	-0.379759	0.358	0.473	1.27466e-06
MEGF6	4.25909e-12	0.245662	0.437	0.276	8.50456e-08
MEIS2	5.80933e-06	0.190463	0.497	0.375	0.116001
METRN	4.37185e-19	0.295955	0.583	0.354	8.72972e-15
METTL15	1.98163e-08	0.165838	0.46	0.315	0.000395692
MFAP2	3.20884e-20	0.341095	0.967	0.951	6.40741e-16
MFAP4	2.81361e-11	0.398796	0.809	0.742	5.61821e-07
MFSD1	2.93387e-05	-0.196949	0.243	0.321	0.585835
MFSD10	6.2383e-13	0.214651	0.43	0.259	1.24566e-08
MGAT4B	3.35982e-12	0.196334	0.478	0.3	6.70889e-08
MGAT4C	3.96246e-06	-0.175506	0.126	0.209	0.0791223
MGP	0.240383	0.535779	0.654	0.79	1
MGST1	1.72227e-08	0.22524	0.372	0.244	0.000343903
MIAT	0.000984258	-0.154967	0.225	0.284	1
MICA	3.441e-18	0.259458	0.506	0.293	6.871e-14
MIR137HG	2.26212e-08	-0.267552	0.162	0.262	0.0004517
MIR181A1HG	2.67447e-07	0.225354	0.611	0.487	0.00534038
MIR181A2HG	3.80288e-07	0.161449	0.597	0.436	0.00759359
MIR4435-2HG	3.82798e-06	0.215853	0.948	0.957	0.0764371
MKL2	9.38628e-10	0.180899	0.442	0.291	1.87425e-05
MKNK2	4.3367e-08	0.158478	0.358	0.231	0.000865952
MLLT11	6.67151e-21	-0.44314	0.586	0.728	1.33217e-16
MLLT3	1.12453e-05	0.225911	0.711	0.62	0.224547
MLXIP	1.37558e-07	0.169696	0.53	0.388	0.00274676
MMAB	5.84675e-14	0.22086	0.407	0.239	1.16748e-09
MMD	2.72008e-05	-0.213105	0.218	0.291	0.543146
MMP14	5.21305e-15	0.280282	0.566	0.381	1.04094e-10
MMP23B	9.14025e-11	0.205089	0.293	0.162	1.82513e-06
MN1	3.19921e-18	0.320434	0.508	0.306	6.38818e-14
MOCS2	1.16999e-11	0.201652	0.524	0.353	2.33623e-07
MORC4	1.24399e-10	0.177433	0.438	0.281	2.48399e-06
MORF4L1	2.98409e-16	-0.247674	0.99	0.998	5.95862e-12
MPDZ	2.45906e-09	0.188671	0.576	0.41	4.91026e-05
MPST	3.13647e-20	0.276918	0.565	0.331	6.26291e-16
MRPL17	1.21999e-13	0.211445	0.545	0.35	2.43607e-09
MRPL28	2.64225e-10	0.181325	0.402	0.255	5.27604e-06
MRPL36	1.49348e-07	0.169996	0.531	0.397	0.00298219
MRPL45	4.31906e-12	0.171578	0.301	0.159	8.6243e-08
MRPL55	6.22969e-11	0.208571	0.538	0.37	1.24394e-06
MRPS10	7.44496e-10	0.175772	0.367	0.231	1.48661e-05
MRPS34	1.61121e-08	0.166737	0.656	0.495	0.000321727
MRPS35	1.13369e-08	0.15943	0.442	0.299	0.000226375
MRPS6	1.51868e-15	0.259805	0.558	0.356	3.0325e-11
MS4A6A	0.000501829	-0.153377	0.215	0.282	1
MSANTD3	4.13862e-09	0.169182	0.423	0.28	8.26401e-05
MSC-AS1	1.01043e-14	0.33144	0.625	0.424	2.01763e-10
MSMO1	2.24199e-08	0.210486	0.707	0.578	0.00044768
MSRB3	1.39505e-10	0.231652	0.678	0.517	2.78564e-06
MT-ATP6	1.25205e-22	0.306157	1	1	2.50009e-18
MT-CO1	5.6565e-20	0.228946	1	1	1.12949e-15
MT-CO2	8.1676e-18	0.209087	1	1	1.63091e-13
MT-CO3	6.5974e-30	0.324134	1	1	1.31737e-25
MT-CYB	1.13867e-20	0.309223	1	1	2.27371e-16
MT1X	3.38715e-14	-0.668703	0.322	0.455	6.76347e-10
MT2A	4.09846e-17	-0.769762	0.667	0.834	8.18381e-13
MTA2	1.08439e-08	-0.211043	0.119	0.219	0.000216532
MTDH	1.70012e-05	0.154998	0.95	0.941	0.33948
MTHFD2	1.41558e-18	0.354912	0.707	0.5	2.82663e-14
MTIF3	4.8182e-11	0.205143	0.573	0.403	9.62098e-07
MVB12A	4.75741e-12	0.201936	0.331	0.187	9.4996e-08
MXD4	5.20554e-05	0.153817	0.755	0.677	1
MXRA7	1.03904e-08	0.165687	0.555	0.404	0.000207476
MXRA8	5.66177e-11	0.221752	0.444	0.286	1.13054e-06
MYCBP2	6.7779e-12	-0.306678	0.731	0.809	1.35341e-07
MYH14	1.4854e-08	0.167336	0.276	0.162	0.000296605
MYH9	5.61169e-05	0.199029	0.837	0.843	1
MYL6B	3.58013e-15	0.234528	0.64	0.417	7.14881e-11
MYL9	0.00363167	0.291735	0.675	0.679	1
MYO10	3.85196e-09	0.287741	0.605	0.456	7.69159e-05
MYO1B	1.82625e-10	0.21106	0.563	0.393	3.64666e-06
MYO1C	3.46236e-12	0.255279	0.485	0.326	6.91364e-08
MYO1F	1.19793e-07	-0.236931	0.212	0.321	0.00239203
MYO5A	0.00229375	-0.159546	0.545	0.566	1
MYOF	6.6872e-17	0.305181	0.577	0.368	1.3353e-12
MYT1L	3.63601e-13	-0.336788	0.184	0.33	7.26038e-09
NAA10	4.80614e-06	0.150926	0.683	0.548	0.095969
NACA	4.9758e-09	0.173921	1	0.997	9.93568e-05
NACC2	5.80886e-10	0.175653	0.335	0.201	1.15991e-05
NAMPT	0.0189694	-0.178134	0.392	0.409	1
NAV1	2.09841e-05	0.228982	0.932	0.938	0.41901
NAV3	8.27517e-15	-0.32366	0.477	0.653	1.65239e-10
NAXE	1.37668e-09	0.183464	0.403	0.263	2.74896e-05
NBEA	1.41874e-10	-0.35524	0.508	0.594	2.83294e-06
NCALD	3.16395e-07	0.228491	0.3	0.195	0.00631778
NCAM2	2.13985e-38	-0.763648	0.392	0.677	4.27285e-34
NCF1	1.44884e-11	-0.319447	0.16	0.292	2.89305e-07
NCOA7	5.57817e-08	0.152521	0.438	0.304	0.00111385
NCOR2	2.55497e-07	0.183232	0.702	0.577	0.00510177
NDFIP1	0.000589173	-0.1622	0.717	0.733	1
NDRG4	2.14056e-10	-0.220034	0.139	0.261	4.27427e-06
NDST1	4.66772e-12	0.255699	0.522	0.348	9.3205e-08
NDUFA1	3.59312e-08	-0.205558	0.872	0.926	0.000717474
NDUFA3	3.66517e-07	-0.18364	0.826	0.888	0.00731862
NDUFA4	2.75041e-13	-0.239964	0.986	0.993	5.49201e-09
NDUFAF3	2.00953e-07	0.165759	0.697	0.547	0.00401263
NDUFAF8	3.454e-08	0.198345	0.87	0.833	0.000689695
NDUFB1	1.91018e-21	-0.352786	0.9	0.956	3.81426e-17
NDUFB3	0.0150946	-0.152823	0.558	0.549	1
NDUFC2	1.49144e-05	-0.17114	0.891	0.918	0.297811
NDUFV1	5.5827e-10	0.152528	0.527	0.351	1.11475e-05
NEAT1	6.92097e-10	0.311765	0.994	0.995	1.38198e-05
NEBL	0.00651846	-0.165236	0.243	0.289	1
NECTIN2	3.29644e-11	0.195308	0.65	0.466	6.58234e-07
NEDD4	1.80634e-15	0.259855	0.541	0.336	3.60689e-11
NEDD4L	0.00120007	-0.188358	0.384	0.424	1
NEDD9	1.2514e-09	0.227982	0.59	0.436	2.49879e-05
NEFL	1.82026e-84	-1.10172	0.607	0.888	3.6347e-80
NEFM	5.74026e-69	-0.92748	0.63	0.889	1.14622e-64
NEGR1	2.70497e-06	-0.236284	0.628	0.709	0.0540129
NEK6	2.39872e-08	0.158835	0.319	0.201	0.000478976
NELFE	9.97902e-10	0.182922	0.428	0.286	1.99261e-05
NELL2	1.49274e-05	-0.19919	0.187	0.266	0.298071
NEU1	3.79121e-14	0.194153	0.379	0.206	7.57029e-10
NEXN	1.05024e-07	0.175792	0.58	0.426	0.00209711
NF2	2.90779e-11	0.216158	0.503	0.341	5.80628e-07
NFATC2	1.29624e-06	0.203511	0.563	0.437	0.0258833
NFE2L1	1.33724e-09	0.193547	0.64	0.476	2.67021e-05
NFIA	1.61324e-05	0.214366	0.269	0.183	0.322131
NFIB	8.10076e-16	0.317486	0.609	0.396	1.61756e-11
NFIX	2.98982e-21	0.288526	0.46	0.241	5.97007e-17
NGF	1.08258e-09	0.26697	0.268	0.154	2.1617e-05
NHS	0.00095077	0.252278	0.614	0.56	1
NHSL1	6.95768e-11	0.206024	0.616	0.428	1.38931e-06
NKAIN1	8.9357e-08	-0.17325	0.138	0.238	0.00178428
NKAIN2	1.1114e-36	-0.723174	0.389	0.666	2.21924e-32
NKAIN3	8.97958e-41	-0.763641	0.446	0.729	1.79304e-36
NLGN1	0.0821696	-0.16427	0.467	0.482	1
NLGN4X	6.89436e-05	-0.160037	0.209	0.287	1
NME3	3.81648e-09	0.181586	0.614	0.449	7.62074e-05
NME4	2.36733e-10	0.235202	0.877	0.846	4.72709e-06
NME6	2.76679e-12	0.166779	0.241	0.114	5.52473e-08
NMT1	5.21037e-05	-0.168371	0.72	0.762	1
NNAT	3.16816e-64	-0.883072	0.173	0.546	6.32618e-60
NOMO1	3.53433e-11	0.186028	0.416	0.261	7.05734e-07
NOTCH2	1.21942e-08	0.169125	0.622	0.462	0.000243493
NOTCH3	8.86921e-21	0.387453	0.608	0.382	1.771e-16
NOVA1	1.67917e-08	-0.333245	0.58	0.646	0.000335296
NOX4	4.35063e-05	0.175828	0.526	0.417	0.868734
NPAS2	3.65542e-20	0.350593	0.399	0.203	7.29914e-16
NPR 3.00	0.000182418	0.287307	0.741	0.759	1
NR2F1-AS1	4.44229e-10	0.180696	0.396	0.246	8.87035e-06
NR2F6	3.06932e-13	0.210361	0.41	0.242	6.12881e-09
NR3C1	1.33527e-07	0.163295	0.562	0.419	0.00266627
NR6A1	0.00141008	0.170863	0.579	0.494	1
NREP	5.50469e-07	-0.18122	0.725	0.834	0.0109918
NRG1	4.41369e-36	-0.592734	0.643	0.889	8.81326e-32
NRG3	3.75448e-50	-0.91914	0.437	0.776	7.49695e-46
NRK	7.08287e-11	0.207622	0.34	0.2	1.41431e-06
NRP2	7.49019e-11	0.224009	0.392	0.243	1.49564e-06
NRXN1	1.32896e-45	-0.752293	0.471	0.761	2.65367e-41
NSD1	8.03138e-06	0.152723	0.562	0.438	0.160371
NSG1	2.3828e-10	-0.249017	0.163	0.283	4.75797e-06
NSG2	7.80708e-11	-0.271021	0.18	0.306	1.55892e-06
NTM	1.0498e-06	0.379904	0.777	0.754	0.0209625
NTN1	5.53742e-07	0.224366	0.354	0.242	0.0110571
NTN4	4.96907e-12	0.262546	0.322	0.181	9.92224e-08
NTNG1	5.75932e-07	0.196893	0.248	0.155	0.0115002
NTRK2	0.00220858	-0.170361	0.372	0.422	1
NUAK1	2.59864e-12	0.251384	0.563	0.384	5.18897e-08
NUCB1	6.89686e-13	0.22262	0.589	0.398	1.37717e-08
NUDT3	1.20613e-05	-0.2387	0.346	0.41	0.240841
NUPR1	1.18866e-33	0.584138	0.819	0.655	2.37351e-29
NXN	0.00708168	0.173837	0.823	0.827	1
NXPH2	6.97369e-09	0.190087	0.24	0.136	0.000139251
NXPH4	2.6635e-16	0.229988	0.434	0.241	5.31848e-12
OGA	7.16674e-09	-0.265431	0.59	0.656	0.000143105
OGFRL1	0.0290585	-0.161188	0.294	0.327	1
OLFML2A	3.13704e-17	0.478891	0.55	0.351	6.26403e-13
OLMALINC	8.14353e-11	0.159259	0.247	0.126	1.6261e-06
ONECUT1	4.03589e-10	-0.258104	0.121	0.232	8.05886e-06
ONECUT2	3.33832e-27	-0.601894	0.293	0.514	6.66597e-23
ONECUT3	9.65164e-15	-0.333708	0.158	0.307	1.92724e-10
OOEP	3.20139e-11	0.19389	0.49	0.321	6.39254e-07
OPTN	7.96892e-07	0.157461	0.594	0.456	0.0159123
ORAI2	6.30153e-13	0.218168	0.513	0.33	1.25829e-08
ORMDL2	2.21408e-08	0.150955	0.372	0.242	0.000442107
OSBPL10	1.59472e-09	0.251805	0.466	0.322	3.18434e-05
OSTM1	9.07122e-09	0.154668	0.524	0.364	0.000181134
OXCT1	8.84705e-10	0.22525	0.452	0.31	1.76658e-05
OXR1	1.0048e-07	0.198404	0.445	0.306	0.00200639
P3H2	4.59517e-10	0.222017	0.576	0.406	9.17564e-06
P3H3	3.08668e-10	0.173288	0.434	0.282	6.16348e-06
P3H4	5.57446e-07	0.19335	0.734	0.654	0.0111311
P4HA2	0.0199433	0.1714	0.912	0.953	1
P4HB	1.17028e-07	0.156888	0.948	0.947	0.00233681
PABPC1	2.24909e-07	0.163423	0.964	0.953	0.00449098
PAICS	1.79914e-07	0.15462	0.34	0.227	0.00359252
PAIP2	7.8906e-06	-0.200846	0.609	0.663	0.15756
PAK5	1.22174e-11	-0.263404	0.121	0.246	2.43957e-07
PALLD	5.2322e-08	0.271872	0.975	0.971	0.00104477
PAMR1	0.00063302	0.178876	0.559	0.472	1
PAPPA	2.46969e-06	0.405988	0.724	0.679	0.0493147
PARD3	3.30958e-07	0.199441	0.908	0.903	0.00660857
PARD3B	1.11108e-11	0.294446	0.71	0.561	2.21861e-07
PARVA	1.44563e-11	0.234409	0.707	0.541	2.88663e-07
PAWR	3.03813e-13	0.269354	0.605	0.41	6.06653e-09
PAX6	5.57769e-10	0.193856	0.34	0.205	1.11375e-05
PBX1	1.53988e-12	-0.326596	0.752	0.844	3.07483e-08
PCAT1	9.99781e-15	0.391436	0.642	0.485	1.99636e-10
PCBP1	0.0403809	-0.174693	0.756	0.753	1
PCDH11X	4.91747e-09	-0.254543	0.131	0.236	9.8192e-05
PCDH9	1.53123e-21	-0.534936	0.618	0.806	3.05755e-17
PCGF2	4.82929e-11	0.176727	0.397	0.244	9.64313e-07
PCLO	3.73855e-06	-0.175423	0.275	0.37	0.0746514
PCSK1N	3.35898e-17	-0.320392	0.69	0.859	6.70722e-13
PCSK7	0.174958	-0.160851	0.495	0.471	1
PCYOX1	5.39353e-08	0.158718	0.668	0.51	0.00107698
PDE3A	1.05316e-16	0.409785	0.487	0.293	2.10296e-12
PDE4B	7.52164e-15	-0.384853	0.31	0.473	1.50192e-10
PDGFC	2.04534e-12	0.25958	0.722	0.57	4.08413e-08
PDIA3	0.000141443	0.173747	0.937	0.947	1
PDIA6	1.94136e-09	0.242511	0.925	0.929	3.87651e-05
PDLIM1	4.99672e-09	0.168551	0.322	0.197	9.97745e-05
PDLIM2	4.2832e-12	0.261895	0.753	0.618	8.55269e-08
PDZD2	2.00334e-06	0.253531	0.792	0.757	0.0400027
PDZRN3	9.53802e-12	0.4632	0.803	0.787	1.90455e-07
PEA15	1.26236e-08	0.203433	0.593	0.454	0.000252067
PEAK1	3.77335e-08	0.285685	0.922	0.932	0.000753463
PEBP1	0.00121553	-0.169219	0.775	0.789	1
PEG10	2.35612e-31	-0.732618	0.476	0.685	4.7047e-27
PELI2	0.000224478	-0.160878	0.198	0.266	1
PELO	3.07882e-12	0.204116	0.42	0.254	6.1478e-08
PERP	6.16639e-10	0.174344	0.423	0.276	1.2313e-05
PET100	7.02447e-16	-0.322836	0.752	0.845	1.40265e-11
PEX2	5.4752e-09	0.157398	0.324	0.2	0.000109329
PFDN5	2.33895e-08	0.157564	0.992	0.993	0.000467041
PFKP	9.33579e-13	0.23758	0.406	0.245	1.86417e-08
PGF	5.4348e-12	0.171302	0.308	0.164	1.08522e-07
PGLS	1.97365e-12	0.262118	0.808	0.708	3.94097e-08
PGM2L1	0.000208573	-0.200302	0.598	0.625	1
PGP	5.03075e-13	0.207624	0.471	0.293	1.00454e-08
PGRMC1	1.7108e-11	0.257739	0.672	0.508	3.41613e-07
PGRMC2	1.59976e-07	0.169931	0.481	0.347	0.0031944
PHACTR1	1.13694e-07	-0.257243	0.377	0.476	0.00227025
PHB	1.27822e-09	0.171898	0.562	0.398	2.55234e-05
PHB2	1.25501e-09	0.197194	0.596	0.437	2.506e-05
PHF14	0.000126802	-0.198385	0.695	0.704	1
PHGDH	1.20423e-61	0.687417	0.722	0.338	2.4046e-57
PHLDA2	4.20897e-07	0.195091	0.432	0.312	0.00840447
PHLDA3	1.3269e-13	0.223726	0.442	0.27	2.64956e-09
PHLDB1	1.92064e-12	0.19464	0.508	0.32	3.83513e-08
PHPT1	4.68587e-19	0.323802	0.969	0.969	9.35674e-15
PHTF1	1.21536e-08	0.150239	0.438	0.293	0.000242683
PIGT	7.10501e-10	0.171609	0.497	0.336	1.41873e-05
PIK3R5	9.94994e-10	-0.265293	0.152	0.267	1.9868e-05
PITPNC1	1.13269e-05	-0.19196	0.527	0.6	0.226175
PITX2	2.22073e-08	0.199018	0.409	0.274	0.000443435
PKIA	8.79353e-15	-0.379082	0.283	0.432	1.75589e-10
PKNOX2	1.38845e-14	0.338681	0.837	0.773	2.77246e-10
PKP4	5.12913e-07	0.160192	0.607	0.464	0.0102418
PLA2R1	3.17735e-08	0.191243	0.276	0.17	0.000634452
PLAC8	1.81989e-06	-0.249476	0.187	0.279	0.0363396
PLAC9	5.59322e-12	0.436933	0.933	0.918	1.11685e-07
PLCB1	0.00150044	0.233339	0.809	0.799	1
PLCB4	0.00477488	0.159137	0.732	0.719	1
PLCE1	2.07109e-09	0.22381	0.432	0.293	4.13555e-05
PLCL1	7.8496e-05	0.159323	0.455	0.351	1
PLD1	2.64697e-09	0.175156	0.336	0.206	5.28548e-05
PLEKHA1	1.76958e-08	0.179165	0.551	0.398	0.00035335
PLEKHG1	4.22637e-12	0.259251	0.42	0.261	8.43922e-08
PLEKHG3	7.8361e-10	0.156879	0.223	0.115	1.56471e-05
PLK2	1.31795e-11	0.286303	0.54	0.375	2.63167e-07
PLOD1	7.22015e-06	0.155474	0.844	0.821	0.144172
PLOD2	0.00267233	0.163196	0.796	0.78	1
PLOD3	1.30569e-14	0.234029	0.43	0.252	2.60719e-10
PLP2	2.54501e-08	0.152926	0.487	0.336	0.000508188
PLPPR1	1.693e-31	-0.61358	0.215	0.469	3.38059e-27
PLS3	1.09257e-06	0.261631	0.856	0.852	0.0218165
PLTP	1.65929e-12	0.224318	0.416	0.252	3.31328e-08
PLXDC2	1.13129e-05	-0.200711	0.961	0.963	0.225895
PLXNA2	3.65277e-17	0.35659	0.552	0.353	7.29384e-13
PLXNA4	9.59558e-24	-0.613657	0.329	0.533	1.91605e-19
PLXNB2	1.87316e-09	0.156308	0.473	0.317	3.74033e-05
PLXNC1	0.000166883	-0.158013	0.213	0.288	1
PLXND1	2.05572e-09	0.16305	0.268	0.152	4.10487e-05
PMEPA1	0.00112781	0.16795	0.859	0.863	1
PMP22	8.36432e-13	0.195103	0.418	0.249	1.67019e-08
PNPLA3	9.74848e-08	0.154303	0.251	0.15	0.00194658
POLD2	1.55209e-11	0.180872	0.391	0.236	3.09921e-07
POLR3D	9.46009e-14	0.21673	0.379	0.216	1.88899e-09
POMP	5.06416e-06	-0.169572	0.936	0.96	0.101121
PON2	2.19578e-08	0.16665	0.593	0.438	0.000438453
POSTN	4.806e-05	0.284372	0.213	0.137	0.959662
PPDPF	2.41638e-23	0.353309	0.987	0.98	4.82503e-19
PPFIA1	6.07016e-11	0.18279	0.686	0.492	1.21209e-06
PPFIA2	2.35494e-10	-0.28721	0.223	0.351	4.70235e-06
PPFIBP1	2.59204e-06	0.228349	0.756	0.69	0.0517579
PPIG	0.000106341	-0.183194	0.674	0.697	1
PPM1E	1.35248e-05	-0.166726	0.204	0.294	0.270064
PPM1H	1.01846e-10	0.25521	0.444	0.285	2.03367e-06
PPP1R14A	1.21387e-06	0.253525	0.734	0.672	0.0242386
PPP1R14B	4.39204e-17	0.299052	0.929	0.883	8.77003e-13
PPP1R16B	0.000582523	-0.156855	0.151	0.213	1
PPP1R1C	3.05434e-10	-0.232107	0.123	0.237	6.09891e-06
PPP2R2B	7.10678e-15	-0.349837	0.208	0.374	1.41908e-10
PPP3CC	2.23935e-10	0.171759	0.543	0.365	4.47153e-06
PRADC1	3.52687e-08	0.150983	0.329	0.209	0.000704245
PRAG1	8.15268e-11	0.246139	0.534	0.377	1.62793e-06
PRDX5	2.35309e-06	0.171557	0.971	0.965	0.0469866
PRICKLE1	0.0114323	0.21212	0.858	0.892	1
PRKAR1A	0.000414115	-0.185685	0.699	0.729	1
PRKAR2B	1.46241e-07	-0.27582	0.257	0.355	0.00292015
PRKCA	4.13222e-09	-0.268183	0.676	0.784	8.25122e-05
PRKCB	3.27563e-07	-0.218976	0.172	0.27	0.00654078
PRKCSH	2.42227e-14	0.238862	0.665	0.467	4.83679e-10
PRKN	5.47797e-08	0.190115	0.513	0.371	0.00109384
PROS1	1.7347e-08	0.197119	0.331	0.213	0.000346385
PRPH	1.72182e-12	-0.387715	0.428	0.526	3.43812e-08
PRR16	1.32777e-08	0.22	0.264	0.157	0.000265128
PRR5L	1.46789e-10	0.193541	0.358	0.217	2.93108e-06
PRSS35	1.57539e-18	0.547837	0.611	0.44	3.14575e-14
PSAP	8.65102e-08	-0.256196	0.933	0.952	0.00172744
PSAT1	1.37027e-26	0.436307	0.669	0.415	2.73616e-22
PSENEN	4.33913e-10	0.15662	0.481	0.311	8.66438e-06
PSMG3	3.09794e-08	0.156345	0.335	0.214	0.000618596
PTBP2	0.000155606	-0.185477	0.682	0.711	1
PTCHD4	7.89311e-12	0.322311	0.545	0.376	1.5761e-07
PTGFRN	7.08119e-09	0.206286	0.64	0.477	0.000141397
PTK7	9.90674e-06	0.192771	0.556	0.43	0.197818
PTMA	2.42079e-13	-0.196861	1	1	4.83383e-09
PTPDC1	8.10479e-13	0.205817	0.37	0.21	1.61837e-08
PTPN11	2.83342e-07	0.179956	0.612	0.468	0.00565778
PTPN13	2.96737e-09	0.187445	0.35	0.218	5.92525e-05
PTPRC	8.53547e-14	-0.361908	0.195	0.353	1.70436e-09
PTPRD	1.68688e-38	-0.808394	0.688	0.871	3.36836e-34
PTPRG	2.33223e-10	-0.260359	0.912	0.954	4.65701e-06
PTPRJ	2.12472e-06	-0.238675	0.534	0.619	0.0424265
PTPRK	0.00061954	0.190258	0.732	0.679	1
PTPRM	1.92418e-08	0.293029	0.757	0.679	0.000384221
PTPRN2	8.83736e-11	-0.266314	0.158	0.282	1.76464e-06
PTPRS	6.63862e-18	-0.346686	0.704	0.828	1.3256e-13
PTPRT	3.38905e-08	0.392007	0.417	0.29	0.000676726
PURPL	5.28916e-13	0.322434	0.497	0.32	1.05614e-08
PUS7	1.5988e-13	0.183056	0.371	0.203	3.19249e-09
PWAR6	0.00288476	-0.179074	0.353	0.396	1
PXDN	8.58169e-17	0.323646	0.933	0.911	1.71359e-12
PXK	2.68955e-09	0.202306	0.49	0.347	5.3705e-05
PYCR1	3.01277e-11	0.170425	0.385	0.231	6.01591e-07
QPRT	2.13877e-08	0.17467	0.547	0.396	0.00042707
RAB11FIP1	1.84444e-08	0.164229	0.425	0.286	0.000368298
RAB12	9.24748e-12	-0.374139	0.52	0.615	1.84654e-07
RAB13	3.22171e-12	0.260044	0.66	0.491	6.43311e-08
RAB34	1.56217e-12	0.209155	0.53	0.347	3.11934e-08
RAB3B	0.000918579	-0.172042	0.282	0.337	1
RAB3C	1.1466e-13	-0.300487	0.132	0.275	2.28952e-09
RAB3IP	1.75827e-09	0.16102	0.322	0.195	3.51091e-05
RAB9A	3.40258e-12	0.207123	0.437	0.272	6.79426e-08
RABGAP1L	1.86605e-10	-0.252922	0.771	0.87	3.72612e-06
RACK1	7.95366e-33	0.345382	0.999	0.999	1.58819e-28
RAD51B	1.5528e-06	0.169559	0.547	0.407	0.0310064
RALYL	1.45488e-11	-0.385579	0.329	0.467	2.90511e-07
RAP1A	0.0130454	-0.169949	0.547	0.552	1
RARRES2	1.03065e-07	0.43356	0.848	0.889	0.002058
RASGEF1B	4.60855e-23	-0.565158	0.177	0.375	9.20236e-19
RASGRF2	3.23269e-06	0.24571	0.478	0.369	0.0645504
RB1	0.00884665	-0.161577	0.667	0.667	1
RBCK1	2.07593e-09	0.184634	0.437	0.292	4.14521e-05
RBFOX1	4.07026e-56	-0.937533	0.6	0.901	8.1275e-52
RBM20	2.54262e-14	0.293327	0.278	0.133	5.07711e-10
RBM47	1.46463e-18	-0.541962	0.245	0.43	2.92458e-14
RBMS2	1.78283e-10	0.198404	0.483	0.321	3.55996e-06
RBPJ	1.05687e-05	-0.202746	0.686	0.711	0.211036
RBPMS	1.90791e-12	0.211558	0.523	0.334	3.80972e-08
RC3H1	3.28401e-05	-0.192193	0.636	0.677	0.65575
RCN1	2.47014e-08	0.206253	0.805	0.76	0.000493238
RDX	9.77077e-07	-0.187388	0.87	0.934	0.0195103
REEP1	5.25567e-09	-0.243443	0.187	0.297	0.000104945
REEP3	1.12716e-07	0.192327	0.831	0.762	0.00225072
REL	0.00642387	-0.15757	0.206	0.247	1
RERE	0.00017623	-0.150078	0.947	0.963	1
RFK	1.28565e-06	0.164537	0.446	0.326	0.0256718
RGS10	6.10699e-08	-0.285173	0.43	0.51	0.00121944
RGS17	1.06951e-05	-0.171115	0.135	0.211	0.21356
RGS20	9.69057e-09	0.159605	0.245	0.137	0.000193501
RHOBTB3	9.4453e-11	0.210653	0.709	0.546	1.88604e-06
RHOC	2.19645e-14	0.247724	0.936	0.892	4.38588e-10
RHOD	9.50604e-10	0.167661	0.304	0.179	1.89817e-05
RHOJ	2.14877e-16	0.262104	0.413	0.224	4.29066e-12
RHOQ	1.297e-07	0.154956	0.621	0.458	0.00258984
RILPL1	1.66809e-11	0.195397	0.445	0.283	3.33084e-07
RIMS1	0.00040331	-0.192486	0.322	0.389	1
RIMS2	2.40506e-14	-0.439573	0.321	0.476	4.80243e-10
RLIM	1.49997e-09	0.152017	0.442	0.286	2.99514e-05
RNASE6	1.68507e-08	-0.239424	0.144	0.251	0.000336475
RNASEH2C	9.00588e-14	0.248088	0.695	0.501	1.79829e-09
RNF121	2.10311e-11	0.213459	0.597	0.415	4.19949e-07
RNF130	3.68238e-08	-0.266204	0.653	0.724	0.000735297
RNF187	1.07458e-09	0.170958	0.49	0.333	2.14572e-05
RNF216	1.82762e-07	0.174538	0.717	0.574	0.0036494
RNF217	2.24332e-10	0.187323	0.427	0.276	4.47945e-06
RNF41	7.14327e-11	0.164078	0.418	0.256	1.42637e-06
RNH1	9.22279e-14	0.236522	0.643	0.438	1.84161e-09
ROBO1	2.51167e-42	-0.834083	0.656	0.87	5.01531e-38
ROR1	1.59057e-22	0.518687	0.724	0.536	3.17606e-18
RPL10	3.69156e-19	0.196842	1	1	7.3713e-15
RPL12	2.69513e-19	0.199848	1	1	5.38163e-15
RPL13	8.33903e-53	0.336841	1	1	1.66514e-48
RPL13A	5.32612e-23	0.286593	1	1	1.06352e-18
RPL14	2.73793e-21	0.25047	1	1	5.46709e-17
RPL15	2.50554e-21	0.213569	1	1	5.00305e-17
RPL17	1.62954e-08	0.209825	0.884	0.841	0.000325387
RPL18	1.13787e-11	0.151405	1	1	2.2721e-07
RPL18A	1.08984e-22	0.239867	1	1	2.17619e-18
RPL19	1.4291e-18	0.196368	1	1	2.85362e-14
RPL23	4.74243e-08	0.185354	1	0.999	0.000946968
RPL26	6.83413e-08	0.169553	1	1	0.00136464
RPL27A	1.81026e-11	0.223008	0.993	0.992	3.61472e-07
RPL28	6.75371e-23	0.211903	1	1	1.34858e-18
RPL29	9.25468e-24	0.247728	1	1	1.84797e-19
RPL3	5.29153e-26	0.314682	1	1	1.05661e-21
RPL31	2.03218e-06	0.157144	0.965	0.971	0.0405785
RPL32	6.55765e-19	0.187905	1	1	1.30943e-14
RPL36A	6.64296e-12	0.208966	0.989	0.987	1.32647e-07
RPL37A	4.14429e-10	0.152505	1	1	8.27532e-06
RPL4	2.51357e-15	0.224745	0.992	0.988	5.01911e-11
RPL41	3.57401e-19	0.169087	1	1	7.13658e-15
RPL5	2.15511e-10	0.156036	1	1	4.30333e-06
RPL7	4.5236e-09	0.189644	0.996	0.997	9.03272e-05
RPL7A	2.27106e-17	0.195472	1	1	4.53485e-13
RPL8	4.0063e-16	0.196841	1	1	7.99978e-12
RPLP0	3.17869e-18	0.251818	1	0.999	6.34722e-14
RPLP1	3.70776e-23	0.193848	1	1	7.40365e-19
RPS10	1.79316e-22	0.239247	0.997	1	3.58059e-18
RPS14	1.14295e-20	0.210061	1	1	2.28224e-16
RPS15	2.49956e-20	0.209797	1	1	4.99111e-16
RPS16	2.51063e-13	0.184921	1	1	5.01322e-09
RPS17	5.41141e-06	0.160487	0.872	0.83	0.108055
RPS18	5.99289e-34	0.299794	1	1	1.19666e-29
RPS19	3.04193e-59	0.3789	1	1	6.07413e-55
RPS19BP1	1.67676e-07	0.150216	0.605	0.455	0.00334816
RPS2	4.51449e-32	0.341092	1	1	9.01454e-28
RPS27L	4.31011e-09	0.189973	0.997	0.998	8.60643e-05
RPS29	5.50424e-38	-0.356661	0.997	1	1.09909e-33
RPS3	4.93472e-14	0.195542	1	1	9.85365e-10
RPS4X	2.0686e-15	0.188916	1	1	4.13059e-11
RPS4Y1	5.87962e-10	-0.305855	0.218	0.336	1.17404e-05
RPS5	4.184e-28	0.286318	1	1	8.35462e-24
RPS6	2.58114e-19	0.244778	1	1	5.15402e-15
RPS6KA3	9.34857e-06	-0.251734	0.457	0.511	0.186672
RPS8	2.02263e-35	0.351221	1	1	4.03879e-31
RPS9	4.5222e-21	0.261862	0.997	0.999	9.02994e-17
RPSA	1.16698e-10	0.187424	1	0.998	2.33023e-06
RRAS2	9.8884e-09	0.195422	0.533	0.375	0.000197452
RRBP1	1.14036e-11	0.277055	0.943	0.946	2.27707e-07
RTN1	4.06256e-58	-0.813211	0.515	0.792	8.11212e-54
RTN3	6.05112e-09	-0.261808	0.715	0.775	0.000120829
RUFY1	8.00523e-11	0.203266	0.439	0.291	1.59848e-06
RUFY3	1.8578e-08	-0.282823	0.509	0.579	0.000370965
RUNX1T1	1.31262e-19	-0.510106	0.598	0.729	2.62104e-15
RUNX2	7.61665e-05	0.175144	0.483	0.38	1
RUNX3	7.81366e-07	-0.247104	0.176	0.268	0.0156023
RUSC2	4.61341e-05	0.18056	0.418	0.325	0.921206
RWDD1	2.20908e-07	0.161735	0.863	0.837	0.0044111
RWDD4	1.20824e-10	0.155604	0.343	0.201	2.41262e-06
S100A16	4.51085e-09	0.179909	0.396	0.26	9.00727e-05
S100A2	2.02601e-06	0.29504	0.367	0.259	0.0404554
S100A4	6.41593e-09	-0.342272	0.488	0.584	0.000128113
S100A6	2.76737e-06	0.880714	0.693	0.744	0.0552588
S100A9	1.44063e-19	-0.519856	0.117	0.291	2.87665e-15
S100B	3.19361e-10	-0.259549	0.145	0.268	6.37701e-06
S100PBP	5.46726e-07	0.15107	0.417	0.299	0.010917
SAC3D1	2.45179e-11	0.173307	0.257	0.132	4.89574e-07
SAMD1	1.0731e-05	-0.19547	0.234	0.314	0.214276
SAMD4A	3.00346e-07	0.262223	0.66	0.567	0.0059973
SAMHD1	4.16843e-09	-0.286985	0.269	0.389	8.32352e-05
SAMSN1	1.35405e-08	-0.238078	0.137	0.242	0.000270377
SARS	6.34133e-08	0.187368	0.833	0.75	0.00126624
SASH1	0.00105925	0.327274	0.805	0.833	1
SAT2	2.55021e-10	0.180411	0.561	0.388	5.09226e-06
SBDS	2.08746e-08	0.156091	0.587	0.425	0.000416824
SC5D	4.04596e-13	0.190658	0.357	0.197	8.07897e-09
SCAMP3	1.85056e-10	0.183029	0.437	0.284	3.6952e-06
SCAMP5	0.000101382	-0.159738	0.17	0.239	1
SCAPER	0.00606985	-0.16345	0.434	0.47	1
SCARB1	2.54542e-09	0.230387	0.46	0.321	5.08268e-05
SCD	1.72047e-05	0.305534	0.816	0.805	0.343544
SCG2	1.16826e-07	0.427306	0.312	0.209	0.00233278
SCG3	5.9703e-17	-0.374549	0.195	0.366	1.19215e-12
SCN2A	3.11076e-11	-0.24745	0.145	0.272	6.21157e-07
SCN3A	6.12125e-15	-0.360991	0.18	0.334	1.22229e-10
SCN3B	1.94626e-05	-0.20685	0.185	0.261	0.38863
SCN9A	9.13685e-12	-0.293635	0.248	0.389	1.82445e-07
SCYL1	4.62239e-11	0.188606	0.442	0.284	9.22999e-07
SDC2	1.46312e-27	0.481558	0.907	0.849	2.92156e-23
SDF2L1	1.07457e-05	0.255409	0.442	0.34	0.21457
SEC13	1.82152e-12	0.226127	0.583	0.399	3.63722e-08
SEC24D	5.53894e-06	0.17517	0.838	0.796	0.110601
SEC31A	4.06128e-07	0.167304	0.968	0.958	0.00810956
SECISBP2	4.31805e-09	0.165877	0.434	0.291	8.62228e-05
SEL1L	4.99785e-10	0.201595	0.577	0.41	9.9797e-06
SELENOP	6.7297e-07	0.222787	0.251	0.154	0.0134379
SEMA3C	1.5823e-05	0.297079	0.724	0.682	0.315953
SEMA5A	8.6034e-07	0.195004	0.232	0.142	0.0171793
SEMA6D	9.80605e-41	-0.821725	0.388	0.67	1.95807e-36
SERGEF	7.15971e-08	0.17069	0.411	0.283	0.00142965
SERINC2	1.27081e-07	0.165776	0.375	0.254	0.00253755
SERPINB6	4.80759e-11	0.190878	0.483	0.315	9.5998e-07
SERPINE1	3.78333e-06	0.608721	0.685	0.714	0.0755455
SERPINE2	2.48844e-07	-0.318659	0.714	0.837	0.00496893
SERPINF1	0.012735	0.199672	0.261	0.21	1
SERPINH1	2.50041e-05	0.173251	0.877	0.86	0.499283
SERTAD4-AS1	2.90933e-08	0.17172	0.513	0.359	0.000580935
SESN2	3.9013e-16	0.246606	0.286	0.133	7.79011e-12
SESN3	0.00203862	0.170689	0.837	0.855	1
SETBP1	0.0114398	0.181398	0.727	0.696	1
SETD7	8.45065e-08	0.154278	0.35	0.231	0.00168743
SETX	1.08294e-08	0.16543	0.654	0.487	0.000216242
SEZ6L2	6.35441e-07	-0.208484	0.717	0.785	0.0126885
SF3B2	1.92148e-08	0.159465	0.66	0.486	0.000383681
SFMBT2	3.01097e-11	-0.353526	0.255	0.396	6.0123e-07
SFRP1	3.35164e-15	0.388499	0.608	0.42	6.69256e-11
SGCZ	2.94081e-25	-0.631697	0.091	0.295	5.87222e-21
SGK1	7.83856e-05	-0.218038	0.23	0.297	1
SGMS2	1.16754e-09	0.214613	0.374	0.245	2.33135e-05
SH3BGRL	2.25009e-06	-0.219081	0.692	0.719	0.0449298
SH3RF3	1.24937e-10	0.280948	0.491	0.34	2.49475e-06
SHISA6	5.62003e-25	-0.61063	0.229	0.446	1.12221e-20
SHISA9	0.000184818	0.235386	0.855	0.894	1
SHMT2	1.46964e-23	0.322575	0.448	0.227	2.93458e-19
SHROOM3	1.40191e-23	0.479499	0.771	0.612	2.79933e-19
SKAP2	0.00697279	-0.157452	0.258	0.303	1
SLC12A2	2.88099e-07	0.182477	0.446	0.318	0.00575275
SLC16A1	1.80333e-07	0.165382	0.536	0.401	0.00360089
SLC16A2	2.8554e-07	0.206261	0.529	0.404	0.00570166
SLC1A4	1.44437e-11	0.208518	0.459	0.291	2.88413e-07
SLC1A5	1.11342e-24	0.308949	0.406	0.184	2.22327e-20
SLC22A23	2.55161e-07	0.159134	0.374	0.253	0.00509505
SLC23A2	0.00678539	-0.21367	0.384	0.407	1
SLC25A1	4.95031e-07	0.164476	0.725	0.602	0.00988478
SLC25A11	5.30637e-09	0.15229	0.377	0.241	0.000105958
SLC25A13	3.80172e-09	0.166527	0.605	0.427	7.59127e-05
SLC25A33	2.00854e-08	0.150328	0.332	0.209	0.000401065
SLC25A39	2.05323e-10	0.19871	0.603	0.43	4.0999e-06
SLC25A6	2.23074e-22	0.3475	0.953	0.899	4.45433e-18
SLC26A2	2.12976e-12	0.234527	0.509	0.337	4.25271e-08
SLC29A1	6.46299e-20	0.318661	0.536	0.313	1.29053e-15
SLC2A1	2.615e-15	0.278157	0.351	0.185	5.22163e-11
SLC35B2	3.76235e-09	0.154932	0.347	0.216	7.51266e-05
SLC35E1	9.4377e-10	0.157163	0.423	0.271	1.88452e-05
SLC35F1	1.66548e-16	-0.420787	0.167	0.33	3.32562e-12
SLC36A4	7.60235e-10	0.178402	0.484	0.322	1.51804e-05
SLC38A1	2.10222e-12	0.283861	0.869	0.83	4.19772e-08
SLC38A2	3.1398e-09	0.218102	0.725	0.59	6.26956e-05
SLC39A14	1.1627e-10	0.195737	0.358	0.22	2.32167e-06
SLC39A7	2.34525e-14	0.238579	0.593	0.396	4.68299e-10
SLC3A2	4.31784e-36	0.513135	0.646	0.36	8.62187e-32
SLC44A5	4.53482e-07	-0.188286	0.537	0.66	0.00905513
SLC4A2	3.82158e-10	0.188162	0.382	0.242	7.63093e-06
SLC52A2	8.27883e-14	0.21143	0.312	0.162	1.65312e-09
SLC5A3	3.9265e-13	0.203442	0.416	0.244	7.84044e-09
SLC7A1	4.0665e-13	0.23573	0.41	0.249	8.11999e-09
SLC7A11	1.44337e-31	0.271255	0.211	0.037	2.88211e-27
SLC7A5	2.7339e-14	0.276766	0.411	0.244	5.45905e-10
SLC8A1	2.29851e-07	-0.217961	0.806	0.907	0.00458967
SLC9A1	3.04108e-09	0.157739	0.3	0.178	6.07244e-05
SLC9A3R1	2.78565e-23	0.355482	0.555	0.315	5.56238e-19
SLFN5	4.53633e-10	0.202109	0.342	0.211	9.05814e-06
SLIT3	1.29883e-21	0.540157	0.501	0.291	2.5935e-17
SMAD3	6.93722e-09	0.177086	0.494	0.345	0.000138522
SMAP2	0.00074148	-0.18897	0.287	0.343	1
SMARCA1	3.47074e-07	0.152622	0.762	0.625	0.00693037
SMARCB1	5.99245e-17	0.269408	0.543	0.336	1.19657e-12
SMG6	0.069902	0.163084	0.837	0.854	1
SMIM10L1	4.21952e-13	0.205386	0.488	0.306	8.42553e-09
SMIM4	4.10106e-06	-0.243097	0.519	0.565	0.08189
SMPD1	2.99267e-10	0.172467	0.423	0.27	5.97576e-06
SNAP25	1.49655e-11	-0.306963	0.208	0.338	2.98831e-07
SNAP91	3.3289e-08	-0.27396	0.211	0.314	0.000664715
SNCG	9.41777e-16	-0.375911	0.276	0.439	1.88054e-11
SNF8	3.87907e-11	0.196464	0.69	0.51	7.74573e-07
SNHG18	7.37317e-08	0.182411	0.502	0.365	0.00147227
SNHG25	1.75379e-06	-0.270289	0.593	0.61	0.0350197
SNHG7	7.57254e-11	0.208247	0.464	0.307	1.51208e-06
SNHG9	3.98128e-11	-0.345995	0.58	0.663	7.94983e-07
SNTB1	4.33407e-13	0.324156	0.384	0.228	8.65426e-09
SNTB2	6.16559e-11	0.213667	0.444	0.289	1.23114e-06
SNTG1	1.17432e-14	-0.345884	0.166	0.322	2.34489e-10
SNX25	1.77854e-13	0.223517	0.466	0.281	3.55139e-09
SON	1.61775e-07	-0.219493	0.837	0.888	0.00323032
SORBS3	5.7115e-12	0.223256	0.457	0.294	1.14047e-07
SOX11	1.19155e-29	-0.628029	0.497	0.694	2.37928e-25
SOX4	2.97285e-12	-0.255928	0.98	0.992	5.93619e-08
SOX6	1.65079e-13	0.363211	0.453	0.282	3.2963e-09
SPACA6	4.59324e-12	0.20284	0.377	0.223	9.17178e-08
SPARC	3.84855e-28	0.372761	1	0.999	7.68478e-24
SPARCL1	6.29528e-07	0.341354	0.36	0.254	0.0125704
SPART	1.0527e-13	0.246484	0.605	0.408	2.10203e-09
SPATA6	3.97327e-07	0.161904	0.339	0.23	0.00793382
SPATS2L	1.17353e-08	0.246046	0.96	0.969	0.000234331
SPI1	4.78692e-06	-0.208741	0.158	0.241	0.0955853
SPIDR	3.93404e-05	0.165793	0.709	0.619	0.78555
SPINT2	2.78154e-06	0.226011	0.59	0.484	0.0555417
SPIRE1	4.54229e-09	0.205084	0.573	0.425	9.07005e-05
SPNS1	3.23559e-10	0.183151	0.406	0.262	6.46083e-06
SPOCK3	1.6397e-11	-0.3091	0.162	0.291	3.27415e-07
SPON2	1.34009e-08	0.420049	0.315	0.202	0.00026759
SPP1	1.43139e-50	-1.51013	0.073	0.382	2.8582e-46
SPRED1	5.35637e-05	-0.21645	0.55	0.592	1
SPRY1	1.52701e-05	0.194521	0.608	0.49	0.304913
SPSB1	4.00731e-18	0.38439	0.725	0.555	8.0018e-14
SPTSSA	4.86116e-13	0.203566	0.476	0.295	9.70677e-09
SQLE	5.74716e-07	0.227566	0.781	0.694	0.0114759
SRGN	7.24961e-17	-0.511621	0.24	0.411	1.4476e-12
SRM	4.66634e-08	0.189847	0.828	0.757	0.000931775
SRPX	3.72085e-11	0.232985	0.311	0.178	7.42979e-07
SRRM1	1.30897e-08	-0.21992	0.812	0.877	0.000261375
SRRM3	2.013e-05	-0.15732	0.148	0.226	0.401956
SRRM4	1.46514e-11	-0.274149	0.211	0.353	2.92559e-07
SRSF6	6.09148e-19	-0.391478	0.699	0.798	1.21635e-14
SSBP4	2.15921e-09	0.177445	0.495	0.338	4.31151e-05
SSC5D	3.90686e-10	0.195631	0.353	0.216	7.80121e-06
SSH2	4.41706e-07	-0.194118	0.739	0.817	0.00881998
SSR4	2.70507e-06	0.156833	0.992	0.989	0.0540148
SSTR2	2.51487e-06	0.180201	0.339	0.233	0.0502169
ST3GAL2	3.46215e-09	0.183168	0.534	0.374	6.91321e-05
ST3GAL5	9.49843e-05	0.171304	0.494	0.399	1
ST5	1.94443e-06	0.265078	0.792	0.78	0.0388265
ST6GALNAC5	6.33802e-08	-0.199115	0.132	0.233	0.00126557
STARD10	1.43436e-10	0.178248	0.371	0.227	2.86413e-06
STARD13	1.31104e-07	0.235137	0.657	0.545	0.00261789
STARD4	2.79971e-11	0.194413	0.425	0.267	5.59046e-07
STC2	2.47703e-37	0.636697	0.591	0.308	4.94613e-33
STK17B	0.00136322	-0.217389	0.343	0.392	1
STK38	5.42591e-08	0.150224	0.506	0.356	0.00108345
STMN1	2.78542e-67	-0.835064	0.914	0.987	5.56194e-63
STMN2	7.64925e-113	-1.23101	0.798	0.982	1.5274e-108
STMN4	2.36419e-14	-0.318916	0.153	0.301	4.72081e-10
STMP1	9.74401e-10	-0.255179	0.861	0.888	1.94568e-05
STRBP	0.0103289	-0.179325	0.432	0.452	1
STUB1	4.62843e-08	0.192171	0.739	0.621	0.000924205
SUCO	2.61644e-07	0.164855	0.547	0.404	0.00522452
SUGCT	1.22387e-08	0.202677	0.413	0.274	0.000244383
SUPT4H1	3.01939e-08	0.152169	0.563	0.411	0.000602912
SURF1	4.24349e-07	0.154127	0.388	0.273	0.00847339
SVEP1	7.60372e-17	0.308519	0.431	0.242	1.51831e-12
SVIL	1.58917e-06	0.395439	0.858	0.879	0.0317326
SVIP	0.00110371	-0.150528	0.255	0.314	1
SWI5	1.83705e-11	0.205838	0.565	0.385	3.66823e-07
SYK	1.06537e-06	-0.206432	0.148	0.238	0.0212732
SYN3	2.03962e-05	-0.200019	0.233	0.317	0.407271
SYNJ2	3.02624e-07	0.166483	0.273	0.173	0.00604279
SYNPO	3.75825e-10	0.204871	0.589	0.41	7.50448e-06
SYPL1	1.48106e-09	0.158478	0.524	0.363	2.95739e-05
SYT1	2.70003e-27	-0.43522	0.544	0.779	5.39141e-23
SYT4	4.29412e-06	-0.242563	0.151	0.23	0.085745
TAF10	1.46874e-08	0.194454	0.7	0.554	0.000293278
TAGLN	0.0351591	0.34103	0.88	0.937	1
TAGLN3	5.46692e-08	-0.210154	0.153	0.255	0.00109163
TANC1	5.65906e-10	0.25219	0.734	0.624	1.13e-05
TANC2	1.21572e-08	-0.27468	0.646	0.714	0.000242755
TAOK3	4.49097e-08	-0.328368	0.463	0.543	0.000896757
TARS	1.15505e-05	0.171218	0.833	0.777	0.230639
TAX1BP3	2.11233e-13	0.242469	0.593	0.41	4.21791e-09
TBC1D16	4.76499e-08	0.156969	0.473	0.327	0.000951474
TBC1D17	5.78426e-11	0.153644	0.219	0.105	1.155e-06
TBC1D2B	1.92544e-11	0.213952	0.297	0.165	3.84471e-07
TBL1X	2.96144e-08	0.197614	0.407	0.277	0.00059134
TBXAS1	3.71338e-07	-0.243733	0.225	0.326	0.00741489
TC2N	1.57879e-05	0.158478	0.372	0.272	0.315253
TCEA1	8.67012e-06	0.166026	0.835	0.762	0.173125
TCEA2	4.12183e-08	0.165035	0.529	0.381	0.000823048
TCF7L1	3.04732e-22	0.352468	0.442	0.229	6.08489e-18
TEAD1	1.63989e-17	0.375758	0.838	0.769	3.27453e-13
TEAD2	1.36041e-10	0.162843	0.335	0.195	2.71647e-06
TEN1	4.83733e-11	0.166752	0.24	0.12	9.65918e-07
TENM2	5.14718e-11	-0.324696	0.399	0.549	1.02779e-06
TENM3	1.90704e-05	0.262086	0.887	0.924	0.380798
TERF2IP	0.000825056	-0.157906	0.635	0.656	1
TEX41	0.00179166	0.180564	0.623	0.582	1
TFPI	8.95163e-09	0.199337	0.222	0.121	0.000178746
TFPI2	1.78856e-16	0.246438	0.223	0.084	3.5714e-12
TGFB1I1	8.41988e-12	0.198961	0.333	0.187	1.68128e-07
TGFB2	1.6511e-09	0.209672	0.364	0.227	3.29692e-05
TGFB3	2.98694e-11	0.210396	0.421	0.261	5.96431e-07
THBS4	6.7132e-06	0.36162	0.296	0.205	0.134049
THSD4	6.68885e-05	0.203721	0.391	0.3	1
THSD7A	2.00711e-09	-0.327121	0.364	0.475	4.00779e-05
THSD7B	9.71114e-11	-0.268779	0.191	0.323	1.93912e-06
THY1	3.79926e-07	0.297246	0.798	0.793	0.00758637
TIAM1	0.0017105	-0.161819	0.325	0.38	1
TIMP3	0.448087	0.36715	0.77	0.839	1
TIPARP	3.67991e-08	0.187921	0.437	0.299	0.000734805
TLN2	2.46622e-10	0.259721	0.586	0.434	4.92455e-06
TM7SF2	1.04174e-08	0.185201	0.397	0.266	0.000208014
TMA7	1.13716e-08	-0.187927	0.992	0.994	0.000227068
TMED3	3.8285e-07	0.202357	0.808	0.745	0.00764474
TMED4	1.81855e-10	0.210604	0.596	0.431	3.63128e-06
TMED9	2.08971e-06	0.150963	0.918	0.923	0.0417274
TMEFF2	2.18219e-18	-0.45028	0.353	0.545	4.35739e-14
TMEM106C	1.0666e-10	0.154698	0.29	0.159	2.1298e-06
TMEM120B	1.36486e-09	0.180825	0.395	0.255	2.72535e-05
TMEM132B	5.07502e-12	-0.316222	0.144	0.274	1.01338e-07
TMEM135	3.67263e-07	0.164696	0.566	0.423	0.0073335
TMEM141	3.46441e-15	0.24352	0.378	0.21	6.91774e-11
TMEM147	3.53687e-08	0.180889	0.688	0.544	0.000706243
TMEM178A	5.35237e-10	0.20131	0.381	0.24	1.06876e-05
TMEM178B	3.37732e-06	-0.2416	0.336	0.42	0.0674383
TMEM179B	1.12765e-12	0.218576	0.583	0.399	2.2517e-08
TMEM205	1.16948e-07	0.160062	0.421	0.293	0.00233522
TMEM219	1.0051e-09	0.162043	0.633	0.451	2.00699e-05
TMEM263	1.02686e-06	0.172842	0.794	0.713	0.0205044
TMEM267	4.79435e-17	0.284433	0.484	0.289	9.57337e-13
TMEM30A	2.54613e-06	0.153231	0.715	0.581	0.0508412
TMEM41B	5.30817e-10	0.161081	0.54	0.366	1.05994e-05
TMEM50B	3.42271e-11	0.224655	0.474	0.317	6.83446e-07
TMEM92	8.88727e-09	0.193531	0.259	0.151	0.000177461
TMEM98	1.73817e-11	0.214995	0.548	0.376	3.47078e-07
TMSB15A	1.30646e-24	-0.469193	0.174	0.385	2.60873e-20
TMTC1	1.33842e-15	0.418195	0.438	0.256	2.67255e-11
TNC	0.000173022	0.252024	0.491	0.397	1
TNFRSF10B	1.426e-07	0.196446	0.519	0.387	0.00284744
TNFRSF12A	1.2426e-10	0.285634	0.821	0.757	2.48122e-06
TNFRSF21	7.56577e-06	0.156124	0.442	0.328	0.151073
TNRC6B	3.61034e-07	-0.215471	0.884	0.922	0.00720913
TNRC6C	4.77061e-06	-0.255609	0.332	0.406	0.0952595
TNS1	8.06505e-07	0.156707	0.319	0.216	0.0161043
TNS3	1.23107e-06	0.255671	0.756	0.691	0.024582
TOM1L2	1.06861e-08	0.160156	0.541	0.38	0.00021338
TPD52L1	8.26647e-22	0.317596	0.372	0.17	1.65065e-17
TPM1	2.97963e-11	0.299318	0.997	0.999	5.94973e-07
TPM3	1.89368e-05	-0.183214	0.879	0.919	0.37813
TPM4	2.62673e-07	0.239841	0.933	0.939	0.00524506
TPT1	1.48399e-23	0.245368	1	1	2.96323e-19
TRA2A	2.13398e-07	-0.196804	0.728	0.803	0.00426113
TRAF3IP2-AS1	2.88573e-06	0.160739	0.49	0.37	0.0576222
TRAM2	4.47749e-12	0.222372	0.442	0.277	8.94064e-08
TRIM2	9.11537e-07	-0.212397	0.611	0.687	0.0182016
TRIM36	9.83708e-06	-0.156717	0.162	0.244	0.196427
TRIM56	1.19596e-08	0.154911	0.324	0.201	0.000238809
TRPM7	2.25653e-07	0.164429	0.556	0.409	0.00450583
TSPAN5	4.49944e-07	0.235987	0.707	0.627	0.00898448
TSPAN9	1.77103e-15	0.302185	0.579	0.381	3.53639e-11
TSR3	6.79423e-11	0.19293	0.425	0.267	1.35667e-06
TTLL5	6.96131e-08	0.152899	0.49	0.349	0.00139003
TUBA1A	3.56347e-63	-0.651436	0.987	1	7.11554e-59
TUBA1B	7.33429e-21	-0.378642	0.803	0.91	1.46451e-16
TUBB	3.42059e-13	-0.247807	0.978	0.993	6.83024e-09
TUBB2A	6.80621e-32	-0.541565	0.555	0.746	1.35906e-27
TUBB2B	7.50371e-41	-0.69511	0.437	0.68	1.49834e-36
TUBB4A	5.34326e-12	-0.22788	0.099	0.22	1.06694e-07
TUBB6	7.87099e-10	0.193132	0.6	0.435	1.57168e-05
TUFM	3.31658e-09	0.167175	0.575	0.41	6.62255e-05
TULP3	1.65581e-12	0.196676	0.427	0.259	3.30632e-08
TUSC2	3.84419e-09	0.176277	0.41	0.275	7.67609e-05
TWF1	1.14199e-10	0.174734	0.402	0.249	2.28032e-06
TXN	6.05141e-07	-0.22675	0.886	0.918	0.0120834
TYROBP	6.84763e-28	-0.626783	0.347	0.598	1.36733e-23
UBE2D4	1.39174e-10	0.153116	0.276	0.149	2.77903e-06
UBE2H	4.29083e-07	0.201514	0.961	0.967	0.00856794
UBE2J2	2.39621e-10	0.1595	0.396	0.246	4.78476e-06
UBE2M	2.50345e-09	0.173285	0.622	0.448	4.9989e-05
UBE2Q1	3.17607e-10	0.171757	0.466	0.308	6.34197e-06
UBTD1	3.95648e-10	0.199726	0.487	0.327	7.90031e-06
UBXN1	5.75345e-15	0.237152	0.637	0.421	1.14885e-10
UCHL1	8.4955e-12	-0.26176	0.93	0.983	1.69638e-07
UNC5B	1.40421e-07	0.177767	0.236	0.14	0.00280392
UNC5C	5.71273e-10	-0.373015	0.342	0.46	1.14072e-05
UNC5D	0.00119839	-0.227985	0.233	0.293	1
UNC79	0.00045585	-0.197003	0.305	0.362	1
UPP1	1.58313e-15	0.207933	0.278	0.126	3.16119e-11
UQCC2	8.80567e-11	0.249137	0.755	0.6	1.75832e-06
UQCC3	1.78921e-08	0.17283	0.469	0.327	0.000357269
UQCRB	9.50872e-05	-0.161326	0.84	0.887	1
USE1	3.72748e-11	0.168643	0.335	0.191	7.44303e-07
USP46	2.06474e-15	0.242392	0.568	0.353	4.12287e-11
UST	3.87798e-12	0.272755	0.859	0.816	7.74354e-08
UTP14C	3.25557e-09	0.150255	0.333	0.202	6.50072e-05
UTY	1.75916e-11	-0.244299	0.105	0.223	3.51269e-07
UXT	3.94008e-08	0.18314	0.697	0.554	0.000786754
VAMP2	2.47633e-07	-0.259375	0.637	0.696	0.00494473
VAMP3	3.37189e-13	0.202121	0.463	0.285	6.73298e-09
VAMP5	4.7592e-12	0.20219	0.435	0.266	9.50317e-08
VCAN	1.42277e-15	0.432012	0.99	0.99	2.84099e-11
VEGFB	4.77434e-19	0.28197	0.537	0.313	9.5334e-15
VGLL4	4.78969e-18	0.345823	0.704	0.522	9.56404e-14
VIM	4.29991e-18	0.327631	0.999	1	8.58607e-14
VKORC1	9.70711e-06	0.181134	0.923	0.933	0.193832
VLDLR	1.74522e-08	0.154911	0.331	0.207	0.000348486
VLDLR-AS1	2.55348e-14	0.26366	0.331	0.177	5.09878e-10
VMP1	1.17171e-10	0.23186	0.958	0.956	2.33967e-06
VPS25	1.3713e-13	0.194492	0.423	0.246	2.73822e-09
WARS	1.55558e-14	0.214845	0.389	0.216	3.10619e-10
WBP1L	7.01297e-10	0.172827	0.466	0.308	1.40035e-05
WDFY3	0.000331817	-0.160616	0.717	0.768	1
WDR13	5.22434e-10	0.16033	0.308	0.179	1.0432e-05
WDR34	2.59616e-15	0.208251	0.272	0.124	5.18402e-11
WIPI1	1.81352e-09	0.16543	0.54	0.376	3.62124e-05
WLS	1.00236e-06	0.200007	0.898	0.893	0.0200151
WNK1	1.15368e-10	0.289982	0.958	0.929	2.30367e-06
WNT5B	4.99312e-07	0.266623	0.923	0.947	0.00997026
WTAP	2.59577e-06	-0.223065	0.657	0.705	0.0518323
WWTR1	2.74865e-16	0.403557	0.937	0.931	5.4885e-12
XBP1	9.85376e-19	0.319071	0.622	0.402	1.9676e-14
XKR4	1.08192e-05	-0.238918	0.456	0.518	0.216038
XPOT	6.4403e-15	0.232731	0.48	0.286	1.286e-10
XPR1	1.2508e-12	-0.377749	0.428	0.536	2.4976e-08
YAP1	3.74144e-09	0.196358	0.674	0.524	7.47091e-05
YARS	8.6155e-15	0.245851	0.527	0.331	1.72034e-10
YBX3	2.93208e-11	0.247308	0.868	0.821	5.85477e-07
YIF1A	1.06003e-06	0.178504	0.816	0.755	0.0211667
YIPF2	6.66097e-11	0.187994	0.403	0.254	1.33006e-06
YIPF6	4.10107e-08	0.162069	0.417	0.288	0.000818902
YPEL2	8.07003e-08	0.235994	0.658	0.542	0.00161142
YWHAB	9.76612e-08	-0.188483	0.946	0.971	0.0019501
YWHAE	6.4779e-28	-0.362355	0.996	1	1.29351e-23
YWHAG	4.07711e-12	-0.31904	0.802	0.882	8.14117e-08
YWHAH	4.20617e-12	-0.318488	0.805	0.864	8.39888e-08
YWHAQ	5.71915e-09	-0.223449	0.848	0.9	0.0001142
ZC2HC1A	0.0263919	-0.178237	0.42	0.431	1
ZCCHC24	5.46303e-16	0.278655	0.552	0.351	1.09086e-11
ZDHHC4	1.36595e-09	0.169342	0.364	0.229	2.72754e-05
ZEB1	0.00548092	0.162682	0.821	0.841	1
ZEB2	0.000287812	-0.235519	0.509	0.555	1
ZFHX3	1.77664e-08	-0.268584	0.741	0.808	0.00035476
ZFHX4	4.13446e-10	0.197434	0.344	0.21	8.25569e-06
ZFP36	2.9382e-05	-0.173119	0.211	0.293	0.586699
ZHX2	8.39e-09	0.18924	0.582	0.416	0.000167531
ZMAT3	5.703e-05	0.164421	0.745	0.693	1
ZMPSTE24	2.56485e-09	0.178069	0.559	0.398	5.1215e-05
ZNF106	2.9326e-05	0.169584	0.785	0.734	0.585582
ZNF358	5.50327e-15	0.247893	0.529	0.337	1.09889e-10
ZNF423	5.55734e-08	0.177177	0.404	0.276	0.00110969
ZNF521	2.74348e-07	0.196915	0.63	0.504	0.00547819
ZNF536	4.62346e-11	-0.299261	0.194	0.325	9.23213e-07
ZNF580	8.65825e-13	0.217874	0.582	0.389	1.72888e-08
ZNF586	1.52535e-09	0.154326	0.379	0.238	3.04583e-05
ZNF593	4.89971e-08	0.1507	0.421	0.289	0.000978373
ZNF697	7.47455e-09	0.197733	0.388	0.261	0.000149252
ZNF704	1.67777e-07	0.235587	0.618	0.473	0.00335018
ZNF721	1.13872e-10	0.187052	0.596	0.407	2.27379e-06
ZNF804A	9.33688e-11	-0.274327	0.233	0.365	1.86439e-06

## Sheet: Sheet5
Downregulated in microglia co-cultured with fAD iNs
Category	Term	Count	%	PValue	Genes	List Total	Pop Hits	Pop Total	Fold Enrichment	Bonferroni	Benjamini	FDR
GOTERM_BP_DIRECT	GO:0050808~synapse organization	7	9.58904	2.670891206844413E-7	1501, 1499, 26960, 4684, 6623, 7846, 5789	72	74	19734	25.9268	2.4408969419098536E-4	2.4411945630557934E-4	2.411814759780505E-4
GOTERM_BP_DIRECT	GO:0021987~cerebral cortex development	6	8.21918	8.996208549407571E-6	7531, 26047, 7280, 7846, 347733, 4747	72	78	19734	21.083333333333332	0.00818886	0.00311173	0.00307428
GOTERM_BP_DIRECT	GO:0007155~cell adhesion	11	15.068493150684931	1.537750330558214E-5	1501, 6696, 1499, 4045, 5101, 100133941, 4684, 26047, 4685, 5789, 481	72	517	19734	5.831560283687944	0.013956833659835577	0.00311173	0.00307428
GOTERM_BP_DIRECT	GO:0000226~microtubule cytoskeleton organization	7	9.58904	1.6632688430588956E-5	4131, 203068, 4133, 7280, 7846, 347733, 4747	72	150	19734	12.790555555555555	0.015087430476106611	0.00311173	0.00307428
GOTERM_BP_DIRECT	GO:0007399~nervous system development	10	13.698630136986301	1.7022595558544823E-5	54886, 1400, 1641, 4045, 10718, 6664, 6659, 3084, 55859, 54715	72	414	19734	6.62037	0.015438372174716664	0.00311173	0.00307428
GOTERM_BP_DIRECT	GO:0021762~substantia nigra development	5	6.8493150684931505	2.655717282903543E-5	7345, 7531, 9118, 10409, 805	72	48	19734	28.55034722222222	0.023981344281454486	0.00404554	0.00399685
GOTERM_BP_DIRECT	GO:0001764~neuron migration	6	8.21918	6.670774612083063E-5	4131, 1499, 1641, 7531, 7846, 347733	72	118	19734	13.936440677966102	0.0591513	0.00871013	0.0086053
GOTERM_BP_DIRECT	GO:0031175~neuron projection development	6	8.21918	8.442287067043465E-5	9378, 3925, 4131, 4133, 26047, 11075	72	124	19734	13.262096774193548	0.0742636	0.00964531	0.00952923
GOTERM_BP_DIRECT	GO:0007409~axonogenesis	5	6.8493150684931505	4.475411503037155E-4	3925, 288, 4131, 1496, 4747	72	99	19734	13.842592592592593	0.3357815367073642	0.045450290153066224	0.044903295413806124
Upregulated in microglia co-cultured with fAD iNs
Category	Term	Count	%	PValue	Genes	List Total	Pop Hits	Pop Total	Fold Enrichment	Bonferroni	Benjamini	FDR
GOTERM_BP_DIRECT	GO:0002181~cytoplasmic translation	77	5.0162866449511405	5.575272089349174E-67	6230, 6152, 6155, 6232, 6154, 6231, 6157, 6234, 9349, 6156, 6233, 6159, 6158, 2197, 6191, 23521, 6193, 6194, 6227, 6229, 6228, 11224, 6164, 6122, 6165, 6168, 6201, 6124, 6167, 6203, 6202, 6125, 25873, 6160, 6161, 3921, 4736, 6175, 6130, 6210, 9045, 6133, 6176, 6132, 6135, 6134, 6137, 6136, 6171, 6170, 6173, 6205, 6128, 6204, 6207, 6206, 6129, 6209, 10399, 6208, 6142, 6141, 6144, 6188, 6187, 6143,…	1468	97	19734	10.671072221129807	2.946531299221038E-63	2.946531299221038E-63	2.860672109045061E-63
GOTERM_BP_DIRECT	GO:0006412~translation	84	5.472312703583062	5.443921574536637E-41	6230, 6152, 6155, 6232, 6154, 6231, 6157, 6234, 9349, 6156, 6233, 6159, 6158, 2197, 6191, 23521, 6193, 6192, 6194, 6227, 6229, 6228, 11224, 6164, 6166, 6122, 6165, 6168, 6201, 6124, 6167, 22849, 6203, 6202, 6125, 25873, 6160, 6161, 3921, 4736, 6175, 6130, 6210, 9045, 6133, 6176, 6132, 6135, 6134, 6137, 6136, 6171, 6170, 6173, 51065, 51187, 6205, 6128, 6204, 4666, 6207, 6206, 6129, 1915, 6209, 620…	1468	202	19734	5.590066636091402	2.8771125521426127E-37	1.4385562760713063E-37	1.3966380799473742E-37
GOTERM_BP_DIRECT	GO:0030036~actin cytoskeleton organization	51	3.322475570032573	1.9678827424020584E-12	5341, 10092, 7402, 26037, 391, 91010, 121512, 54434, 832, 221692, 4763, 5216, 10611, 11151, 23499, 1072, 65979, 9749, 283431, 7408, 90627, 5901, 8476, 92521, 25, 9404, 9844, 5048, 253260, 8394, 6093, 2885, 1794, 221472, 51225, 4983, 29085, 84062, 5879, 4627, 10163, 5058, 11252, 4289, 27032, 387, 301, 7305, 1729, 85464, 87	1468	226	19734	3.033547539244291	1.0400194594417655E-8	3.466753431198293E-9	3.365735450421654E-9
GOTERM_BP_DIRECT	GO:0045944~positive regulation of transcription by RNA polymerase II	162	10.553745928338762	3.054577256531945E-12	6197, 4690, 4691, 6595, 9188, 11060, 10097, 6599, 10096, 7324, 2033, 7040, 472, 3516, 2547, 79811, 8648, 84441, 4205, 10499, 2309, 10135, 4208, 3091, 8028, 8546, 22926, 9236, 8543, 83737, 7690, 9592, 6917, 2313, 23451, 51379, 4851, 6239, 408, 25, 6256, 9645, 6774, 4904, 1997, 657, 659, 5315, 9516, 79718, 2969, 4869, 6925, 5295, 4087, 8204, 7994, 5452, 8202, 2186, 23433, 3394, 3428, 6938, 55870, 5…	1468	1256	19734	1.7338616602162482	1.6143331560414254E-8	4.035860200192832E-9	3.918258975816352E-9
GOTERM_BP_DIRECT	GO:0000122~negative regulation of transcription by RNA polymerase II	131	8.534201954397394	1.3803851913306658E-11	4690, 6595, 11060, 7323, 9349, 7322, 5663, 2033, 7040, 10657, 3516, 4848, 27086, 55689, 7832, 79813, 6622, 4205, 1739, 10499, 639, 2309, 55729, 4208, 64324, 8543, 22882, 7690, 23613, 84678, 4851, 79648, 6239, 4194, 6498, 6256, 6134, 8554, 6774, 26137, 4193, 4904, 896, 55869, 79718, 121536, 54815, 8204, 9139, 22980, 2186, 3394, 3428, 1523, 84458, 7227, 5325, 51317, 6934, 948, 6672, 8452, 6310, 647…	1468	963	19734	1.828664680367041	7.295332848933356E-8	1.4590671472365137E-8	1.4165512833435293E-8
GOTERM_BP_DIRECT	GO:0007165~signal transduction	157	10.22801302931596	2.941003645383585E-11	23603, 6197, 4690, 7046, 5144, 65125, 5025, 3123, 81609, 23048, 79890, 3482, 9462, 472, 55288, 2787, 55843, 2665, 79811, 10010, 3631, 5898, 3633, 3635, 10135, 79817, 54518, 3091, 93663, 6002, 8821, 22926, 4067, 26207, 1192, 3094, 10788, 4739, 8935, 9901, 408, 409, 51816, 6251, 25, 64333, 9404, 29, 9765, 6774, 8394, 6093, 126308, 23380, 283349, 1235, 117289, 896, 57522, 4983, 8428, 51306, 8829, 88…	1468	1240	19734	1.702029313527292	1.5543199627376936E-7	2.590534044308708E-8	2.5150482840771956E-8
GOTERM_BP_DIRECT	GO:0006468~protein phosphorylation	66	4.299674267100977	1.2399770145741963E-10	7046, 6793, 7048, 65125, 5585, 5586, 1385, 9263, 9262, 5062, 472, 3716, 1612, 673, 157, 6788, 5578, 8569, 6789, 1859, 5591, 4140, 140609, 5594, 22848, 4067, 9874, 8621, 23012, 3055, 57551, 23097, 1024, 7525, 10461, 4214, 4217, 8476, 25, 6850, 23387, 2011, 28996, 6093, 57600, 57448, 657, 8428, 6446, 659, 51347, 51701, 817, 23515, 9535, 5058, 2185, 23235, 23678, 5293, 1326, 2932, 864, 6733, 79705, …	1468	376	19734	2.3596367905385818	6.553276350462767E-7	9.361826460035182E-8	9.089031516828859E-8
GOTERM_BP_DIRECT	GO:0019886~antigen processing and presentation of exogenous peptide antigen via MHC class II	16	1.0423452768729642	1.0499953943163457E-9	5641, 3123, 3122, 3109, 2207, 3108, 3119, 3117, 972, 3127, 1785, 3115, 1520, 567, 3113, 1509	1468	31	19734	6.938208666608069	5.549210421507134E-6	6.936532073702359E-7	6.734407960296462E-7
GOTERM_BP_DIRECT	GO:0008360~regulation of cell shape	33	2.1498371335504887	5.453000930115262E-9	8994, 7940, 391, 56990, 91010, 1436, 399, 121512, 55660, 55843, 114793, 221472, 10154, 1739, 10672, 5879, 4627, 93663, 11151, 4289, 3055, 2185, 23433, 23136, 57194, 23191, 10507, 51177, 301, 30011, 4478, 1729, 3689	1468	138	19734	3.214577656675749	2.8818694778220966E-5	3.2021233239621284E-6	3.108816419157934E-6
GOTERM_BP_DIRECT	GO:0019882~antigen processing and presentation	18	1.1726384364820848	8.768355596436619E-9	3123, 3122, 3109, 3108, 3119, 3107, 1512, 3106, 3117, 972, 3127, 3115, 1520, 51762, 3113, 10890, 10981, 57705	1468	45	19734	5.377111716621254	4.633968581768677E-5	4.634075932716753E-6	4.499043256531629E-6
GOTERM_BP_DIRECT	GO:0043066~negative regulation of apoptotic process	75	4.88599	1.6180752158691217E-8	6197, 7046, 5663, 1385, 30061, 4170, 92140, 6194, 5062, 231, 1612, 673, 596, 597, 3313, 27166, 558, 6622, 5611, 10892, 50515, 5272, 5591, 7178, 3055, 23411, 83737, 1072, 3329, 57118, 10507, 2950, 57630, 7009, 192286, 4194, 4671, 6134, 8554, 5763, 7423, 253260, 7184, 4193, 1436, 57448, 1512, 972, 23064, 2124, 10519, 2729, 5757, 4869, 3071, 7076, 5295, 25816, 6189, 8887, 9577, 2185, 56005, 10327, 2…	1468	507	19734	1.9885768182770907	8.551161964975851E-5	7.208253528138518E-6	6.9982117034775275E-6
GOTERM_BP_DIRECT	GO:0016310~phosphorylation	88	5.732899022801303	1.6366895428129084E-8	6197, 7046, 7048, 65125, 7204, 5586, 9262, 5062, 3716, 1612, 673, 157, 79811, 26750, 6788, 558, 5578, 9815, 8569, 6789, 4920, 1859, 5591, 4261, 4140, 140609, 5594, 4067, 9874, 8621, 3055, 57551, 23533, 259230, 27010, 57118, 10746, 23097, 1024, 30011, 7525, 10461, 5305, 4217, 8476, 25, 5286, 6850, 8994, 6774, 23387, 2011, 28996, 8394, 6093, 132, 1432, 23262, 55500, 657, 8428, 6446, 659, 5315, 5134…	1468	633	19734	1.8688223975618887	8.649530193360899E-5	7.208253528138518E-6	6.9982117034775275E-6
GOTERM_BP_DIRECT	GO:0006915~apoptotic process	83	5.407166123778501	3.2260090112495645E-8	7046, 7048, 7323, 7322, 5663, 5586, 29108, 2033, 30061, 9263, 114548, 9262, 5062, 1612, 596, 27166, 677, 79811, 54476, 3553, 6788, 10011, 2908, 10134, 6789, 4205, 10015, 3635, 4208, 50515, 3956, 3092, 5594, 5552, 1075, 23136, 83737, 259230, 2597, 30011, 5467, 7009, 3689, 8795, 55819, 4671, 9844, 293, 23786, 3064, 4193, 57448, 1512, 283349, 1432, 124446, 10519, 5478, 51741, 6446, 5359, 11124, 1039…	1468	593	19734	1.8815357187165433	1.70480045843302E-4	1.3114967403426115E-5	1.2732809412862704E-5
GOTERM_BP_DIRECT	GO:0043065~positive regulation of apoptotic process	53	3.452768729641694	8.92970840221745E-8	7046, 5663, 29108, 7040, 3482, 9263, 4170, 9262, 6194, 472, 1612, 596, 597, 3399, 6788, 4763, 8648, 6622, 637, 6789, 10059, 2309, 3635, 10533, 3956, 5591, 22926, 2683, 23411, 1191, 3329, 57118, 1785, 23097, 4775, 5743, 1509, 4217, 8795, 25, 3064, 10999, 10550, 11124, 10399, 55749, 25816, 3394, 581, 8439, 55119, 8878, 1848	1468	322	19734	2.212631374075516	4.7182376647303403E-4	3.313382644124401E-5	3.2168337458850144E-5
GOTERM_BP_DIRECT	GO:0042274~ribosomal small subunit biogenesis	22	1.4332247557003257	9.404113464875311E-8	6230, 6210, 6232, 6223, 6201, 6234, 6189, 6203, 6202, 6191, 6193, 91582, 6194, 6205, 6229, 6207, 6217, 6228, 6206, 6209, 6208, 4869	1468	76	19734	3.8913308475548543	4.968839323044039E-4	3.313382644124401E-5	3.2168337458850144E-5
GOTERM_BP_DIRECT	GO:0051056~regulation of small GTPase mediated signal transduction	28	1.8241042345276872	1.1216262472001666E-7	64333, 4650, 7204, 29, 23365, 26037, 393, 394, 81704, 57580, 23380, 121512, 55843, 117289, 1794, 221472, 10672, 51306, 93663, 7074, 57514, 23094, 23075, 55119, 9901, 11214, 90627, 7409	1468	118	19734	3.189812035283795	5.926038459534988E-4	3.70487169778305E-5	3.596915171490034E-5
GOTERM_BP_DIRECT	GO:0006413~translational initiation	18	1.1726384364820848	2.65473489295293E-7	8894, 6188, 8891, 8672, 8661, 10480, 6189, 8667, 8664, 8665, 123263, 27335, 6193, 1975, 51386, 10209, 1968, 3646	1468	55	19734	4.399455040871935	0.00140204	8.253102299562491E-5	8.012614550436166E-5
GOTERM_BP_DIRECT	GO:0007015~actin filament organization	32	2.0846905537459284	3.9694460743568727E-7	23603, 4690, 9844, 391, 84859, 55288, 596, 399, 3059, 23143, 51225, 4642, 51466, 4643, 4644, 55845, 1739, 5879, 55607, 9938, 3092, 7114, 11151, 4542, 7170, 23433, 7171, 387, 30011, 55114, 10487, 87	1468	156	19734	2.7574931880108995	0.00209565	1.1654734723875594E-4	1.1315126559736173E-4
GOTERM_BP_DIRECT	GO:0045893~positive regulation of DNA-templated transcription	91	5.928338762214984	4.765907894476215E-7	7046, 6595, 5585, 5663, 6599, 4773, 2353, 3123, 1385, 2033, 391, 7040, 23522, 92140, 473, 2547, 4928, 51322, 3553, 10011, 8648, 9935, 284058, 6867, 54799, 4205, 1859, 2309, 55729, 4208, 4261, 55809, 3091, 65056, 4780, 5991, 64324, 9830, 8301, 8148, 7533, 2313, 54765, 1785, 80314, 1387, 51379, 5467, 4851, 60, 6239, 4217, 7528, 23506, 6256, 8554, 6774, 23269, 3184, 1316, 1998, 1997, 972, 2521, 4149…	1468	713	19734	1.7156983387536258	0.00251561	1.266649529366049E-4	1.2297405364573695E-4
GOTERM_BP_DIRECT	GO:0002503~peptide antigen assembly with MHC class II protein complex	10	0.6514657980456027	4.793375702425919E-7	3109, 3108, 3119, 3117, 3127, 3115, 567, 3113, 3123, 3122	1468	16	19734	8.401737057220709	0.00253009	1.266649529366049E-4	1.2297405364573695E-4
GOTERM_BP_DIRECT	GO:0018105~peptidyl-serine phosphorylation	31	2.019543973941368	1.4426672955095526E-6	6197, 7046, 65125, 5585, 5586, 253260, 2011, 28996, 6093, 5062, 472, 127933, 1432, 5578, 6446, 8569, 6789, 1859, 817, 5591, 23515, 4140, 140609, 5594, 9874, 23012, 23678, 2932, 57118, 545, 6733	1468	157	19734	2.6543067390964787	0.00759551	3.5163090724924293E-4	3.413847086274106E-4
GOTERM_BP_DIRECT	GO:0006338~chromatin remodeling	52	3.3876221498371337	1.5620551325570143E-6	6595, 9188, 5585, 6599, 22992, 472, 23081, 473, 55689, 80205, 51322, 55209, 8648, 5578, 1859, 5591, 25836, 64324, 221037, 1105, 29994, 84678, 1387, 23451, 196528, 7404, 7403, 3720, 60, 7528, 23506, 9044, 3183, 54815, 4869, 8289, 8202, 5058, 55193, 2186, 23476, 2140, 57492, 5927, 55870, 57459, 51111, 80853, 545, 11177, 58508, 5925	1468	343	19734	2.0379723707310875	0.00822149	3.5163090724924293E-4	3.413847086274106E-4
GOTERM_BP_DIRECT	GO:0000165~MAPK cascade	27	1.758957654723127	1.5965035414447845E-6	4155, 9043, 673, 23064, 25780, 677, 151742, 4763, 5777, 7538, 51347, 4205, 51701, 4208, 8826, 2185, 1326, 55870, 10746, 57630, 4214, 5788, 11214, 1848, 4217, 5604, 948	1468	126	19734	2.880595562475672	0.00840203	3.5163090724924293E-4	3.413847086274106E-4
GOTERM_BP_DIRECT	GO:0032956~regulation of actin cytoskeleton organization	23	1.498371335504886	1.596810174830999E-6	93663, 25, 11151, 5058, 7226, 253260, 3055, 391, 2185, 23433, 57551, 7040, 6093, 4739, 10788, 1436, 387, 399, 55114, 55704, 5898, 54828, 5879	1468	96	19734	3.220665871934605	0.00840364	3.5163090724924293E-4	3.413847086274106E-4
GOTERM_BP_DIRECT	GO:0006909~phagocytosis	19	1.2377850162866448	3.015949568896954E-6	23603, 5031, 5175, 11151, 9844, 1130, 56990, 3394, 8394, 25912, 3949, 301, 1785, 79811, 558, 122618, 10461, 4689, 3689	1468	71	19734	3.597363472387458	0.015812958834043656	6.375717388648161E-4	6.189934895204109E-4
GOTERM_BP_DIRECT	GO:1902600~proton transmembrane transport	28	1.8241042345276872	3.442580264364675E-6	8992, 9167, 7388, 245972, 121260, 292, 4508, 4509, 533, 513, 515, 537, 517, 10632, 5250, 9377, 9114, 7351, 1351, 9296, 1327, 523, 29796, 10165, 4513, 506, 4514, 1329	1468	139	19734	2.707897986787682	0.018029555189299384	6.900276327510901E-4	6.699208672934425E-4
GOTERM_BP_DIRECT	GO:0031334~positive regulation of protein-containing complex assembly	16	1.0423452768729642	3.5252121256914728E-6	64581, 6188, 6850, 7040, 581, 1191, 23514, 57600, 2932, 3958, 387, 55845, 11124, 637, 10399, 11315	1468	52	19734	4.136239782016348	0.018458298768687986	6.900276327510901E-4	6.699208672934425E-4
GOTERM_BP_DIRECT	GO:0016477~cell migration	44	2.8664495114006514	4.824376711954748E-6	4690, 8476, 8452, 5286, 10092, 6850, 30817, 8994, 4773, 8394, 6050, 91010, 3936, 55660, 114793, 1794, 80005, 79811, 55704, 51225, 558, 5879, 8826, 23080, 3071, 11151, 3693, 5058, 3695, 1495, 2022, 7074, 5293, 5728, 4739, 387, 30011, 140885, 3685, 10461, 967, 8239, 3689, 7409	1468	281	19734	2.1049191773250455	0.0251746	9.045346606002898E-4	8.781773592318045E-4
GOTERM_BP_DIRECT	GO:0007229~integrin-mediated signaling pathway	24	1.5635179153094463	4.963387920039433E-6	3680, 8452, 25, 5341, 6850, 3693, 3695, 1495, 3055, 2185, 83605, 7094, 4739, 2533, 84106, 2530, 667, 3685, 3676, 3689, 8829, 55914, 7409, 4627	1468	110	19734	2.932970027247956	0.0258905	9.045346606002898E-4	8.781773592318045E-4
GOTERM_BP_DIRECT	GO:0002504~antigen processing and presentation of peptide or polysaccharide antigen via MHC class II	10	0.6514657980456027	5.352710343811663E-6	3109, 3108, 3119, 3106, 3117, 3127, 3115, 3113, 3123, 3122	1468	20	19734	6.721389645776567	0.027892758531858908	9.083438021258698E-4	8.818755059049834E-4
GOTERM_BP_DIRECT	GO:0030866~cortical actin cytoskeleton organization	12	0.7817589576547231	5.371843319403659E-6	3071, 3936, 5341, 2037, 114793, 23136, 23433, 1739, 91010, 7094, 6093, 11215	1468	30	19734	5.377111716621253	0.027991051411283108	9.083438021258698E-4	8.818755059049834E-4
GOTERM_BP_DIRECT	GO:0046718~symbiont entry into host cell	23	1.498371335504886	5.499905708236108E-6	8673, 11060, 6575, 6520, 6541, 3693, 3695, 3383, 83737, 3949, 5819, 950, 942, 975, 3685, 558, 4864, 5359, 1508, 7405, 3921, 11059, 8829	1468	103	19734	3.001785667045845	0.028648697519448096	9.083438021258698E-4	8.818755059049834E-4
GOTERM_BP_DIRECT	GO:0010628~positive regulation of gene expression	67	4.364820846905538	6.6643498563504144E-6	7046, 9349, 5663, 64115, 4773, 7040, 472, 3516, 673, 10658, 51366, 3399, 3553, 4205, 639, 4208, 8728, 3091, 4780, 6201, 6125, 1191, 1786, 55737, 5467, 4851, 7403, 409, 7528, 11315, 54407, 9444, 6135, 91752, 6774, 6093, 4193, 1512, 972, 1432, 657, 659, 71, 5359, 1958, 84062, 64581, 7431, 6188, 4087, 4000, 7994, 5530, 2022, 5293, 6938, 2932, 10725, 3949, 192669, 7305, 6733, 4478, 10961, 3987, 948, …	1468	509	19734	1.7694817535050293	0.034608158172986014	0.00106731	0.00103621
GOTERM_BP_DIRECT	GO:0000209~protein polyubiquitination	32	2.0846905537459284	7.304293305174497E-6	23328, 9520, 9320, 8452, 7323, 7322, 4012, 64750, 7324, 127544, 25820, 4193, 596, 55743, 51465, 51366, 55626, 54778, 3093, 8761, 149041, 26986, 57154, 9690, 64839, 10425, 54941, 867, 7328, 80351, 54926, 11059	1468	178	19734	2.4166794232005633	0.0378677	0.00113539	0.0011023
GOTERM_BP_DIRECT	GO:0007264~small GTPase-mediated signal transduction	22	1.4332247557003257	8.459107595226258E-6	93663, 9732, 29, 23179, 23433, 139818, 81704, 7074, 55288, 1600, 387, 57514, 399, 2665, 25780, 1794, 80005, 55704, 10287, 55619, 5879, 3988	1468	98	19734	3.0177667797364176	0.043722	0.00127733	0.00124011
GOTERM_BP_DIRECT	GO:0006123~mitochondrial electron transport, cytochrome c to oxygen	11	0.7166123778501629	8.793729935453481E-6	9377, 1327, 4519, 1337, 9167, 1351, 4512, 1350, 4513, 4514, 1329	1468	26	19734	5.687329700272479	0.045411639026451955	0.00127743	0.00124021
GOTERM_BP_DIRECT	GO:0001934~positive regulation of protein phosphorylation	35	2.2801302931596092	9.04929858198622E-6	25, 6693, 5663, 7423, 3123, 28996, 28232, 1436, 126308, 673, 972, 896, 10519, 3553, 5478, 6789, 79817, 84062, 10399, 5879, 718, 5175, 4067, 5058, 2022, 23411, 115825, 56005, 55233, 10507, 8878, 10961, 408, 5329, 409	1468	206	19734	2.283967355360969	0.0467001	0.00127743	0.00124021
GOTERM_BP_DIRECT	GO:0006974~DNA damage response	46	2.996742671009772	9.190011721915602E-6	9320, 25, 9766, 7520, 7325, 5663, 8554, 4773, 4170, 7184, 472, 254225, 596, 27086, 23064, 57103, 51366, 51322, 10519, 7832, 10010, 6446, 51347, 84266, 5591, 25836, 6188, 5594, 25939, 4067, 5058, 9874, 9577, 23476, 57551, 23411, 55294, 23514, 143, 83943, 1106, 10725, 545, 23198, 867, 7528	1468	307	19734	2.014227515998189	0.047408806281716176	0.00127743	0.00124021
GOTERM_BP_DIRECT	GO:0050852~T cell receptor signaling pathway	25	1.6286644951140066	9.426659391527341E-6	8891, 25, 5144, 65125, 5663, 3123, 23180, 10657, 3119, 673, 3937, 3115, 84106, 5777, 10892, 3635, 5594, 149041, 5795, 163486, 5293, 121665, 785, 2533, 5788	1468	122	19734	2.7546678876133472	0.0485995	0.00127743	0.00124021
GOTERM_BP_DIRECT	GO:0006511~ubiquitin-dependent protein catabolic process	38	2.4755700325732897	1.1256722073350001E-5	9320, 8452, 55819, 7323, 7322, 64750, 7324, 4850, 127544, 25820, 4193, 80762, 10956, 27185, 26133, 80204, 55743, 284996, 11342, 54778, 26091, 8925, 55749, 3093, 149041, 57154, 130507, 83737, 9690, 10425, 54941, 57674, 867, 7328, 8878, 408, 54926, 9709	1468	235	19734	2.173726013102209	0.057757	0.00148729	0.00144396
GOTERM_BP_DIRECT	GO:0050870~positive regulation of T cell activation	13	0.8469055374592834	1.1938688217951459E-5	3123, 3122, 29108, 3329, 3109, 3108, 3119, 3117, 3127, 3115, 567, 3113, 140885	1468	38	19734	4.598845547110283	0.061146983407114774	0.00152316	0.00147878
GOTERM_BP_DIRECT	GO:0001732~formation of cytoplasmic translation initiation complex	9	0.5863192182410424	1.2104587628140984E-5	8894, 8661, 10480, 51386, 8667, 8664, 8665, 27335, 3646	1468	17	19734	7.116765507292836	0.0619698	0.00152316	0.00147878
GOTERM_BP_DIRECT	GO:0030838~positive regulation of actin filament polymerization	15	0.9771986970684038	1.397599666352734E-5	3071, 9873, 4690, 342184, 253260, 29108, 3055, 2185, 10109, 2885, 51466, 5216, 1739, 7408, 51429	1468	51	19734	3.9537586151626862	0.0712017	0.00171775	0.00166769
GOTERM_BP_DIRECT	GO:2001237~negative regulation of extrinsic apoptotic signaling pathway	13	0.8469055374592834	1.60839095476718E-5	7046, 4000, 3064, 3958, 57448, 2950, 57630, 3685, 2729, 6934, 8829, 8837, 11315	1468	39	19734	4.4809264305177114	0.0814915	0.0019319	0.0018756
GOTERM_BP_DIRECT	GO:0031623~receptor internalization	15	0.9771986970684038	1.782628570407203E-5	6850, 8301, 11031, 1173, 83737, 2207, 157, 2885, 1785, 975, 6622, 5898, 3689, 948, 409	1468	52	19734	3.8777247956403267	0.0899109	0.0020936	0.00203259
GOTERM_BP_DIRECT	GO:0071404~cellular response to low-density lipoprotein particle stimulus	10	0.6514657980456027	2.1222657697350074E-5	2207, 3949, 6850, 975, 19, 6721, 4864, 7040, 3689, 948	1468	23	19734	5.844686648501362	0.10610140274616509	0.00240986	0.00233963
GOTERM_BP_DIRECT	GO:0045333~cellular respiration	13	0.8469055374592834	2.1431069168386763E-5	9377, 7388, 1351, 1350, 1327, 4519, 1337, 29796, 10165, 4512, 4513, 4514, 1329	1468	40	19734	4.368903269754769	0.10708547042472771	0.00240986	0.00233963
GOTERM_BP_DIRECT	GO:0006897~endocytosis	30	1.9543973941368076	2.986441793236939E-5	23307, 5286, 23048, 79890, 54497, 26130, 433, 4642, 4643, 4864, 7879, 10059, 51429, 57706, 9135, 3092, 50618, 9910, 8301, 10163, 4542, 163486, 23433, 3949, 1785, 30011, 11276, 10043, 3786, 3988	1468	173	19734	2.331117796223087	0.14601000918697338	0.00326075	0.00316573
GOTERM_BP_DIRECT	GO:0043123~positive regulation of canonical NF-kappaB signal transduction	36	2.3452768729641695	3.0232074369416497E-5	8795, 9188, 6275, 25, 6574, 3123, 29108, 7040, 3162, 92140, 57162, 80762, 51284, 972, 26057, 3553, 151742, 10892, 9516, 3956, 64581, 5495, 23476, 23118, 2280, 27032, 387, 10725, 80216, 84433, 2597, 11214, 5966, 3987, 948, 8837	1468	227	19734	2.131894513197854	0.14766780531455315	0.00326075	0.00316573
GOTERM_BP_DIRECT	GO:0048538~thymus development	14	0.9120521172638436	3.3019997984131936E-5	7046, 25, 5594, 8543, 5663, 8379, 472, 673, 596, 785, 9935, 3720, 5604, 171023	1468	48	19734	3.9208106267029974	0.1601345433101139	0.00349021	0.00338851
GOTERM_BP_DIRECT	GO:0051897~positive regulation of phosphatidylinositol 3-kinase/protein kinase B signal transduction	32	2.0846905537459284	3.429689831012678E-5	7046, 5025, 7423, 253260, 7040, 92140, 1436, 3059, 6788, 55704, 558, 55626, 5777, 4920, 3092, 5795, 2022, 2185, 23411, 23533, 56005, 653361, 10507, 118788, 114882, 5467, 10461, 867, 6934, 409, 3606, 11315	1468	192	19734	2.2404632152588553	0.1657834148825762	0.0035541	0.00345054
GOTERM_BP_DIRECT	GO:0007179~transforming growth factor beta receptor signaling pathway	21	1.3680781758957654	3.976517311365771E-5	7046, 4087, 6498, 7048, 3693, 9404, 6774, 2353, 2022, 28996, 23411, 7040, 2734, 57178, 2530, 657, 9958, 8239, 51701, 409, 50515	1468	100	19734	2.8229836512261577	0.1895479645488869	0.00404152	0.00392375
GOTERM_BP_DIRECT	GO:0016601~Rac protein signal transduction	10	0.6514657980456027	4.6301972468905766E-5	23191, 199, 9844, 10163, 80005, 4763, 55845, 391, 5879, 7074	1468	25	19734	5.377111716621253	0.2170696892740105	0.00454942	0.00441685
GOTERM_BP_DIRECT	GO:0000028~ribosomal small subunit assembly	8	0.5211726384364821	4.6729189507880104E-5	6232, 51065, 6234, 6223, 6193, 6209, 6208, 3921	1468	15	19734	7.169482288828338	0.21883551016818303	0.00454942	0.00441685
GOTERM_BP_DIRECT	GO:0043524~negative regulation of neuron apoptotic process	27	1.758957654723127	4.734491165845558E-5	4671, 5641, 5663, 7423, 28996, 596, 673, 558, 55626, 7832, 6622, 2729, 8829, 4208, 7351, 3091, 11151, 22849, 2185, 23411, 1051, 581, 1191, 80331, 2896, 84678, 11315	1468	151	19734	2.403675767363805	0.22137347869402868	0.00454942	0.00441685
GOTERM_BP_DIRECT	GO:0032755~positive regulation of interleukin-6 production	21	1.3680781758957654	6.17852798133919E-5	64581, 6850, 5452, 4155, 6774, 26137, 29108, 7040, 3570, 23765, 7096, 3329, 199, 1535, 51284, 972, 388325, 3553, 7305, 5724, 948	1468	103	19734	2.740760826433163	0.27858829969957966	0.00583099	0.00566108
GOTERM_BP_DIRECT	GO:0006954~inflammatory response	55	3.5830618892508146	6.36198037714586E-5	8452, 30817, 2353, 29108, 7040, 23765, 114548, 23646, 199, 1535, 51284, 3553, 558, 718, 719, 4780, 7133, 8546, 9830, 4069, 3055, 3098, 83737, 7096, 57118, 55331, 4775, 3689, 728, 3606, 11315, 4671, 6774, 1240, 1436, 84868, 81793, 144811, 5879, 64581, 9734, 1051, 9450, 140, 5293, 23118, 143, 3428, 55870, 301, 253782, 122618, 4799, 5966, 5724	1468	422	19734	1.752020997714271	0.2855493539818871	0.00589878	0.0057269
GOTERM_BP_DIRECT	GO:0001570~vasculogenesis	16	1.0423452768729642	6.517341165780403E-5	9444, 7048, 5795, 57493, 2022, 7040, 25976, 83605, 55294, 3726, 57178, 677, 3685, 8879, 4643, 8829	1468	65	19734	3.308991825613079	0.29139193520856055	0.00593865	0.0057656
GOTERM_BP_DIRECT	GO:0009791~post-embryonic development	17	1.1074918566775245	7.321837944707885E-5	23515, 7046, 4087, 25, 5663, 57493, 25976, 3482, 472, 27230, 596, 55870, 3708, 26058, 8879, 639, 50515	1468	73	19734	3.130510245978127	0.32089077468118654	0.00655863	0.00636752
GOTERM_BP_DIRECT	GO:0043149~stress fiber assembly	9	0.5863192182410424	7.739341493027312E-5	673, 387, 8452, 1785, 3693, 221692, 2185, 408, 9839	1468	21	19734	5.761191124951344	0.33571235739433947	0.00670523	0.00650985
GOTERM_BP_DIRECT	GO:0030316~osteoclast differentiation	13	0.8469055374592834	7.792275335465587E-5	5295, 1385, 2353, 126014, 7040, 3726, 1436, 27086, 1432, 7305, 4763, 9846, 2739	1468	45	19734	3.88347	0.33756828455149135	0.00670523	0.00650985
GOTERM_BP_DIRECT	GO:0045727~positive regulation of translation	18	1.1726384364820848	7.866120153809442E-5	5591, 6232, 8672, 6154, 22849, 8664, 6125, 6191, 2185, 3184, 27230, 51065, 23185, 1938, 5724, 253943, 3646, 4869	1468	81	19734	2.987284287011808	0.34014871933510626	0.00670523	0.00650985
GOTERM_BP_DIRECT	GO:2000060~positive regulation of ubiquitin-dependent protein catabolic process	10	0.6514657980456027	9.272009630026498E-5	5728, 27185, 4780, 57154, 10134, 2185, 9709, 55294, 1191, 7805	1468	27	19734	4.978807145019679	0.3874032733477405	0.00777819	0.00755154
GOTERM_BP_DIRECT	GO:0001701~in utero embryonic development	34	2.214983713355049	9.541503533348121E-5	84081, 8894, 7046, 7048, 4154, 9644, 64359, 83605, 4904, 657, 4643, 55845, 10672, 3633, 4627, 50515, 9871, 4087, 4245, 4124, 57493, 130507, 25912, 320, 81502, 51493, 23250, 57178, 2530, 689, 4851, 7403, 80790, 4538	1468	221	19734	2.068119891008174	0.39606730577844285	0.00787919	0.0076496
GOTERM_BP_DIRECT	GO:0035556~intracellular signal transduction	55	3.5830618892508146	1.1877616977528555E-4	6197, 7046, 5341, 65125, 4650, 5585, 5663, 5586, 9263, 3162, 9262, 5062, 57580, 10019, 3716, 1612, 6788, 5578, 5777, 8569, 6789, 3635, 4140, 5594, 9874, 23012, 3055, 10746, 9628, 7409, 6850, 29, 23387, 2011, 3937, 1432, 3059, 8428, 55824, 6446, 51701, 5879, 4087, 5058, 5576, 23235, 23678, 2932, 7305, 6733, 55119, 8878, 79705, 10564, 11215	1468	432	19734	1.7114649561005144	0.46621884174393813	0.0095607	0.00928211
GOTERM_BP_DIRECT	GO:0010468~regulation of gene expression	35	2.2801302931596092	1.1939567371855934E-4	4194, 7046, 6892, 7048, 4299, 5663, 253260, 3184, 4193, 23081, 199, 4904, 596, 27086, 27125, 677, 6546, 4763, 145508, 10059, 374655, 25836, 3091, 5094, 320, 54765, 2530, 140885, 7404, 5325, 9705, 7403, 3720, 5788, 29072	1468	233	19734	2.0193016103191406	0.4679638326988682	0.0095607	0.00928211
GOTERM_BP_DIRECT	GO:0032092~positive regulation of protein binding	13	0.8469055374592834	1.2322279371577126E-4	4140, 6135, 28996, 7074, 2280, 121665, 2932, 567, 6788, 8239, 6789, 5901, 6934	1468	47	19734	3.718215548727463	0.4786181516741458	0.00971989	0.00943666
GOTERM_BP_DIRECT	GO:0032743~positive regulation of interleukin-2 production	11	0.7166123778501629	1.6387842467839147E-4	64581, 6188, 25, 5144, 301, 84433, 3553, 942, 9308, 5788, 10892	1468	35	19734	4.2248734916309845	0.5794401375455212	0.012736727565077925	0.012365591132718038
GOTERM_BP_DIRECT	GO:0030218~erythrocyte differentiation	14	0.9120521172638436	1.8508119176112987E-4	5771, 6223, 4067, 28996, 292, 103, 3313, 23186, 3059, 51522, 10320, 6208, 55904, 8837	1468	56	19734	3.3606948228882834	0.6240295122092339	0.014176146354457554	0.013763066593135613
GOTERM_BP_DIRECT	GO:0050821~protein stabilization	35	2.2801302931596092	1.961878902490666E-4	4194, 6135, 9349, 1385, 2033, 972, 6788, 7756, 8725, 5479, 5216, 6789, 55729, 51701, 23515, 3092, 5295, 22848, 6201, 6125, 64747, 55294, 483, 1191, 3329, 5728, 2776, 1500, 2896, 54765, 2597, 7305, 8239, 902, 11315	1468	239	19734	1.9686078460433463	0.6454673097864033	0.014812185713804528	0.0143806
GOTERM_BP_DIRECT	GO:0032760~positive regulation of tumor necrosis factor production	21	1.3680781758957654	2.057680943940534E-4	64581, 5295, 6693, 6850, 5795, 5663, 6774, 26137, 29108, 3133, 7040, 1191, 7096, 1535, 84868, 1652, 7305, 5788, 5724, 10564, 948	1468	112	19734	2.5205211171662123	0.6629743635656178	0.0153167	0.014870367497688563
GOTERM_BP_DIRECT	GO:0010629~negative regulation of gene expression	42	2.736156351791531	2.309514120157441E-4	11060, 5641, 5663, 6774, 7423, 26137, 7040, 3184, 80762, 84868, 27086, 10658, 23186, 3399, 657, 6688, 639, 10399, 4208, 3091, 4087, 5176, 5530, 8301, 2022, 23411, 25976, 55294, 8140, 2932, 3949, 57713, 1786, 4851, 55737, 5966, 10961, 7528, 948, 7707, 11315, 5925	1468	310	19734	1.8212797749846181	0.7049820807714048	0.0169525	0.016458495764621984
GOTERM_BP_DIRECT	GO:0007010~cytoskeleton organization	25	1.6286644951140066	2.358784828321396E-4	9202, 9645, 8994, 7402, 3123, 253260, 91010, 393, 121512, 55660, 5819, 114793, 832, 221472, 11252, 1072, 4739, 23094, 30011, 667, 79109, 4478, 1729, 83442, 10487	1468	148	19734	2.270739745194786	0.7125668104854788	0.017077	0.016579349252215183
GOTERM_BP_DIRECT	GO:0045892~negative regulation of DNA-templated transcription	67	4.364820846905538	2.5222247719058953E-4	6672, 6595, 11060, 9425, 6310, 7520, 64750, 7764, 7040, 23522, 10657, 3516, 473, 2547, 27086, 3399, 2908, 79813, 54799, 55729, 4261, 55809, 5991, 22882, 23411, 57713, 80314, 5467, 4851, 51535, 4194, 8994, 29966, 9044, 4193, 1998, 23186, 1112, 55269, 7536, 6688, 2729, 54815, 1912, 55749, 9839, 7750, 4087, 9612, 9139, 7994, 9734, 9611, 2023, 1052, 3428, 80012, 57459, 51592, 51079, 5204, 10320, 3987…	1468	573	19734	1.5718433028517627	0.736358	0.0180135	0.0174886
GOTERM_BP_DIRECT	GO:0002244~hematopoietic progenitor cell differentiation	16	1.0423452768729642	2.604902214760113E-4	5341, 8546, 4067, 5663, 1052, 7040, 23215, 167153, 23094, 103, 122618, 5777, 1938, 5788, 54502, 3988	1468	73	19734	2.946362584450002	0.7476328125370015	0.018355877606676264	0.017821004351912185
GOTERM_BP_DIRECT	GO:0061158~3'-UTR-mediated mRNA destabilization	8	0.5211726384364821	2.8075824752763954E-4	149041, 22849, 9698, 677, 678, 7538, 3184, 23369	1468	19	19734	5.660117596443424	0.7732745971329378	0.019523780765573352	0.018954875895583135
GOTERM_BP_DIRECT	GO:0048870~cell motility	12	0.7817589576547231	2.8667491632872904E-4	5728, 7046, 9844, 667, 221692, 2022, 55845, 71, 60, 5604, 5879, 9592	1468	44	19734	3.6662125340599454	0.7802564603726674	0.0196763	0.019102973969905308
GOTERM_BP_DIRECT	GO:0051279~regulation of release of sequestered calcium ion into cytosol	7	0.4560260586319218	2.978734960144731E-4	1535, 11151, 4067, 5777, 1729, 2185, 84959	1468	14	19734	6.721389645776567	0.7928880764550924	0.020182838800467826	0.019594729590387966
GOTERM_BP_DIRECT	GO:0051402~neuron apoptotic process	17	1.1074918566775245	3.0737791311415407E-4	3091, 25, 11151, 5663, 28996, 7040, 472, 80331, 596, 2597, 558, 4763, 6622, 3786, 637, 4217, 5925	1468	82	19734	2.786917658004918	0.8030375127650773	0.0205632	0.019964000913781324
GOTERM_BP_DIRECT	GO:0031648~protein destabilization	13	0.8469055374592834	3.4424188898732225E-4	5591, 8452, 2033, 23411, 3064, 55294, 4193, 1512, 55743, 1387, 55737, 6622, 10169	1468	52	19734	3.3606948228882834	0.8379145474556744	0.022741479791224976	0.0220788
GOTERM_BP_DIRECT	GO:2000406~positive regulation of T cell migration	8	0.5211726384364821	4.043432968476997E-4	199, 387, 6693, 25, 11151, 29108, 3676, 81704	1468	20	19734	5.377111716621253	0.8820372605687118	0.0263381	0.025570640017292225
GOTERM_BP_DIRECT	GO:0050731~positive regulation of peptidyl-tyrosine phosphorylation	17	1.1074918566775245	4.086518186353464E-4	5175, 25, 6850, 5795, 7423, 253260, 7040, 3570, 5062, 10507, 972, 3059, 7525, 5788, 79705, 948, 8829	1468	84	19734	2.7205624756714673	0.8846940524173161	0.0263381	0.025570640017292225
GOTERM_BP_DIRECT	GO:0045766~positive regulation of angiogenesis	26	1.6938110749185669	4.2472614524302984E-4	23328, 7048, 65125, 6774, 7423, 28996, 3162, 92140, 1512, 3553, 5578, 8829, 718, 719, 3091, 4780, 6786, 2022, 2185, 23411, 5293, 56005, 2896, 3689, 728, 4814	1468	163	19734	2.144247003560623	0.8940888240904903	0.026421250052223694	0.0256514
GOTERM_BP_DIRECT	GO:0001782~B cell homeostasis	9	0.5863192182410424	4.24939688635575E-4	3071, 596, 149041, 5585, 4067, 55619, 4208, 581, 139818	1468	26	19734	4.6532697547683926	0.8942083363102793	0.026421250052223694	0.0256514
GOTERM_BP_DIRECT	GO:0015986~proton motive force-driven ATP synthesis	9	0.5863192182410424	4.24939688635575E-4	4508, 4509, 23041, 523, 513, 515, 517, 506, 10632	1468	26	19734	4.6532697547683926	0.8942083363102793	0.026421250052223694	0.0256514
GOTERM_BP_DIRECT	GO:0042102~positive regulation of T cell proliferation	14	0.9120521172638436	4.5416559776630637E-4	3071, 4690, 6693, 11151, 6541, 3109, 199, 84868, 301, 3115, 3553, 3113, 942, 5788	1468	61	19734	3.085228034126949	0.9093555355035421	0.0279101	0.027096787001615323
GOTERM_BP_DIRECT	GO:0007507~heart development	31	2.019543973941368	4.957033000135952E-4	7046, 7048, 65125, 9645, 9404, 2033, 7040, 83605, 472, 3516, 677, 3399, 4763, 55803, 4205, 4208, 10611, 5591, 9734, 5795, 57493, 22980, 162, 23118, 5728, 7404, 4851, 7403, 11214, 285590, 5604	1468	212	19734	1.965689424708241	0.9272292707218622	0.030112551041055757	0.029235099222640885
GOTERM_BP_DIRECT	GO:0032869~cellular response to insulin stimulus	18	1.1726384364820848	5.147148938931871E-4	5591, 9663, 5295, 7351, 9882, 9734, 11031, 23433, 94056, 23191, 55667, 677, 10890, 5315, 4644, 2729, 8837, 5925	1468	94	19734	2.5741492260420897	0.9341890167461797	0.030912138798016974	0.030011387733703897
GOTERM_BP_DIRECT	GO:0007163~establishment or maintenance of cell polarity	12	0.7817589576547231	5.297755500309398E-4	6693, 399, 10097, 10096, 1495, 60, 391, 23433, 1739, 10653, 10487, 5879	1468	47	19734	3.432198968056119	0.9392267584909182	0.0312377	0.0303275
GOTERM_BP_DIRECT	GO:0030833~regulation of actin filament polymerization	11	0.7166123778501629	5.378679197338317E-4	23191, 9873, 4690, 23406, 93663, 10092, 11151, 10094, 3059, 5216, 57580	1468	40	19734	3.6967643051771115	0.9417724524309087	0.0312377	0.0303275
GOTERM_BP_DIRECT	GO:0008625~extrinsic apoptotic signaling pathway via death domain receptors	11	0.7166123778501629	5.378679197338317E-4	8795, 1612, 5295, 596, 6498, 6788, 4763, 637, 6789, 581, 11337	1468	40	19734	3.6967643051771115	0.9417724524309087	0.0312377	0.0303275
GOTERM_BP_DIRECT	GO:0061028~establishment of endothelial barrier	8	0.5211726384364821	5.678182378238124E-4	2889, 26051, 5906, 5175, 5908, 5144, 4478, 3383	1468	21	19734	5.121058777734527	0.9503010611856617	0.0322835	0.0313428
GOTERM_BP_DIRECT	GO:0006886~intracellular protein transport	38	2.4755700325732897	5.680920692385932E-4	11260, 81609, 22872, 9482, 94120, 57589, 143187, 1314, 23062, 972, 29886, 3313, 152579, 1211, 54536, 10134, 55647, 51429, 4869, 9871, 8546, 9874, 5476, 6643, 11031, 7533, 1175, 1173, 162, 10228, 320, 11276, 8417, 55737, 10123, 10981, 10961, 7805	1468	283	19734	1.8050375020460039	0.9503729742361395	0.0322835	0.0313428
GOTERM_BP_DIRECT	GO:0070936~protein K48-linked ubiquitination	18	1.1726384364820848	5.842452447023537E-4	3093, 22978, 8452, 7323, 7322, 7325, 7324, 119504, 83737, 9690, 57162, 10425, 27246, 51366, 23077, 54476, 7328, 54926	1468	95	19734	2.547052918399541	0.9544360510024298	0.0328483	0.0318911
GOTERM_BP_DIRECT	GO:0006914~autophagy	25	1.6286644951140066	6.317902968564651E-4	8673, 25, 81846, 84938, 143187, 596, 411, 55626, 4864, 7879, 9779, 81671, 8925, 57705, 10533, 8887, 3394, 3428, 1785, 7009, 7405, 8878, 10287, 54828, 11315	1468	158	19734	2.1270220398027115	0.9645654143831515	0.0351475	0.034123326454426554
GOTERM_BP_DIRECT	GO:0042267~natural killer cell mediated cytotoxicity	10	0.6514657980456027	6.459804937232105E-4	5052, 5295, 57823, 2885, 127544, 5777, 55207, 1130, 3606, 7409	1468	34	19734	3.9537586151626862	0.9671272119819418	0.035195947518836784	0.034170370240142196
GOTERM_BP_DIRECT	GO:1990090~cellular response to nerve growth factor stimulus	10	0.6514657980456027	6.459804937232105E-4	2889, 23527, 673, 5906, 9101, 10094, 10519, 867, 2186, 2309	1468	34	19734	3.9537586151626862	0.9671272119819418	0.035195947518836784	0.034170370240142196
GOTERM_BP_DIRECT	GO:0030041~actin filament polymerization	11	0.7166123778501629	6.645373015735885E-4	55761, 199, 10109, 25, 1730, 8522, 9050, 1729, 1739, 5879, 57580	1468	41	19734	3.6065993221240116	0.9702000066917676	0.0354391	0.0344064
GOTERM_BP_DIRECT	GO:0001916~positive regulation of T cell mediated cytotoxicity	11	0.7166123778501629	6.645373015735885E-4	3119, 3107, 3106, 3115, 567, 8417, 3123, 3122, 3133, 5788, 913	1468	41	19734	3.6065993221240116	0.9702000066917676	0.0354391	0.0344064
GOTERM_BP_DIRECT	GO:0016567~protein ubiquitination	56	3.6482084690553744	6.705603191131538E-4	8452, 11060, 7323, 7322, 6233, 64750, 7324, 4850, 25820, 80204, 27246, 7316, 11342, 8925, 4780, 9830, 57154, 119504, 25831, 23411, 8065, 83737, 55294, 10425, 64839, 54765, 57630, 57674, 1024, 408, 409, 4194, 55819, 23304, 4193, 254225, 10238, 10956, 57448, 26133, 55743, 284996, 54778, 10399, 26091, 55827, 55749, 7311, 130507, 51592, 23077, 152006, 867, 8239, 4799, 11059	1468	474	19734	1.5881764563860243	0.971134	0.0354391	0.0344064
GOTERM_BP_DIRECT	GO:0042981~regulation of apoptotic process	32	2.0846905537459284	6.902379859378546E-4	8795, 25, 4671, 29108, 23786, 4170, 472, 1612, 57448, 80204, 10011, 6446, 5777, 10892, 54799, 3956, 3092, 7178, 6188, 25816, 23411, 581, 23239, 1191, 57018, 84433, 80314, 10541, 60, 1508, 8837, 87	1468	226	19734	1.9034023775650453	0.9739872193312193	0.0361179	0.035065456493535964
GOTERM_BP_DIRECT	GO:0031647~regulation of protein stability	17	1.1074918566775245	7.94868621152677E-4	54918, 9101, 7375, 5594, 4000, 5476, 29108, 5728, 596, 433, 84301, 54543, 284996, 975, 55737, 55869, 55729	1468	89	19734	2.5677218871505985	0.9850426299719948	0.0411851	0.039985008775827315
GOTERM_BP_DIRECT	GO:0045087~innate immune response	61	3.973941368078176	9.457122470416676E-4	9188, 6397, 7520, 29108, 23765, 114548, 1612, 2547, 3958, 1535, 51284, 256987, 558, 712, 713, 10695, 714, 10892, 639, 5591, 11151, 4067, 9830, 255231, 3133, 3055, 3098, 83737, 1191, 7096, 7525, 6039, 4217, 89790, 4671, 6850, 121260, 2207, 1436, 84868, 81793, 144811, 55269, 26057, 64581, 8887, 25939, 9450, 5094, 5293, 3428, 3107, 653361, 3106, 301, 80216, 103, 6733, 122618, 8635, 5966	1468	536	19734	1.5298685387775022	0.9932651119664171	0.0485251	0.0471112
GOTERM_BP_DIRECT	GO:0032722~positive regulation of chemokine production	11	0.7166123778501629	9.919477524672378E-4	199, 1436, 3091, 51284, 84868, 972, 29108, 3570, 1958, 3162, 3606	1468	43	19734	3.4388505164438246	0.9947264193542915	0.049928	0.048473180170565684
GOTERM_BP_DIRECT	GO:0042098~T cell proliferation	11	0.7166123778501629	9.919477524672378E-4	149041, 6693, 11151, 896, 4478, 5777, 1739, 10892, 7040, 3988, 57162	1468	43	19734	3.4388505164438246	0.9947264193542915	0.049928	0.048473180170565684
GOTERM_BP_DIRECT	GO:0097192~extrinsic apoptotic signaling pathway in absence of ligand	10	0.6514657980456027	0.00101318	2932, 596, 597, 3553, 3685, 1495, 4763, 2309, 581, 4170	1468	36	19734	3.7341053587647592	0.9952866818777406	0.0504253	0.048956
GOTERM_BP_DIRECT	GO:0007035~vacuolar acidification	8	0.5211726384364821	0.00104953	8992, 9114, 533, 523, 245972, 537, 9296, 25932	1468	23	19734	4.67575	0.9961113675555984	0.0504253	0.048956
GOTERM_BP_DIRECT	GO:0030220~platelet formation	8	0.5211726384364821	0.00104953	5795, 10519, 2033, 5777, 7171, 4208, 4627, 87	1468	23	19734	4.67575	0.9961113675555984	0.0504253	0.048956
GOTERM_BP_DIRECT	GO:0002223~stimulatory C-type lectin receptor signaling pathway	8	0.5211726384364821	0.00104953	64581, 6850, 4067, 5058, 1387, 7305, 2033, 5062	1468	23	19734	4.67575	0.9961113675555984	0.0504253	0.048956
GOTERM_BP_DIRECT	GO:0007041~lysosomal transport	8	0.5211726384364821	0.00104953	4074, 138050, 55275, 5660, 2896, 411, 4864, 3482	1468	23	19734	4.67575	0.9961113675555984	0.0504253	0.048956

## Sheet: Sheet6
Downregulated in astrocytes co-cultured with fAD iNs
Category	Term	Count	%	PValue	Genes	List Total	Pop Hits	Pop Total	Fold Enrichment	Bonferroni	Benjamini	FDR
GOTERM_BP_DIRECT	GO:0007399~nervous system development	41	7.839388145315487	3.481209892636206E-13	3280, 9201, 161357, 8997, 22871, 6091, 3084, 56896, 23040, 1995, 10718, 55704, 6326, 51466, 55800, 89795, 152330, 4208, 9839, 54715, 22902, 4045, 6664, 339479, 1129, 64839, 4915, 5906, 2259, 2258, 54886, 1400, 324, 2257, 1641, 1808, 84530, 1826, 6659, 4857, 55859	498	414	19734	3.9243641231593034	1.0006289130615187E-9	1.0004997231436455E-9	9.806568267556193E-10
GOTERM_BP_DIRECT	GO:0050808~synapse organization	16	3.0592734225621414	3.932298425217225E-10	161357, 8633, 8499, 6091, 4915, 57502, 1501, 1499, 26960, 712, 6623, 4137, 7846, 5789, 152330, 5802	498	74	19734	8.567893194399218	1.1301420743681234E-6	5.650712837037152E-7	5.538642331918461E-7
GOTERM_BP_DIRECT	GO:0001764~neuron migration	18	3.4416826003824093	6.742312415728213E-9	9201, 4131, 7531, 9215, 3320, 2823, 4915, 26053, 2258, 1499, 1641, 23284, 1630, 84623, 7846, 4139, 347733, 4208	498	118	19734	6.044721257913008	1.9377218090532722E-5	6.459135294267628E-6	6.331031358368792E-6
GOTERM_BP_DIRECT	GO:0019886~antigen processing and presentation of exogenous peptide antigen via MHC class II	10	1.9120458891013385	4.6687935791364185E-8	2207, 3119, 3127, 972, 1520, 3115, 567, 3113, 3123, 3122	498	31	19734	12.78274387874077	1.3417212856292604E-4	3.3545281866095166E-5	3.287997878106823E-5
GOTERM_BP_DIRECT	GO:0031175~neuron projection development	17	3.2504780114722758	9.185963104902716E-8	9378, 4131, 4067, 4133, 11075, 285513, 22871, 257194, 2823, 3925, 81551, 26047, 3146, 85300, 4137, 152330, 5925	498	124	19734	5.432666148464827	2.6396974551112784E-4	5.28009159269808E-5	5.17537161330219E-5
GOTERM_BP_DIRECT	GO:0019882~antigen processing and presentation	11	2.1032504780114722	1.3566651954761008E-7	115827, 3119, 3106, 3127, 972, 1520, 3115, 3113, 3123, 3122, 5865	498	45	19734	9.686479250334672	3.898296003925772E-4	6.498426286330523E-5	6.369543092760293E-5
GOTERM_BP_DIRECT	GO:0007411~axon guidance	21	4.015296367112811	3.3392242235976916E-7	285220, 9378, 8633, 8997, 2044, 57451, 1272, 56896, 23191, 1630, 23077, 4753, 137970, 53942, 3798, 5789, 1826, 152330, 5802, 3800, 80031	498	208	19734	4.000753012048192	9.592328439090858E-4	1.3709900598028236E-4	1.3437992339820996E-4
GOTERM_BP_DIRECT	GO:0072659~protein localization to plasma membrane	18	3.4416826003824093	8.164811024552424E-7	115827, 9312, 9215, 23122, 23136, 481, 287, 288, 201475, 5906, 2533, 2258, 5962, 4644, 5865, 55800, 1804, 57628	498	163	19734	4.375933180575061	0.00234382	2.933208360570458E-4	2.875034082020522E-4
GOTERM_BP_DIRECT	GO:0002503~peptide antigen assembly with MHC class II protein complex	7	1.338432122370937	1.5998233831451077E-6	3119, 3127, 3115, 567, 3113, 3123, 3122	498	16	19734	17.33659638554217	0.00458734	5.108769336843377E-4	5.007447189244187E-4
GOTERM_BP_DIRECT	GO:0021762~substantia nigra development	10	1.9120458891013385	2.6547119309456E-6	808, 7345, 7531, 9118, 10409, 7533, 801, 60, 805, 10971	498	48	19734	8.255522088353413	0.00760062	7.629642089537654E-4	7.478323509473755E-4
GOTERM_BP_DIRECT	GO:0010976~positive regulation of neuron projection development	15	2.8680688336520075	2.9763851190562632E-6	9378, 4067, 91752, 11075, 1809, 22871, 65009, 1272, 6280, 257194, 4915, 5906, 57498, 57554, 51761	498	124	19734	4.793528954527789	0.00851766	7.776482574697909E-4	7.622251709437721E-4
GOTERM_BP_DIRECT	GO:0048813~dendrite morphogenesis	9	1.7208413001912046	4.735225379571505E-6	9201, 473, 1996, 4133, 1641, 57498, 4135, 1496, 1826	498	39	19734	9.144578313253012	0.013516885226001918	0.00113409	0.00111159
GOTERM_BP_DIRECT	GO:0007156~homophilic cell adhesion via plasma membrane adhesion molecules	18	3.4416826003824093	5.431082994778065E-6	23705, 161357, 8633, 5101, 6091, 27328, 1008, 4915, 1006, 1005, 1016, 84623, 5789, 1826, 253559, 152330, 5802, 64084	498	187	19734	3.8143160878809352	0.015487786227961764	0.00120069	0.00117687
GOTERM_BP_DIRECT	GO:0007416~synapse assembly	11	2.1032504780114722	6.4238951819468E-6	26052, 2823, 9378, 4131, 23284, 10718, 84623, 119, 4137, 22871, 1826	498	67	19734	6.50584	0.0182929	0.00131873	0.00129258
GOTERM_BP_DIRECT	GO:0002504~antigen processing and presentation of peptide or polysaccharide antigen via MHC class II	7	1.338432122370937	7.106480446339332E-6	3119, 3106, 3127, 3115, 3113, 3123, 3122	498	20	19734	13.869277108433735	0.020216938241026883	0.0013616	0.0013346
GOTERM_BP_DIRECT	GO:0007155~cell adhesion	31	5.927342256214149	2.1740602055308343E-5	3280, 129684, 6696, 5101, 9962, 6091, 27328, 1499, 953, 10154, 5578, 10457, 6285, 4045, 4685, 2022, 1272, 481, 1501, 1006, 324, 100133941, 85445, 80731, 26047, 4753, 5789, 1826, 3689, 5802, 948	498	517	19734	2.3760574211740577	0.0605711	0.00390516	0.0038277
GOTERM_BP_DIRECT	GO:0048167~regulation of synaptic plasticity	10	1.9120458891013385	2.681111025494395E-5	22999, 7532, 22849, 9699, 7533, 4137, 26059, 3786, 152330, 4208	498	63	19734	6.289921591126411	0.0741621	0.00453265	0.00444276
GOTERM_BP_DIRECT	GO:0000381~regulation of alternative mRNA splicing, via spliceosome	10	1.9120458891013385	3.0511504257735668E-5	56853, 1655, 6431, 9589, 84530, 54502, 60680, 202559, 4857, 54715	498	64	19734	6.19164	0.0839565	0.00487167	0.00477505
upregulated in astrocytes co-cultured with fAD iNs
Category	Term	Count	%	PValue	Genes	List Total	Pop Hits	Pop Total	Fold Enrichment	Bonferroni	Benjamini	FDR
GOTERM_BP_DIRECT	GO:0002181~cytoplasmic translation	45	4.0035587188612105	1.5804819215297306E-30	6175, 6130, 9045, 6154, 6176, 6132, 6157, 9349, 6134, 6159, 6137, 6158, 6136, 6191, 23521, 6171, 6193, 6173, 6194, 6204, 51389, 6129, 6209, 6208, 10399, 6142, 6141, 6122, 6188, 6187, 6143, 6223, 6168, 6124, 6222, 6203, 6125, 6202, 6160, 6161, 6139, 6138, 6218, 6217, 3921	1046	97	19734	8.752340777828152	6.86877443096821E-27	6.86877443096821E-27	6.715467684579826E-27
GOTERM_BP_DIRECT	GO:0006412~translation	55	4.893238434163702	8.275319296797736E-24	6154, 6157, 9349, 6159, 6158, 6191, 23521, 6193, 6194, 10573, 128308, 6122, 6168, 6124, 6203, 6202, 6125, 63875, 6160, 64968, 6161, 1981, 7965, 6238, 3921, 6175, 6130, 9045, 6176, 6132, 6134, 6137, 6136, 6171, 64979, 6173, 51065, 6204, 4666, 6129, 1915, 6209, 6208, 1956, 6142, 6141, 6188, 6187, 6143, 6223, 6222, 6139, 6138, 6218, 6217	1046	202	19734	5.136824867955246	3.596453766388296E-20	1.798226883194148E-20	1.758091584604679E-20
GOTERM_BP_DIRECT	GO:0030199~collagen fibril organization	29	2.580071174377224	3.6329407132156523E-19	50509, 10491, 10609, 2131, 2296, 1281, 1280, 7042, 871, 80781, 1278, 1277, 81792, 7837, 4921, 7373, 8985, 11173, 1291, 4060, 1290, 1545, 1301, 1289, 55214, 60681, 140766, 4017, 649	1046	65	19734	8.417208413001912	1.5788760339635224E-15	5.262920113211742E-16	5.145455030151102E-16
GOTERM_BP_DIRECT	GO:0002062~chondrocyte differentiation	20	1.7793594306049825	6.39159900033906E-11	23516, 3091, 4054, 11173, 4781, 64764, 8091, 1281, 2260, 1280, 55553, 81029, 860, 1432, 2355, 657, 81792, 1836, 2737, 2736	1046	58	19734	6.505571306125141	2.77778826274222E-7	6.944472313868388E-8	6.789476038110166E-8
GOTERM_BP_DIRECT	GO:0030198~extracellular matrix organization	33	2.9359430604982206	5.083565563987779E-10	50509, 8510, 1284, 1282, 1281, 2192, 169611, 80781, 79875, 1278, 1299, 1277, 1298, 4323, 4147, 81792, 10631, 7837, 56999, 7373, 11173, 91522, 11174, 1295, 83716, 1292, 1290, 1301, 1289, 1287, 140766, 1307, 54507	1046	173	19734	3.5987466704981266	2.209315252632571E-6	4.4186351882181775E-7	4.3200140162768143E-7
GOTERM_BP_DIRECT	GO:0008360~regulation of cell shape	28	2.491103202846975	3.187496850388146E-9	5362, 7168, 4771, 4651, 91010, 57381, 23129, 1613, 2768, 10979, 55742, 54751, 6347, 10395, 1739, 157285, 4627, 148170, 23433, 23654, 57194, 79784, 2534, 2335, 301, 57619, 11135, 10269	1046	138	19734	3.8279158699808797	1.3852765260224942E-5	2.3088102186311474E-6	2.257279019549872E-6
GOTERM_BP_DIRECT	GO:0001649~osteoblast differentiation	26	2.3131672597864767	1.7455849777424636E-8	3486, 1462, 2274, 55366, 1432, 1277, 657, 658, 6209, 22800, 22801, 25937, 115908, 90993, 6422, 7171, 3371, 1291, 3726, 860, 2697, 3488, 2355, 6238, 2737, 2736	1046	130	19734	3.7732313575525818	7.586024620964693E-5	1.0837589018955353E-5	1.0595700814896754E-5
GOTERM_BP_DIRECT	GO:0007155~cell adhesion	60	5.338078291814947	2.3254042326069156E-8	2191, 8496, 10174, 1462, 2195, 7041, 3913, 117583, 10417, 3915, 3959, 10979, 8406, 6347, 7837, 4921, 3910, 3912, 22801, 9037, 5796, 9076, 3371, 3490, 4739, 1545, 960, 51330, 83660, 3921, 1307, 9564, 7060, 80781, 85359, 1277, 10519, 5797, 51148, 11122, 3730, 5754, 10631, 8828, 4162, 1295, 23037, 1292, 9891, 1291, 780, 2335, 1004, 1289, 56288, 54587, 79987, 50863, 4239, 1009	1046	517	19734	2.189495952158171	1.0105696266560216E-4	1.2632758493637068E-5	1.235080323043348E-5
GOTERM_BP_DIRECT	GO:0001525~angiogenesis	38	3.3807829181494666	3.0092136737924985E-8	2191, 2034, 1284, 2296, 91010, 57381, 23129, 3339, 80781, 1432, 10519, 83478, 657, 4323, 6347, 857, 7857, 7837, 8828, 4627, 4162, 7494, 3091, 5054, 219699, 64344, 154810, 3397, 1295, 7070, 182, 2260, 9451, 2316, 1545, 2335, 51330, 800	1046	257	19734	2.789548474455216	1.30771877036584E-4	1.453115847366911E-5	1.420683211104925E-5
GOTERM_BP_DIRECT	GO:0071560~cellular response to transforming growth factor beta stimulus	18	1.601423487544484	7.790005977206684E-8	4088, 59, 6422, 1284, 1030, 9076, 8692, 3480, 55553, 2534, 1277, 2200, 2908, 5139, 857, 10631, 6935, 4921	1046	69	19734	4.921606118546845	3.384963699722965E-4	3.3855365976940255E-5	3.30997353971512E-5
GOTERM_BP_DIRECT	GO:0001666~response to hypoxia	29	2.580071174377224	1.9843569283167014E-7	9124, 7043, 10370, 7423, 2034, 7042, 9361, 3339, 1410, 4323, 857, 10631, 1958, 3091, 5351, 5352, 64344, 4088, 1909, 54541, 4519, 3709, 2355, 6513, 4512, 4017, 824, 4513, 5228	1046	177	19734	3.0910652364131317	8.620298454222741E-4	7.840013827694894E-5	7.66502962583424E-5
GOTERM_BP_DIRECT	GO:0034976~response to endoplasmic reticulum stress	20	1.7793594306049825	5.581804322674276E-7	7494, 8795, 5034, 90993, 10130, 64764, 4189, 7060, 9451, 5071, 10525, 467, 26003, 468, 8406, 1649, 5924, 3309, 2923, 3725	1046	96	19734	3.9304493307839388	0.00242291	2.0215434655285338E-4	1.9764238805869167E-4
GOTERM_BP_DIRECT	GO:0071711~basement membrane organization	10	0.8896797153024912	1.3174222562118528E-6	83872, 2131, 857, 1282, 10653, 7837, 1281, 1605, 144165, 1291	1046	23	19734	8.202676864244742	0.00570916	4.3051212192112557E-4	4.20903360801395E-4
GOTERM_BP_DIRECT	GO:0010467~gene expression	24	2.135231316725979	1.3868315018167873E-6	50507, 4781, 1909, 4300, 2131, 144165, 2260, 1291, 1756, 3727, 2887, 860, 2534, 81624, 2355, 79987, 2200, 348, 4774, 2908, 54206, 1649, 2308, 2736	1046	141	19734	3.211260729831984	0.00600905	4.3051212192112557E-4	4.20903360801395E-4
GOTERM_BP_DIRECT	GO:0032964~collagen biosynthetic process	7	0.6227758007117438	3.79824037480565E-6	10536, 9697, 871, 1289, 2355, 1277, 10609	1046	10	19734	13.206309751434036	0.016371687038135407	0.00110048	0.00107591
GOTERM_BP_DIRECT	GO:0006695~cholesterol biosynthetic process	12	1.0676156583629894	4.8728488906469725E-6	3638, 10449, 47, 2224, 3422, 2222, 4047, 1718, 7108, 1717, 3930, 6307	1046	40	19734	5.659847036328872	0.020954785235293927	0.00132359	0.00129405
GOTERM_BP_DIRECT	GO:0008285~negative regulation of cell population proliferation	47	4.1814946619217075	6.0463514294415804E-6	50507, 7043, 10193, 4771, 6598, 6752, 3486, 3265, 1021, 7042, 7041, 10536, 3339, 80781, 2149, 26471, 27102, 26232, 60673, 10519, 10252, 10395, 1718, 10950, 4803, 25959, 4088, 6586, 5376, 3672, 6422, 5796, 9270, 1030, 23576, 780, 3490, 1029, 138151, 30851, 1545, 3624, 1026, 1488, 2113, 55214, 7965	1046	434	19734	2.0431091452185637	0.025935273030932904	0.00148852	0.0014553
GOTERM_BP_DIRECT	GO:0016477~cell migration	35	3.113879003558719	6.16506357540489E-6	9564, 4773, 2296, 2195, 6050, 91010, 7042, 3913, 3339, 3915, 29984, 79834, 1793, 23022, 5754, 6548, 81792, 157285, 3912, 6383, 5796, 9270, 59277, 2260, 4739, 3728, 960, 51474, 1004, 1289, 2674, 11331, 54206, 2817, 1009	1046	281	19734	2.349877179970469	0.026437688866460807	0.00148852	0.0014553
GOTERM_BP_DIRECT	GO:0009887~animal organ morphogenesis	22	1.9572953736654803	7.534800453566544E-6	9423, 4212, 3265, 2593, 2273, 59277, 5080, 1280, 7262, 22854, 3913, 3339, 3915, 80781, 2006, 56034, 85359, 6347, 4853, 3910, 5308, 3912	1046	134	19734	3.097428726349134	0.032216	0.00172349	0.00168502
GOTERM_BP_DIRECT	GO:0009888~tissue development	10	0.8896797153024912	8.757306938826204E-6	3913, 3915, 9423, 1718, 59277, 10631, 3910, 7042, 22854, 3912	1046	28	19734	6.737913138486752	0.0373443	0.00190296	0.00186049
GOTERM_BP_DIRECT	GO:0001503~ossification	17	1.5124555160142348	9.944799677950648E-6	91851, 10272, 4256, 2131, 9451, 1290, 860, 51430, 1301, 1277, 649, 4921, 1836, 10234, 1956, 2824, 1009	1046	86	19734	3.729356574325226	0.042299628273417045	0.00202625	0.00198102
GOTERM_BP_DIRECT	GO:0006915~apoptotic process	58	5.160142348754448	1.0257114115772699E-5	8531, 9423, 3486, 144165, 1613, 27242, 1611, 54476, 2908, 9538, 2308, 64393, 8409, 5074, 7494, 6881, 219699, 25959, 2122, 9274, 1029, 10227, 51330, 2597, 51454, 7965, 10783, 54206, 4853, 4616, 8795, 8870, 2012, 293, 3064, 7262, 4193, 572, 1756, 10912, 1432, 124446, 1793, 81037, 10519, 122509, 10395, 10399, 6188, 8682, 64344, 5376, 54541, 2014, 55312, 4832, 10201, 54507	1046	593	19734	1.8452564817710768	0.0435987	0.00202625	0.00198102
GOTERM_BP_DIRECT	GO:0048041~focal adhesion assembly	10	0.8896797153024912	1.2103457513543598E-5	2017, 29984, 10979, 10391, 79834, 5796, 10395, 7070, 1009, 87	1046	29	19734	6.505571306125141	0.0512424	0.00223488	0.002185
GOTERM_BP_DIRECT	GO:0042060~wound healing	16	1.4234875444839856	1.2341726220951804E-5	4088, 7168, 221477, 2131, 23499, 1281, 7042, 6609, 1026, 2335, 5754, 60681, 4853, 4666, 10413, 949	1046	78	19734	3.8699808795411093	0.052224361651868834	0.00223488	0.002185
GOTERM_BP_DIRECT	GO:0045669~positive regulation of osteoblast differentiation	16	1.4234875444839856	1.4497467465966388E-5	25937, 115908, 182, 3727, 860, 51430, 3611, 10979, 51374, 2201, 90, 657, 658, 4921, 10413, 2737	1046	79	19734	3.8209937798000824	0.061062582782022035	0.00252024	0.00246399
GOTERM_BP_DIRECT	GO:0006696~ergosterol biosynthetic process	7	0.6227758007117438	1.5243650955193885E-5	39, 2222, 4047, 6713, 3930, 6307, 6309	1046	12	19734	11.005258126195029	0.0641026	0.00254803	0.00249116
GOTERM_BP_DIRECT	GO:0090263~positive regulation of canonical Wnt signaling pathway	20	1.7793594306049825	2.4875667845178978E-5	9037, 65125, 4088, 6422, 26986, 23189, 23399, 23500, 79971, 55366, 1613, 3728, 6907, 1455, 3611, 51132, 1277, 5754, 1956, 10413	1046	123	19734	3.0676677703679522	0.10247203212473377	0.00386172	0.00377553
GOTERM_BP_DIRECT	GO:0071230~cellular response to amino acid stimulus	14	1.2455516014234875	2.5232914226688553E-5	7494, 1282, 1281, 1291, 1290, 83667, 56034, 1278, 1277, 55004, 824, 6935, 1956, 1307	1046	64	19734	4.126971797323137	0.10386448121636815	0.00386172	0.00377553
GOTERM_BP_DIRECT	GO:0030036~actin cytoskeleton organization	29	2.580071174377224	2.5768483719746558E-5	9124, 10391, 4771, 64236, 23189, 2275, 23500, 91010, 57381, 7041, 1756, 83872, 55742, 23022, 10395, 5754, 29085, 4627, 154810, 23499, 2316, 81624, 2017, 301, 3984, 56907, 90627, 87, 9828	1046	226	19734	2.420878525863382	0.10594794029756849	0.00386172	0.00377553
GOTERM_BP_DIRECT	GO:0098609~cell-cell adhesion	28	2.491103202846975	2.8042162118811306E-5	9124, 9423, 2195, 144165, 3339, 55243, 55227, 54751, 4026, 3675, 81671, 1739, 3875, 1956, 64065, 7373, 22801, 8502, 3672, 59277, 7070, 55971, 30851, 3728, 960, 301, 83660, 11135	1046	215	19734	2.4569878607319136	0.11473916215139857	0.00406237	0.0039717
GOTERM_BP_DIRECT	GO:0044344~cellular response to fibroblast growth factor stimulus	10	0.8896797153024912	3.848349767951638E-5	960, 23064, 1277, 6422, 9270, 6347, 5080, 10631, 2260, 8692	1046	33	19734	5.717017208413002	0.15401402638657058	0.00539514	0.00527472
GOTERM_BP_DIRECT	GO:0035987~endodermal cell differentiation	10	0.8896797153024912	4.989335287299672E-5	3624, 1301, 2335, 4323, 1284, 8091, 1295, 1291, 4627, 3912	1046	34	19734	5.548869643459678	0.19494277820619865	0.00672714	0.006577
GOTERM_BP_DIRECT	GO:0051017~actin filament bundle assembly	11	0.9786476868327402	5.1765478543078526E-5	5074, 55971, 1756, 4739, 81624, 51474, 29984, 4430, 800, 5358, 87	1046	42	19734	4.941136301556952	0.2014666871099252	0.00672714	0.006577
GOTERM_BP_DIRECT	GO:0071480~cellular response to gamma radiation	9	0.800712	5.417626492977683E-5	6154, 1026, 1410, 3265, 51776, 1958, 10413, 4193, 10269	1046	27	19734	6.288718929254301	0.20978990474516002	0.00672714	0.006577
GOTERM_BP_DIRECT	GO:0032967~positive regulation of collagen biosynthetic process	9	0.800712	5.417626492977683E-5	7043, 7431, 3624, 2149, 51430, 90993, 55323, 4921, 25824	1046	27	19734	6.288718929254301	0.20978990474516002	0.00672714	0.006577
GOTERM_BP_DIRECT	GO:0030335~positive regulation of cell migration	33	2.9359430604982206	5.8439457427385196E-5	23625, 9564, 3265, 23500, 3480, 4192, 1613, 2149, 56034, 29984, 10979, 3037, 1277, 10519, 90, 4323, 6347, 857, 10399, 10512, 1956, 3912, 4162, 7494, 9037, 4088, 4641, 9076, 4739, 81029, 389, 10488, 3309	1046	287	19734	2.1692793519030515	0.22429679786334222	0.00705494	0.00689748
GOTERM_BP_DIRECT	GO:1902895~positive regulation of miRNA transcription	13	1.1565836298932384	6.036259132906776E-5	3091, 4088, 7003, 5080, 7042, 2113, 657, 2908, 4853, 4854, 1958, 1956, 3725	1046	60	19734	4.087667304015297	0.23075344245495766	0.00709016	0.00693191
GOTERM_BP_DIRECT	GO:0085029~extracellular matrix assembly	7	0.6227758007117438	7.195386164323225E-5	2006, 1278, 3037, 60681, 144165, 1291, 2824	1046	15	19734	8.804206500956024	0.2685473083195332	0.00822925	0.00804558
GOTERM_BP_DIRECT	GO:0070831~basement membrane assembly	6	0.5338078291814947	8.311359363435659E-5	3913, 3915, 8985, 59277, 7837, 3912	1046	10	19734	11.319694072657745	0.3031789814935476	0.00926184	0.00905512
GOTERM_BP_DIRECT	GO:0097191~extrinsic apoptotic signaling pathway	12	1.0676156583629894	8.538276888391882E-5	572, 3624, 2017, 4088, 10193, 6422, 10519, 3875, 3856, 7042, 10413, 2923	1046	53	19734	4.271582668927451	0.3100177153311182	0.00927684	0.00906978
GOTERM_BP_DIRECT	GO:0034599~cellular response to oxidative stress	17	1.5124555160142348	1.1170696957421001E-4	7494, 3091, 1909, 23400, 5071, 25824, 23657, 9361, 83667, 23064, 468, 79899, 5831, 51389, 493869, 2308, 2879	1046	104	19734	3.083891013384321	0.3846140256432201	0.011840938774866262	0.011576656432215083
GOTERM_BP_DIRECT	GO:0000122~negative regulation of transcription by RNA polymerase II	79	7.02847	1.2032131132087795E-4	8531, 10370, 9349, 10174, 4773, 4212, 1021, 8091, 2274, 92140, 27086, 6907, 3399, 2908, 51523, 1739, 2308, 6827, 10413, 2307, 8409, 5074, 7494, 25959, 4781, 4188, 90993, 93986, 64324, 8543, 4784, 22882, 5071, 165, 3727, 122953, 51132, 23493, 2354, 4017, 4853, 4854, 4734, 5308, 10468, 3725, 8553, 6134, 3068, 2296, 5080, 4193, 116113, 4666, 857, 7936, 1958, 6208, 2649, 25937, 9612, 4088, 221937, 33…	1046	963	19734	1.547690951436417	0.40722944691605234	0.0124504	0.012172505995295487
GOTERM_BP_DIRECT	GO:0030968~endoplasmic reticulum unfolded protein response	11	0.9786476868327402	1.431848158002193E-4	10525, 7494, 90993, 467, 10273, 468, 8614, 10488, 1649, 9451, 3309	1046	47	19734	4.415483503518979	0.4633052405985766	0.0144717	0.014148657728723995
GOTERM_BP_DIRECT	GO:0030282~bone mineralization	12	1.0676156583629894	2.0018844940958646E-4	55366, 3091, 860, 4054, 1278, 2355, 468, 51119, 144165, 9451, 1291, 10269	1046	58	19734	3.9033427836750847	0.5810928977442664	0.019773159116683245	0.019331834580484836
GOTERM_BP_DIRECT	GO:0051897~positive regulation of phosphatidylinositol 3-kinase/protein kinase B signal transduction	24	2.135231316725979	2.1793379097834577E-4	50507, 7494, 9037, 219699, 7423, 9270, 2260, 7042, 92140, 3480, 780, 83667, 2149, 56034, 2335, 10979, 4919, 3488, 79899, 4921, 4734, 1956, 8904, 10456	1046	192	19734	2.3582695984703634	0.6121914455607294	0.0210476	0.020577792841488692
GOTERM_BP_DIRECT	GO:0042326~negative regulation of phosphorylation	7	0.6227758007117438	2.3267072243174583E-4	1029, 1028, 2887, 3624, 1026, 23141, 1030	1046	18	19734	7.336838750796686	0.636256	0.0213362	0.020859963972412708
GOTERM_BP_DIRECT	GO:0035988~chondrocyte proliferation	7	0.6227758007117438	2.3267072243174583E-4	2355, 4323, 2131, 8091, 54206, 4921, 1836	1046	18	19734	7.336838750796686	0.636256	0.0213362	0.020859963972412708
GOTERM_BP_DIRECT	GO:0038063~collagen-activated tyrosine kinase receptor signaling pathway	6	0.5338078291814947	2.3892532660120064E-4	1277, 1287, 1284, 1282, 4921, 780	1046	12	19734	9.433078393881454	0.6460124498565728	0.0213362	0.020859963972412708
GOTERM_BP_DIRECT	GO:0017185~peptidyl-lysine hydroxylation	5	0.4448398576512456	2.4055971632106914E-4	10536, 5351, 5352, 8985, 10609	1046	7	19734	13.475826276973503	0.6485185337048639	0.0213362	0.020859963972412708
GOTERM_BP_DIRECT	GO:0006979~response to oxidative stress	18	1.601423487544484	2.6325420617831627E-4	9124, 11030, 2034, 2067, 5071, 25824, 55074, 2878, 348, 253827, 4323, 6414, 4512, 493869, 8614, 135112, 7837, 2879	1046	123	19734	2.7609009933311572	0.6815384079720769	0.0228821	0.022371342441033316
GOTERM_BP_DIRECT	GO:0034446~substrate adhesion-dependent cell spreading	12	1.0676156583629894	2.735244195583538E-4	3913, 3915, 3611, 2335, 10979, 79834, 55742, 9423, 59277, 9341, 22854, 3912	1046	60	19734	3.7732313575525818	0.6954438266079959	0.0233086	0.022788338405949907
GOTERM_BP_DIRECT	GO:0007411~axon guidance	25	2.224199288256228	2.8385575685330134E-4	2131, 5080, 3913, 55740, 3915, 23022, 4147, 3730, 5754, 91624, 7837, 8828, 10512, 9037, 6586, 59277, 23657, 85449, 2534, 4853, 4854, 1605, 1946, 2737, 2736	1046	208	19734	2.2675669216061185	0.7088195904802871	0.023723790755470146	0.023194290593647644
GOTERM_BP_DIRECT	GO:0001894~tissue homeostasis	8	0.7117437722419928	3.096737044891787E-4	64065, 25937, 4781, 54206, 1281, 144165, 1280, 10413	1046	26	19734	5.804971319311663	0.7397338060074274	0.025393243768112653	0.024826482459896607
GOTERM_BP_DIRECT	GO:0044849~estrous cycle	7	0.6227758007117438	3.248886380499531E-4	1545, 9612, 301, 3037, 1958, 4192, 3480	1046	19	19734	6.950689342860018	0.7563921299773937	0.0261475	0.025563922649523164
GOTERM_BP_DIRECT	GO:0030903~notochord development	6	0.5338078291814947	3.7135424687944577E-4	80781, 8463, 3399, 1280, 10413, 1290	1046	13	19734	8.707456978967496	0.8009512076231378	0.029343737398874022	0.028688803545286638
GOTERM_BP_DIRECT	GO:0001502~cartilage condensation	7	0.6227758007117438	4.4344584266124107E-4	55553, 1301, 1432, 4256, 658, 649, 1280	1046	20	19734	6.603154875717018	0.8545092933821702	0.0344144	0.033646325776671634
GOTERM_BP_DIRECT	GO:0150104~transport across blood-brain barrier	14	1.2455516014234875	4.513628075477249E-4	6541, 6566, 6510, 2030, 81539, 493, 8140, 6509, 8714, 6513, 6567, 6526, 6558, 54407	1046	84	19734	3.1443594646271515	0.8594322354670021	0.0344144	0.033646325776671634
GOTERM_BP_DIRECT	GO:0045893~positive regulation of DNA-templated transcription	60	5.338078291814947	4.6875827843802155E-4	9586, 7043, 6594, 10370, 7003, 4773, 8091, 92140, 7041, 2149, 26471, 6907, 90, 149603, 2308, 10413, 3091, 6881, 8463, 11030, 4781, 64324, 64764, 4784, 4300, 2122, 29117, 1029, 1028, 2113, 4774, 23090, 3725, 9124, 2296, 5080, 29969, 4192, 1316, 3611, 1277, 55902, 4862, 1958, 1956, 4088, 221937, 6422, 23236, 3624, 860, 80854, 468, 348, 10488, 1649, 2737, 5605, 2736, 87	1046	713	19734	1.587614876950595	0.8696720235668456	0.034832406975000806	0.034055
GOTERM_BP_DIRECT	GO:0048146~positive regulation of fibroblast proliferation	11	0.9786476868327402	4.728743698861131E-4	1019, 56034, 1026, 2335, 6277, 2355, 3265, 1021, 4921, 1956, 2192	1046	54	19734	3.8431060123220733	0.8719837499569763	0.034832406975000806	0.034055
GOTERM_BP_DIRECT	GO:0001501~skeletal system development	18	1.601423487544484	5.090741993144178E-4	1462, 2121, 9451, 2260, 1280, 7042, 1290, 80781, 1278, 1277, 1298, 2200, 4323, 8646, 649, 10468, 2736, 1009	1046	130	19734	2.612237093690249	0.8906279393342242	0.0368739	0.036050937881449356
GOTERM_BP_DIRECT	GO:0010629~negative regulation of gene expression	32	2.8469750889679712	5.292785841963831E-4	10370, 7423, 3265, 7042, 493, 27086, 1410, 3399, 657, 10330, 10399, 10413, 8904, 5074, 3091, 5176, 4088, 6586, 90993, 6422, 25976, 5071, 8140, 2534, 3949, 1026, 23493, 2697, 348, 4853, 8614, 10961	1046	310	19734	1.9474742490593968	0.8998267084172316	0.0377089	0.0368673
GOTERM_BP_DIRECT	GO:0036022~limb joint morphogenesis	4	0.3558718861209964	5.688927523598023E-4	2131, 54206, 1281, 1291	1046	4	19734	18.866156787762907	0.9156779123687357	0.0398775	0.0389875
GOTERM_BP_DIRECT	GO:0030308~negative regulation of cell growth	17	1.5124555160142348	5.92502383297011E-4	9686, 4088, 6586, 6422, 2273, 8692, 7042, 1029, 83667, 3624, 1026, 1410, 2697, 9538, 10201, 10399, 11007	1046	120	19734	2.6727055449330788	0.9239054406909787	0.0408733	0.039961
GOTERM_BP_DIRECT	GO:0010718~positive regulation of epithelial to mesenchymal transition	11	0.9786476868327402	6.393380000768393E-4	7043, 25937, 4088, 10979, 152007, 1277, 4017, 2296, 4192, 7042, 7041	1046	56	19734	3.7058522261677136	0.937927	0.043415046067717865	0.042446
GOTERM_BP_DIRECT	GO:0007229~integrin-mediated signaling pathway	16	1.4234875444839856	6.844479955892675E-4	9564, 22801, 5781, 3672, 9270, 7070, 1281, 4739, 81624, 3611, 2335, 10979, 1793, 3675, 1307, 4627	1046	110	19734	2.7441682600382404	0.9489846870211852	0.045763245982014714	0.044741838973212274
GOTERM_BP_DIRECT	GO:0006869~lipid transport	14	1.2455516014234875	7.125076139412975E-4	5360, 8402, 10809, 440026, 128240, 26020, 3949, 57488, 51454, 348, 3069, 7436, 81671, 4833	1046	88	19734	3.0014340344168264	0.9548453391942602	0.0469175	0.0458704
GOTERM_BP_DIRECT	GO:2000377~regulation of reactive oxygen species metabolic process	7	0.6227758007117438	7.793724021616632E-4	1545, 8870, 3692, 10193, 11334, 5071, 2308	1046	22	19734	6.002868068833653	0.9662398130813455	0.048736	0.047648245396092574
GOTERM_BP_DIRECT	GO:0032963~collagen metabolic process	6	0.5338078291814947	7.92852358546355E-4	10536, 3091, 8985, 1278, 55214, 1291	1046	15	19734	7.5464627151051635	0.9681622648507038	0.048736	0.047648245396092574
GOTERM_BP_DIRECT	GO:0000028~ribosomal small subunit assembly	6	0.5338078291814947	7.92852358546355E-4	51065, 6223, 6193, 6209, 6208, 3921	1046	15	19734	7.5464627151051635	0.9681622648507038	0.048736	0.047648245396092574
GOTERM_BP_DIRECT	GO:0009893~positive regulation of metabolic process	5	0.4448398576512456	7.948946024050398E-4	10616, 90, 657, 658, 5071	1046	9	19734	10.481198215423836	0.9684438157924923	0.048736	0.047648245396092574
GOTERM_BP_DIRECT	GO:0071773~cellular response to BMP stimulus	8	0.7117437722419928	7.961933215162563E-4	11173, 6422, 90, 657, 658, 81792, 10653, 1280	1046	30	19734	5.030975143403442	0.9686215655617902	0.048736	0.047648245396092574
GOTERM_BP_DIRECT	GO:0042149~cellular response to glucose starvation	10	0.8896797153024912	8.191431132068551E-4	440, 83667, 7494, 7378, 143686, 468, 6513, 9451, 3309, 8140	1046	48	19734	3.9304493307839388	0.9716025191389359	0.0489994	0.0479058
GOTERM_BP_DIRECT	GO:0045599~negative regulation of fat cell differentiation	11	0.9786476868327402	8.514222573063234E-4	3638, 25937, 122953, 4088, 10979, 182, 1649, 2308, 10413, 11007, 7041	1046	58	19734	3.5780642183688274	0.975322	0.0489994	0.0479058
GOTERM_BP_DIRECT	GO:2000134~negative regulation of G1/S transition of mitotic cell cycle	11	0.9786476868327402	8.514222573063234E-4	10217, 3624, 25959, 1026, 90, 10263, 6347, 2273, 1030, 1739, 29117	1046	58	19734	3.5780642183688274	0.975322	0.0489994	0.0479058
GOTERM_BP_DIRECT	GO:0043588~skin development	9	0.800712	8.531466996733391E-4	3728, 80144, 50509, 1289, 1277, 3675, 1718, 1281, 1290	1046	39	19734	4.353728489483748	0.9755067594441056	0.0489994	0.0479058
GOTERM_BP_DIRECT	GO:0071356~cellular response to tumor necrosis factor	18	1.601423487544484	8.568699904029538E-4	8531, 6188, 11173, 6422, 9590, 9181, 9076, 8692, 27242, 1545, 27086, 1432, 3037, 1277, 10519, 6347, 81792, 10631	1046	136	19734	2.496991339556855	0.9759002391983179	0.0489994	0.0479058
