# Supplementary material for: Astrocyte induction of disease-associated microglia is suppressed by acute exposure to fAD neurons in human iPSC triple cultures
Source: Cell Rep. Author manuscript; Available in PMC 2025 Jul 22. (PMC12282607; doi:10.1016/j.celrep.2025.115777)
Supplement: 8 [file NIHMS2092653-supplement-8.xlsx]

## Sheet: TOC
Extended Data	Description
Sheet2	Antibodies for western blot and immunocytochemistry
Sheet3	ELISA kits used

## Sheet: Sheet2
Antigen	Host	ICC/WB	Dilution Factor	Vendor	Catalog #
GAPDH	Mouse	WB	10000	ProteinTech	60004
GFAP	Chicken	ICC and WB	1000	Abcam	ab4672
IBA1	Goat	ICC and WB	500	Abcam	AB5076
S100B	Rabbit	ICC	1000	Abcam	ab52642
TAU (MAPT)	Rabbit	WB	1000	CST	46687S
TREM2	Rabbit	WB	1000	Abcam	ab209814
TUJ1	Chicken	ICC and WB	1000	Millipore	MAB1637
Vimentin	Mouse	ICC	1000	Millipore	CBL202
CD44	Mouse	WB and ICC	1000	Abcam	ab253530
NeuN	Rabbit	ICC	0.388889	Abcam	ab177487
INPP5D	Rabbit	WB and ICC	1000	CST	2727S
Cd11b	Mouse	WB	1000	ProteinTech	66519-1
TUJ1	Chicken	ICC	500	Novus	nb100-1612

## Sheet: Sheet4
Analyte(s)	Species	Vendor	MSD Assay Kit	Catalog #
APOE	Human	MesoScale Discoveries	R-PLEX	K1512IR-2
IFNY, IL1B, IL2, IL4, IL6, IL8, IL10, IL12p70, IL13, TNFa	Human	MesoScale Discoveries	V-PLEX	K15049D
TREM2	Human	Abcam	N/A	ab224881
SPP1	Human	MesoScale Discoveries	R-PLEX	K151YMR-2
GPNMB	Human	MesoScale Discoveries	R-PLEX	K151ZHR
